# Supplementary material for: Gene Duplication and Phenotypic Changes in the Evolution of Mammalian Metabolic Networks
Source: PLoS One. 2014 Jan 28;9(1):e87115. doi: 10.1371/journal.pone.0087115 (PMC3904969; doi:10.1371/journal.pone.0087115)
Supplement: Table S1 — List of reference of the traits. For each trait, the references are provided. Missing data are marked by ‘?’. (CSV) [file pone.0087115.s001.csv]

Trait	Maximum_Longevity	Tb	Metabolic_rate_by_body_mass	Milk_fat	Milk_protein	Milk_free_lactose	Milk_Ash	Milk_solids	C_value	Ch_Num	Adult_Body_Mass	Gestation_Len	Weaning_Age	Max_Lat	Min_Lat	MaxDistEq	MinDistEq	Precip_Mea	Temp_Mean
Reference	de Magalhaes and Costa (2009)	de Magalhaes and Costa (2009) & Clarke et al. (2010)	de Magalhaes and Costa (2009)	Langer (2008) & Park and Haenlein (2006)	Langer (2008) & Park and Haenlein (2006)	Langer (2008) & Park and Haenlein (2006)	Langer (2008) & Park and Haenlein (2006)	Langer (2008) & Park and Haenlein (2006)	Gregory (2011)	Gregory (2011)	Jones et al. (2009)	Jones et al. (2009)	Jones et al. (2009)	Jones et al. (2009)	Jones et al. (2009)			Jones et al. (2009)	Jones et al. (2009)
Homo_sapiens	122.5	37	0.001182571	4.5	1.1	6.8	0.2	12.6	3.5	46	58540.63	274.78	725.86	?	?	?	?	?	?
Pan_troglodytes	59.4	?	?	3.7	1.2	7	0.2	12.1	3.695	48	45000	231.49	1260.81	13.13	-8.72	13.13	0	149.72	241.68
Gorilla_gorilla	55.4	?	?	?	?	?	?	?	3.57	48	112588.99	257	920.35	7.82	-6.05	7.82	0	152.88	242.43
Pongo_pygmaeus	59	?	?	3.5	1.5	6	0.2	11.2	3.66	48	53408.29	259.42	1088.8	5.34	-2.67	5.34	0	258.7	237.71
Macaca_mulatta	40	?	?	4	1.6	7	0.3	12.3	3.365	42	6455.19	166.07	304.16	36.45	13.69	36.45	13.69	117.36	168.8
Callithrix_jacchus	16.5	36	0.0044632	?	?	?	?	?	3.43	44	290.21	144	60.24	-2.78	-10.38	10.38	2.78	99.39	249.92
Rattus_norvegicus	4	37.2	0.0056471	14.8	11.3	2.9	1.5	31.8	3.27	42	282.89	21.74	25.37	?	?	?	?	?	?
Mus_musculus	4	36.7	0.0276515	12.1	9	3.2	1.5	25.8	3.28	40	19.3	19.6	21.5	?	?	?	?	?	?
Cavia_porcellus	12	39	0.0030684	3.9	8.1	3	0.8	15.8	3.78	64	727.99	66.99	16.68	?	?	?	?	?	?
Oryctolagus_cuniculus	9	39	0.00318	12.2	10.4	1.8	2	26.4	3.26	44	?	?	?	?	?	16.6	16.39	?	?
Bos_taurus	20	38.4	8.84E-04	3.5	3.1	4.9	0.7	12.2	3.65	60	618642.42	280.48	?	15.08	11.85	15.08	11.85	174.94	228.73
Sus_scrofa	27	39.2	7.72E-04	8.2	5.8	1.8	0.6	19.4	3.65	60	84471.54	115.2	97.88	59.99	-8.78	59.99	0	64.68	116.91
Canis_familiaris	24	38.9	?	8.3	9.5	3.7	1.2	20.7	3.65	60	31756.51	63.5	44.82	83.27	11.48	83.27	11.48	34.79	4.82
Ailuropoda_melanoleuca	36.8	?	?	?	6.77	3.23	?	?	?	?	499.99	?	?	16.6	16.39	34.01	27.51	223.14	233.05
Equus_caballus	57	37.7	?	1.6	2.7	6.1	0.5	11	3.15	64	403598.53	338.97	341.76	?	?	?	?	?	?
Loxodonta_africana	65	36.5	?	15.1	4.2	5.1	0.7	24.1	4.27	?	3824539.93	660	1088.8	16.36	-33.56	33.56	0	83.39	231.48
Monodelphis_domestica	5.1	32.6	0.0032212	6.1	9.2	0	1.6	24.5	?	18	93.45	14.55	49.49	-2.1	-26.16	26.16	2.1	106.53	229.86
Ornithorhynchus_anatinus	22.6	32.1	0.0015613	22.2	8.2	0	?	?	3.06	54	1484.25	12.48	120.97	-16.29	-43.64	43.64	16.29	76.73	156.53
