# Supplementary material for: Gene Duplication and Phenotypic Changes in the Evolution of Mammalian Metabolic Networks
Source: PLoS One. 2014 Jan 28;9(1):e87115. doi: 10.1371/journal.pone.0087115 (PMC3904969; doi:10.1371/journal.pone.0087115)
Supplement: Dataset S1 — Inferred enzyme orthology networks (SBML files). (GZ) [file pone.0087115.s002.gz]

Archive with 36 entries (34 files):
- human
- human/chimpanzee_inferred_metabolic_network.xml
- human/cow_inferred_metabolic_network.xml
- human/dog_inferred_metabolic_network.xml
- human/elephant_inferred_metabolic_network.xml
- human/giant panda_inferred_metabolic_network.xml
- human/gorilla_inferred_metabolic_network.xml
- human/guinea pig_inferred_metabolic_network.xml
- human/horse_inferred_metabolic_network.xml
- human/macaque_inferred_metabolic_network.xml
- human/marmoset_inferred_metabolic_network.xml
- human/mouse_inferred_metabolic_network.xml
- human/opossum_inferred_metabolic_network.xml
- human/orangutan_inferred_metabolic_network.xml
- human/pig_inferred_metabolic_network.xml
- human/platypus_inferred_metabolic_network.xml
- human/rabbit_inferred_metabolic_network.xml
- human/rat_inferred_metabolic_network.xml
- mouse
- mouse/chimpanzee_inferred_metabolic_network.xml
- mouse/cow_inferred_metabolic_network.xml
- mouse/dog_inferred_metabolic_network.xml
- mouse/elephant_inferred_metabolic_network.xml
- mouse/giant panda_inferred_metabolic_network.xml
- mouse/gorilla_inferred_metabolic_network.xml
- mouse/guinea pig_inferred_metabolic_network.xml
- mouse/horse_inferred_metabolic_network.xml
- mouse/human_inferred_metabolic_network.xml
- mouse/macaque_inferred_metabolic_network.xml
- mouse/marmoset_inferred_metabolic_network.xml
- mouse/opossum_inferred_metabolic_network.xml
- mouse/orangutan_inferred_metabolic_network.xml
- mouse/pig_inferred_metabolic_network.xml
- mouse/platypus_inferred_metabolic_network.xml
- mouse/rabbit_inferred_metabolic_network.xml
- mouse/rat_inferred_metabolic_network.xml
