# Supplementary material for: Gene Duplication and Phenotypic Changes in the Evolution of Mammalian Metabolic Networks
Source: PLoS One. 2014 Jan 28;9(1):e87115. doi: 10.1371/journal.pone.0087115 (PMC3904969; doi:10.1371/journal.pone.0087115)
Supplement: Dataset S1 — Inferred enzyme orthology networks (SBML files). (GZ) [file pone.0087115.s002.gz › human/rabbit_inferred_metabolic_network.xml]

<?xml version="1.0" encoding="utf-8"?>
<sbml xmlns:html="http://www.w3.org/1999/xhtml" xmlns="http://www.sbml.org/sbml/level2/version4" level="2" version="4">
	<model name="rabbit_inferred_metabolic_network">
		<notes>
			<body xmlns="http://www.w3.org/1999/xhtml">
				<h1>Orthologous iso-enzyme metabolic network for <em>Oryctolagus cuniculus</em>
				</h1>
				<p>
					<strong>Cross-species metabolic profiling reveals fate of mammalian traits</strong>
					<br />Michael Bekaert and Gavin C. Conant<br />
					<em>in preparation</em>
				</p>
				<p>Gene references from ensembl release 59<br />This biomodel is an inferred model based on the Human metabolic network (MODEL6399676120)
				</p>
			</body>
		</notes>
		<annotation>
			<rdf:RDF xmlns:rdf="http://www.w3.org/1999/02/22-rdf-syntax-ns#" xmlns:dc="http://purl.org/dc/elements/1.1/" xmlns:dcterms="http://purl.org/dc/terms/" xmlns:vCard="http://www.w3.org/2001/vcard-rdf/3.0#" xmlns:bqbiol="http://biomodels.net/biology-qualifiers/" xmlns:bqmodel="http://biomodels.net/model-qualifiers/">
				<rdf:Description>
					<dc:creator rdf:parseType="Resource">
						<rdf:Bag>
							<rdf:li rdf:parseType="Resource">
								<vCard:N rdf:parseType="Resource">
									<vCard:Family>Bekaert</vCard:Family>
									<vCard:Given>Michael</vCard:Given>
								</vCard:N>
								<vCard:EMAIL>bekaertm@missouri.edu</vCard:EMAIL>
								<vCard:ORG rdf:parseType="Resource">
									<vCard:Orgname>University of Missouri - Columbia</vCard:Orgname>
								</vCard:ORG>
							</rdf:li>
							<rdf:li rdf:parseType="Resource">
								<vCard:N rdf:parseType="Resource">
									<vCard:Family>Conant</vCard:Family>
									<vCard:Middle>C</vCard:Middle>
									<vCard:Given>Conant</vCard:Given>
								</vCard:N>
								<vCard:EMAIL>conantg@missouri.edu</vCard:EMAIL>
								<vCard:ORG rdf:parseType="Resource">
									<vCard:Orgname>University of Missouri - Columbia</vCard:Orgname>
								</vCard:ORG>
							</rdf:li>
						</rdf:Bag>
					</dc:creator>
					<dcterms:created rdf:parseType="Resource">
						<dcterms:W3CDTF>2011-02-22T15:06:16Z</dcterms:W3CDTF>
					</dcterms:created>
					<bqbiol:isHomologTo>
						<rdf:Bag>
							<rdf:li rdf:resource="urn:miriam:biomodels.db:MODEL6399676120" />
						</rdf:Bag>
					</bqbiol:isHomologTo>
					<bqbiol:is>
						<rdf:Bag>
							<rdf:li rdf:resource="urn:miriam:taxonomy:9986" />
						</rdf:Bag>
					</bqbiol:is>
				</rdf:Description>
			</rdf:RDF>
		</annotation>
		<listOfCompartments>
			<compartment id="Cytosol" outside="Extraorganism" />
			<compartment id="EndoplasmicReticulum" outside="Cytosol" />
			<compartment id="Extraorganism" />
			<compartment id="GolgiApparatus" outside="Cytosol" />
			<compartment id="Lysosome" outside="Cytosol" />
			<compartment id="Mitochondria" outside="Cytosol" />
			<compartment id="Nucleus" outside="Cytosol" />
			<compartment id="Peroxisome" outside="Cytosol" />
		</listOfCompartments>
		<listOfSpecies>
			<species id="M_10fthf5glu_c" name="_10-formyltetrahydrofolate-[Glu](5)_C40H45N11O19" compartment="Cytosol" charge="-6" />
			<species id="M_10fthf5glu_e" name="_10-formyltetrahydrofolate-[Glu](5)_C40H45N11O19" compartment="Extraorganism" charge="-6" />
			<species id="M_10fthf5glu_l" name="_10-formyltetrahydrofolate-[Glu](5)_C40H45N11O19" compartment="Lysosome" charge="-6" />
			<species id="M_10fthf5glu_m" name="_10-formyltetrahydrofolate-[Glu](5)_C40H45N11O19" compartment="Mitochondria" charge="-6" />
			<species id="M_10fthf6glu_c" name="_10-formyltetrahydrofolate-[Glu](6)_C45H51N12O22" compartment="Cytosol" charge="-7" />
			<species id="M_10fthf6glu_e" name="_10-formyltetrahydrofolate-[Glu](6)_C45H51N12O22" compartment="Extraorganism" charge="-7" />
			<species id="M_10fthf6glu_l" name="_10-formyltetrahydrofolate-[Glu](6)_C45H51N12O22" compartment="Lysosome" charge="-7" />
			<species id="M_10fthf6glu_m" name="_10-formyltetrahydrofolate-[Glu](6)_C45H51N12O22" compartment="Mitochondria" charge="-7" />
			<species id="M_10fthf7glu_c" name="_10-formyltetrahydrofolate-[Glu](7)_C50H57N13O25" compartment="Cytosol" charge="-8" />
			<species id="M_10fthf7glu_e" name="_10-formyltetrahydrofolate-[Glu](7)_C50H57N13O25" compartment="Extraorganism" charge="-8" />
			<species id="M_10fthf7glu_l" name="_10-formyltetrahydrofolate-[Glu](7)_C50H57N13O25" compartment="Lysosome" charge="-8" />
			<species id="M_10fthf7glu_m" name="_10-formyltetrahydrofolate-[Glu](7)_C50H57N13O25" compartment="Mitochondria" charge="-8" />
			<species id="M_10fthf_c" name="_10-Formyltetrahydrofolate_C20H21N7O7" compartment="Cytosol" charge="-2" />
			<species id="M_10fthf_e" name="_10-Formyltetrahydrofolate_C20H21N7O7" compartment="Extraorganism" charge="-2" />
			<species id="M_10fthf_l" name="_10-Formyltetrahydrofolate_C20H21N7O7" compartment="Lysosome" charge="-2" />
			<species id="M_10fthf_m" name="_10-Formyltetrahydrofolate_C20H21N7O7" compartment="Mitochondria" charge="-2" />
			<species id="M_11docrtsl_m" name="_11-Deoxycortisol_C21H30O4" compartment="Mitochondria" charge="0" />
			<species id="M_11docrtsl_r" name="_11-Deoxycortisol_C21H30O4" compartment="EndoplasmicReticulum" charge="0" />
			<species id="M_11docrtstrn_m" name="_11-Deoxycorticosterone_C21H30O3" compartment="Mitochondria" charge="0" />
			<species id="M_11docrtstrn_r" name="_11-Deoxycorticosterone_C21H30O3" compartment="EndoplasmicReticulum" charge="0" />
			<species id="M_12HPET_c" name="_12-Hydroperoxyeicosa-5,8,10,14-tetraenoate_C20H31O4" compartment="Cytosol" charge="-1" />
			<species id="M_12RHPET_c" name="_12R-Hydroperoxyeicosatetraenoate_C20H31O4" compartment="Cytosol" charge="-1" />
			<species id="M_12harachd_r" name="_12 hydroxy arachidonic acid_C20H31O3" compartment="EndoplasmicReticulum" charge="-1" />
			<species id="M_12ppd_DASH_R_c" name="(R)-Propane-1,2-diol_C3H8O2" compartment="Cytosol" charge="0" />
			<species id="M_12ppd_DASH_S_c" name="(S)-Propane-1,2-diol_C3H8O2" compartment="Cytosol" charge="0" />
			<species id="M_13_DASH_cis_DASH_retn_c" name="_13-cis-retinoate_C20H27O2" compartment="Cytosol" charge="-1" />
			<species id="M_13_DASH_cis_DASH_retn_r" name="_13-cis-retinoate_C20H27O2" compartment="EndoplasmicReticulum" charge="-1" />
			<species id="M_13_DASH_cis_DASH_retnglc_r" name="_13-cis-retinoyl glucuronide_C26H35O8" compartment="EndoplasmicReticulum" charge="-1" />
			<species id="M_13dampp_c" name="_1,3-Diaminopropane_C3H12N2" compartment="Cytosol" charge="2" />
			<species id="M_13dpg_c" name="_3-Phospho-D-glyceroyl phosphate_C3H4O10P2" compartment="Cytosol" charge="-4" />
			<species id="M_15HPET_c" name="_15-Hydroperoxyeicosatetraenoic acid_C20H31O4" compartment="Cytosol" charge="-1" />
			<species id="M_17ahprgnlone_c" name="_17alpha-Hydroxypregnenolone_C21H32O3" compartment="Cytosol" charge="0" />
			<species id="M_17ahprgnlone_r" name="_17alpha-Hydroxypregnenolone_C21H32O3" compartment="EndoplasmicReticulum" charge="0" />
			<species id="M_17ahprgstrn_c" name="_17alpha-Hydroxyprogesterone_C21H30O3" compartment="Cytosol" charge="0" />
			<species id="M_17ahprgstrn_r" name="_17alpha-Hydroxyprogesterone_C21H30O3" compartment="EndoplasmicReticulum" charge="0" />
			<species id="M_18harachd_r" name="_18 hydroxy arachidonic acid_C20H31O3" compartment="EndoplasmicReticulum" charge="-1" />
			<species id="M_1a25dhvitd2_m" name="_1-alpha,25-Dihydroxyvitamin D2_C28H44O3" compartment="Mitochondria" charge="0" />
			<species id="M_1a25dhvitd3_m" name="_1-alpha,25-Dihydroxyvitamin D3_C27H44O3" compartment="Mitochondria" charge="0" />
			<species id="M_1glyc_hs_e" name="_1 acyl phosphoglycerol_C6H13O7PFULLRCO2" compartment="Extraorganism" charge="-1" />
			<species id="M_1mncam_c" name="_1-Methylnicotinamide_C7H9N2O" compartment="Cytosol" charge="1" />
			<species id="M_1mpyr_c" name="_1-Methylpyrrolinium_C5H10N" compartment="Cytosol" charge="1" />
			<species id="M_1p2cbxl_x" name="_1-Pyrroline-2-carboxylate_C5H6NO2" compartment="Peroxisome" charge="-1" />
			<species id="M_1p3h5c_m" name="L-1-Pyrroline-3-hydroxy-5-carboxylate_C5H6NO3" compartment="Mitochondria" charge="-1" />
			<species id="M_1pyr5c_c" name="_1-Pyrroline-5-carboxylate_C5H6NO2" compartment="Cytosol" charge="-1" />
			<species id="M_1pyr5c_m" name="_1-Pyrroline-5-carboxylate_C5H6NO2" compartment="Mitochondria" charge="-1" />
			<species id="M_23dpg_c" name="_2,3-Disphospho-D-glycerate_C3H3O10P2" compartment="Cytosol" charge="-5" />
			<species id="M_2425dhvitd2_m" name="_24R,25-Dihyoxyvitamin D2_C28H44O3" compartment="Mitochondria" charge="0" />
			<species id="M_2425dhvitd3_m" name="_24R,25-Dihydroxyvitamin D3_C27H44O3" compartment="Mitochondria" charge="0" />
			<species id="M_24nph_c" name="_2,4 dihydroxy nitrophenol_C6H5NO4" compartment="Cytosol" charge="0" />
			<species id="M_25aics_c" name="(S)-2-[5-Amino-1-(5-phospho-D-ribosyl)imidazole-4-carboxamido]succinate_C13H15N4O12P" compartment="Cytosol" charge="-4" />
			<species id="M_25hvitd2_m" name="_25-Hydroxyvitamin D2_C28H44O2" compartment="Mitochondria" charge="0" />
			<species id="M_25hvitd3_m" name="_25-Hydroxyvitamin D3_C27H44O2" compartment="Mitochondria" charge="0" />
			<species id="M_2amac_c" name="_2-Aminoacrylate_C3H5NO2" compartment="Cytosol" charge="0" />
			<species id="M_2ameph_c" name="(2-Aminoethyl)phosphonate_C2H7NO3P" compartment="Cytosol" charge="-1" />
			<species id="M_2aobut_m" name="L-2-Amino-3-oxobutanoate_C4H7NO3" compartment="Mitochondria" charge="0" />
			<species id="M_2c23dh56dhoxin_c" name="_2-Carboxy-2,3-dihydro-5,6-dihydroxyindole_C9H8NO4" compartment="Cytosol" charge="-1" />
			<species id="M_2coum_c" name="cis-2-Hydroxy cinnamate_C9H7O3" compartment="Cytosol" charge="-1" />
			<species id="M_2dp6mep_m" name="_2-Decaprenyl-6-methoxyphenol_C57H88O2" compartment="Mitochondria" charge="0" />
			<species id="M_2dp6mobq_m" name="_2-Decaprenyl-6-methoxy-1,4-benzoquinone_C57H86O3" compartment="Mitochondria" charge="0" />
			<species id="M_2dp6mobq_me_m" name="_2-Decaprenyl-3-methyl-6-methoxy-1,4-benzoquinone_C58H88O3" compartment="Mitochondria" charge="0" />
			<species id="M_2dpmhobq_m" name="_2-Decaprenyl-3-methyl-5-hydroxy-6-methoxy-1,4-benzoquinone_C58H88O4" compartment="Mitochondria" charge="0" />
			<species id="M_2dr1p_c" name="_2-Deoxy-D-ribose 1-phosphate_C5H9O7P" compartment="Cytosol" charge="-2" />
			<species id="M_2dr5p_c" name="_2-Deoxy-D-ribose 5-phosphate_C5H9O7P" compartment="Cytosol" charge="-2" />
			<species id="M_2hb_c" name="_2-Hydroxybutyrate_C4H7O3" compartment="Cytosol" charge="-1" />
			<species id="M_2hb_e" name="_2-Hydroxybutyrate_C4H7O3" compartment="Extraorganism" charge="-1" />
			<species id="M_2hyoxplac_c" name="_2-Hydroxyphenylacetate_C8H7O3" compartment="Cytosol" charge="-1" />
			<species id="M_2maacoa_m" name="_2-Methyl-3-acetoacetyl-CoA_C26H38N7O18P3S" compartment="Mitochondria" charge="-4" />
			<species id="M_2mb2coa_m" name="trans-2-Methylbut-2-enoyl-CoA_C26H38N7O17P3S" compartment="Mitochondria" charge="-4" />
			<species id="M_2mbcoa_m" name="_2-Methylbutanoyl-CoA_C26H40N7O17P3S" compartment="Mitochondria" charge="-4" />
			<species id="M_2mop_m" name="_2-Methyl-3-oxopropanoate_C4H5O3" compartment="Mitochondria" charge="-1" />
			<species id="M_2mp2coa_m" name="_2-Methylprop-2-enoyl-CoA_C25H36N7O17P3S" compartment="Mitochondria" charge="-4" />
			<species id="M_2obut_c" name="_2-Oxobutanoate_C4H5O3" compartment="Cytosol" charge="-1" />
			<species id="M_2oxoadp_c" name="_2-Oxoadipate_C6H6O5" compartment="Cytosol" charge="-2" />
			<species id="M_2oxoadp_m" name="_2-Oxoadipate_C6H6O5" compartment="Mitochondria" charge="-2" />
			<species id="M_2pg_c" name="D-Glycerate 2-phosphate_C3H4O7P" compartment="Cytosol" charge="-3" />
			<species id="M_2pglyc_c" name="_2-Phosphoglycolate_C2H2O6P" compartment="Cytosol" charge="-3" />
			<species id="M_34dhcinm_c" name="_3,4-Dihydroxy-trans-cinnamate_C9H7O4" compartment="Cytosol" charge="-1" />
			<species id="M_34dhmald_c" name="_3,4-Dihydroxymandelaldehyde_C8H8O4" compartment="Cytosol" charge="0" />
			<species id="M_34dhoxmand_c" name="_3,4-Dihydroxymandelate_C8H7O5" compartment="Cytosol" charge="-1" />
			<species id="M_34dhoxpeg_c" name="_3,4-Dihydroxyphenylethyleneglycol_C8H10O4" compartment="Cytosol" charge="0" />
			<species id="M_34dhpac_c" name="_3,4-Dihydroxyphenylacetaldehyde_C8H8O3" compartment="Cytosol" charge="0" />
			<species id="M_34dhpha_c" name="_3,4-Dihydroxyphenylacetate_C8H7O4" compartment="Cytosol" charge="-1" />
			<species id="M_34dhphe_c" name="_3,4-Dihydroxy-L-phenylalanine_C9H11NO4" compartment="Cytosol" charge="0" />
			<species id="M_34dhphe_e" name="_3,4-Dihydroxy-L-phenylalanine_C9H11NO4" compartment="Extraorganism" charge="0" />
			<species id="M_34hpp_c" name="_3-(4-Hydroxyphenyl)pyruvate_C9H7O4" compartment="Cytosol" charge="-1" />
			<species id="M_34hpp_m" name="_3-(4-Hydroxyphenyl)pyruvate_C9H7O4" compartment="Mitochondria" charge="-1" />
			<species id="M_35cgmp_c" name="_3',5'-Cyclic GMP_C10H11N5O7P" compartment="Cytosol" charge="-1" />
			<species id="M_35cgmp_e" name="_3',5'-Cyclic GMP_C10H11N5O7P" compartment="Extraorganism" charge="-1" />
			<species id="M_35cgmp_g" name="_3',5'-Cyclic GMP_C10H11N5O7P" compartment="GolgiApparatus" charge="-1" />
			<species id="M_35cgmp_n" name="_3',5'-Cyclic GMP_C10H11N5O7P" compartment="Nucleus" charge="-1" />
			<species id="M_35diotyr_c" name="_3,5-Diiodo-L-tyrosine_C9H9I2NO3" compartment="Cytosol" charge="0" />
			<species id="M_3aib_DASH_D_c" name="D-3-Amino-isobutanoate_C4H9NO2" compartment="Cytosol" charge="0" />
			<species id="M_3aib_m" name="L-3-Amino-isobutanoate_C4H9NO2" compartment="Mitochondria" charge="0" />
			<species id="M_3amp_l" name="_3'-AMP_C10H12N5O7P" compartment="Lysosome" charge="-2" />
			<species id="M_3dpdhb_m" name="_3-Decaprenyl-4,5-dihdydroxybenzoate_C57H85O4" compartment="Mitochondria" charge="-1" />
			<species id="M_3dpdhb_me_m" name="_3-Decaprenyl-4-hydroxy-5-methoxybenzoate_C58H87O4" compartment="Mitochondria" charge="-1" />
			<species id="M_3dphb_m" name="_3-Decaprenyl-4-hydroxybenzoate_C57H85O3" compartment="Mitochondria" charge="-1" />
			<species id="M_3dsphgn_c" name="_3-Dehydrosphinganine_C18H38NO2" compartment="Cytosol" charge="1" />
			<species id="M_3h26dm5coa_m" name="_3-Hydroxy-2,6-dimethyl-5-methylene-heptanoyl-CoA_C31H48N7O18P3S" compartment="Mitochondria" charge="-4" />
			<species id="M_3h26dm5coa_x" name="_3-Hydroxy-2,6-dimethyl-5-methylene-heptanoyl-CoA_C31H48N7O18P3S" compartment="Peroxisome" charge="-4" />
			<species id="M_3hanthrn_c" name="_3-Hydroxyanthranilate_C7H7NO3" compartment="Cytosol" charge="0" />
			<species id="M_3hbcoa_DASH_R_m" name="(R)-3-Hydroxybutanoyl-CoA_C25H38N7O18P3S" compartment="Mitochondria" charge="-4" />
			<species id="M_3hbcoa_m" name="(S)-3-Hydroxybutanoyl-CoA_C25H38N7O18P3S" compartment="Mitochondria" charge="-4" />
			<species id="M_3hbcoa_x" name="(S)-3-Hydroxybutanoyl-CoA_C25H38N7O18P3S" compartment="Peroxisome" charge="-4" />
			<species id="M_3hibutcoa_m" name="(S)-3-Hydroxyisobutyryl-CoA_C25H38N7O18P3S" compartment="Mitochondria" charge="-4" />
			<species id="M_3hmbcoa_m" name="(S)-3-Hydroxy-2-methylbutyryl-CoA_C26H40N7O18P3S" compartment="Mitochondria" charge="-4" />
			<species id="M_3hmp_m" name="_3-Hydroxy-2-methylpropanoate_C4H7O3" compartment="Mitochondria" charge="-1" />
			<species id="M_3hpcoa_c" name="_3-Hydroxypropionyl-CoA_C24H36N7O18P3S" compartment="Cytosol" charge="-4" />
			<species id="M_3hpcoa_m" name="_3-Hydroxypropionyl-CoA_C24H36N7O18P3S" compartment="Mitochondria" charge="-4" />
			<species id="M_3hpcoa_x" name="_3-Hydroxypropionyl-CoA_C24H36N7O18P3S" compartment="Peroxisome" charge="-4" />
			<species id="M_3hpp_c" name="_3-Hydroxypropanoate_C3H5O3" compartment="Cytosol" charge="-1" />
			<species id="M_3htmelys_c" name="_3-Hydroxy-N6,N6,N6-trimethyl-L-lysine_C9H20N2O3" compartment="Cytosol" charge="0" />
			<species id="M_3htmelys_m" name="_3-Hydroxy-N6,N6,N6-trimethyl-L-lysine_C9H20N2O3" compartment="Mitochondria" charge="0" />
			<species id="M_3hxkynam_c" name="_3-Hydroxykynurenamine_C9H13N2O2" compartment="Cytosol" charge="1" />
			<species id="M_3ityr_DASH_L_c" name="_3-Iodo-L-tyrosine_C9H10INO3" compartment="Cytosol" charge="0" />
			<species id="M_3m4hpga_c" name="_3-Methoxy-4-hydroxyphenylglycolaldehyde_C9H10O4" compartment="Cytosol" charge="0" />
			<species id="M_3mb2coa_m" name="_3-Methylbut-2-enoyl-CoA_C26H38N7O17P3S" compartment="Mitochondria" charge="-4" />
			<species id="M_3mgcoa_m" name="_3-Methylglutaconyl-CoA_C27H37N7O19P3S" compartment="Mitochondria" charge="-5" />
			<species id="M_3mlda_c" name="_3-Methylimidazoleacetic acid_C6H7N2O2" compartment="Cytosol" charge="-1" />
			<species id="M_3mldz_c" name="_3-Methylimidazole acetaldehyde_C6H8N2O" compartment="Cytosol" charge="0" />
			<species id="M_3mob_c" name="_3-Methyl-2-oxobutanoate_C5H7O3" compartment="Cytosol" charge="-1" />
			<species id="M_3mob_m" name="_3-Methyl-2-oxobutanoate_C5H7O3" compartment="Mitochondria" charge="-1" />
			<species id="M_3mop_c" name="(S)-3-Methyl-2-oxopentanoate_C6H9O3" compartment="Cytosol" charge="-1" />
			<species id="M_3mop_m" name="(S)-3-Methyl-2-oxopentanoate_C6H9O3" compartment="Mitochondria" charge="-1" />
			<species id="M_3mox4hoxm_c" name="_3-Methoxy-4-hydroxymandelate_C9H9O5" compartment="Cytosol" charge="-1" />
			<species id="M_3mox4hpac_c" name="_3-Methoxy-4-hydroxyphenylacetaldehyde_C9H10O3" compartment="Cytosol" charge="0" />
			<species id="M_3moxtyr_c" name="_3-Methoxytyramine_C9H14NO2" compartment="Cytosol" charge="1" />
			<species id="M_3odcoa_x" name="_3-Oxodecanoyl-CoA_C31H48N7O18P3S" compartment="Peroxisome" charge="-4" />
			<species id="M_3oddcoa_x" name="_3-Oxododecanoyl-CoA_C33H52N7O18P3S" compartment="Peroxisome" charge="-4" />
			<species id="M_3ohdcoa_x" name="_3-Oxohexadecanoyl-CoA_C37H60N7O18P3S" compartment="Peroxisome" charge="-4" />
			<species id="M_3ohodcoa_x" name="_3-Oxooctadecanoyl-CoA_C39H64N7O18P3S" compartment="Peroxisome" charge="-4" />
			<species id="M_3ohxccoa_x" name="_3-Oxohexacosyl-CoA_C47H80N7O18P3S" compartment="Peroxisome" charge="-4" />
			<species id="M_3otdcoa_x" name="_3-Oxotetradecanoyl-CoA_C35H56N7O18P3S" compartment="Peroxisome" charge="-4" />
			<species id="M_3padsel_c" name="_3'-Phosphoadenylylselenate_C10H11N5O13P2Se" compartment="Cytosol" charge="-4" />
			<species id="M_3pg_c" name="_3-Phospho-D-glycerate_C3H4O7P" compartment="Cytosol" charge="-3" />
			<species id="M_3php_c" name="_3-Phosphohydroxypyruvate_C3H2O7P" compartment="Cytosol" charge="-3" />
			<species id="M_3sala_c" name="_3-Sulfino-L-alanine_C3H5NO4S" compartment="Cytosol" charge="-2" />
			<species id="M_3sala_m" name="_3-Sulfino-L-alanine_C3H5NO4S" compartment="Mitochondria" charge="-2" />
			<species id="M_3snpyr_c" name="_3-Sulfinopyruvate_C3H2O5S" compartment="Cytosol" charge="-2" />
			<species id="M_3snpyr_m" name="_3-Sulfinopyruvate_C3H2O5S" compartment="Mitochondria" charge="-2" />
			<species id="M_3spyr_c" name="_3-Sulfopyruvate_C3H2O6S" compartment="Cytosol" charge="-2" />
			<species id="M_3spyr_m" name="_3-Sulfopyruvate_C3H2O6S" compartment="Mitochondria" charge="-2" />
			<species id="M_3uib_c" name="_3-Ureidoisobutyrate_C5H9N2O3" compartment="Cytosol" charge="-1" />
			<species id="M_42A3HP24DB_c" name="_4-(2-Amino-3-hydroxyphenyl)-2,4-dioxobutanoate_C10H8NO5" compartment="Cytosol" charge="-1" />
			<species id="M_44mctr_c" name="_4,4-dimethylcholesta-8,14,24-trienol_C29H46O" compartment="Cytosol" charge="0" />
			<species id="M_44mctr_r" name="_4,4-dimethylcholesta-8,14,24-trienol_C29H46O" compartment="EndoplasmicReticulum" charge="0" />
			<species id="M_44mzym_r" name="_4,4-dimethylzymosterol_C29H48O" compartment="EndoplasmicReticulum" charge="0" />
			<species id="M_46dhoxquin_c" name="_4,6-Dihydroxyquinoline_C9H7NO2" compartment="Cytosol" charge="0" />
			<species id="M_48dhoxquin_c" name="_4,8-Dihydroxyquinoline_C9H7NO2" compartment="Cytosol" charge="0" />
			<species id="M_4aabutn_c" name="_4-Acetamidobutanoate_C6H10NO3" compartment="Cytosol" charge="-1" />
			<species id="M_4aabutn_m" name="_4-Acetamidobutanoate_C6H10NO3" compartment="Mitochondria" charge="-1" />
			<species id="M_4abut_c" name="_4-Aminobutanoate_C4H9NO2" compartment="Cytosol" charge="0" />
			<species id="M_4abut_e" name="_4-Aminobutanoate_C4H9NO2" compartment="Extraorganism" charge="0" />
			<species id="M_4abut_l" name="_4-Aminobutanoate_C4H9NO2" compartment="Lysosome" charge="0" />
			<species id="M_4abut_m" name="_4-Aminobutanoate_C4H9NO2" compartment="Mitochondria" charge="0" />
			<species id="M_4abutn_c" name="_4-Aminobutanal_C4H10NO" compartment="Cytosol" charge="1" />
			<species id="M_4aphdob_c" name="_4-(2-Aminophenyl)-2,4-dioxobutanoate_C10H8NO4" compartment="Cytosol" charge="-1" />
			<species id="M_4fumacac_c" name="_4-Fumarylacetoacetate_C8H6O6" compartment="Cytosol" charge="-2" />
			<species id="M_4h2oglt_c" name="_4-Hydroxy-2-oxoglutarate_C5H4O6" compartment="Cytosol" charge="-2" />
			<species id="M_4h2oglt_m" name="_4-Hydroxy-2-oxoglutarate_C5H4O6" compartment="Mitochondria" charge="-2" />
			<species id="M_4hbz_m" name="_4-Hydroxybenzoate_C7H5O3" compartment="Mitochondria" charge="-1" />
			<species id="M_4hdebrisoquine_c" name="_4 hydroxy debrisoquine_C10H14N3O" compartment="Cytosol" charge="1" />
			<species id="M_4hglusa_m" name="L-4-Hydroxyglutamate semialdehyde_C5H9NO4" compartment="Mitochondria" charge="0" />
			<species id="M_4hoxpacd_c" name="_4-Hydroxyphenylacetaldehyde_C8H8O2" compartment="Cytosol" charge="0" />
			<species id="M_4hphac_c" name="_4-Hydroxyphenylacetate_C8H7O3" compartment="Cytosol" charge="-1" />
			<species id="M_4hpro_DASH_LT_m" name="trans-4-Hydroxy-L-proline_C5H9NO3" compartment="Mitochondria" charge="0" />
			<species id="M_4hpro_DASH_LT_r" name="trans-4-Hydroxy-L-proline_C5H9NO3" compartment="EndoplasmicReticulum" charge="0" />
			<species id="M_4izp_c" name="_4-Imidazolone-5-propanoate_C6H7N2O3" compartment="Cytosol" charge="-1" />
			<species id="M_4mlacac_c" name="_4-Maleylacetoacetate_C8H6O6" compartment="Cytosol" charge="-2" />
			<species id="M_4mop_c" name="_4-Methyl-2-oxopentanoate_C6H9O3" compartment="Cytosol" charge="-1" />
			<species id="M_4mop_m" name="_4-Methyl-2-oxopentanoate_C6H9O3" compartment="Mitochondria" charge="-1" />
			<species id="M_4mptnl_m" name="_4-Methylpentanal_C6H12O" compartment="Mitochondria" charge="0" />
			<species id="M_4mtolbutamide_c" name="_4 hydroxy tolbutamide_C12H18N2O4S" compartment="Cytosol" charge="0" />
			<species id="M_4mzym_int1_r" name="_4-Methylzymosterol intermediate 1_C29H46O3" compartment="EndoplasmicReticulum" charge="0" />
			<species id="M_4mzym_int2_r" name="_4-Methylzymosterol intermediate 2_C28H44O" compartment="EndoplasmicReticulum" charge="0" />
			<species id="M_4nph_c" name="_4-Nitrophenol_C6H5NO3" compartment="Cytosol" charge="0" />
			<species id="M_4nphsf_c" name="_4-Nitrophenyl sulfate_C6H4NO6S" compartment="Cytosol" charge="-1" />
			<species id="M_4ppan_c" name="D-4'-Phosphopantothenate_C9H15NO8P" compartment="Cytosol" charge="-3" />
			<species id="M_4ppan_m" name="D-4'-Phosphopantothenate_C9H15NO8P" compartment="Mitochondria" charge="-3" />
			<species id="M_4ppcys_c" name="N-((R)-4-Phosphopantothenoyl)-L-cysteine_C12H20N2O9PS" compartment="Cytosol" charge="-3" />
			<species id="M_4pyrdx_c" name="_4-Pyridoxate_C8H9NO4" compartment="Cytosol" charge="0" />
			<species id="M_4tmeabut_c" name="_4-Trimethylammoniobutanal_C7H16NO" compartment="Cytosol" charge="1" />
			<species id="M_4tmeabut_m" name="_4-Trimethylammoniobutanal_C7H16NO" compartment="Mitochondria" charge="1" />
			<species id="M_4tmeabutn_c" name="_4-Trimethylammoniobutanoate_C7H15NO2" compartment="Cytosol" charge="0" />
			<species id="M_56dihindlcrbxlt_c" name="_5,6-Dihydroxyindole-2-carboxylate_C9H6NO4" compartment="Cytosol" charge="-1" />
			<species id="M_56dthm_c" name="_5,6-Dihydrothymine_C5H8N2O2" compartment="Cytosol" charge="0" />
			<species id="M_56dura_c" name="_5,6-dihydrouracil_C4H6N2O2" compartment="Cytosol" charge="0" />
			<species id="M_5HPET_c" name="_5-Hydroperoxy-6-trans-8,11,14-cis-eicosatetraenoate_C20H31O4" compartment="Cytosol" charge="-1" />
			<species id="M_5a2opntn_x" name="_5-Amino-2-oxopentanoate_C5H9NO3" compartment="Peroxisome" charge="0" />
			<species id="M_5adtststerone_c" name="_5alpha-Dihydrotestosterone_C19H30O2" compartment="Cytosol" charge="0" />
			<species id="M_5adtststerone_r" name="_5alpha-Dihydrotestosterone_C19H30O2" compartment="EndoplasmicReticulum" charge="0" />
			<species id="M_5adtststeroneglc_c" name="_5alpha-Dihydrotestosterone glucuronide_C25H38O8" compartment="Cytosol" charge="0" />
			<species id="M_5adtststeroneglc_e" name="_5alpha-Dihydrotestosterone glucuronide_C25H38O8" compartment="Extraorganism" charge="0" />
			<species id="M_5adtststeroneglc_r" name="_5alpha-Dihydrotestosterone glucuronide_C25H38O8" compartment="EndoplasmicReticulum" charge="0" />
			<species id="M_5adtststerones_c" name="_5alpha-Dihydrotestosterone sulfate_C19H29O5S" compartment="Cytosol" charge="-1" />
			<species id="M_5aizc_c" name="_5-amino-1-(5-phospho-D-ribosyl)imidazole-4-carboxylate_C9H11N3O9P" compartment="Cytosol" charge="-3" />
			<species id="M_5aop_c" name="_5-Amino-4-oxopentanoate_C5H9NO3" compartment="Cytosol" charge="0" />
			<species id="M_5aop_m" name="_5-Amino-4-oxopentanoate_C5H9NO3" compartment="Mitochondria" charge="0" />
			<species id="M_5dhf_c" name="pentaglutamyl folate (DHF)_C39H43N11O18" compartment="Cytosol" charge="-6" />
			<species id="M_5dhf_e" name="pentaglutamyl folate (DHF)_C39H43N11O18" compartment="Extraorganism" charge="-6" />
			<species id="M_5dhf_l" name="pentaglutamyl folate (DHF)_C39H43N11O18" compartment="Lysosome" charge="-6" />
			<species id="M_5dhf_m" name="pentaglutamyl folate (DHF)_C39H43N11O18" compartment="Mitochondria" charge="-6" />
			<species id="M_5dpmev_x" name="(R)-5-Diphosphomevalonate_C6H10O10P2" compartment="Peroxisome" charge="-4" />
			<species id="M_5forthf_c" name="_5-Formiminotetrahydrofolate_C20H22N8O6" compartment="Cytosol" charge="-2" />
			<species id="M_5fthf_c" name="_5-Formyltetrahydrofolate_C20H21N7O7" compartment="Cytosol" charge="-2" />
			<species id="M_5fthf_e" name="_5-Formyltetrahydrofolate_C20H21N7O7" compartment="Extraorganism" charge="-2" />
			<species id="M_5g2oxpt_x" name="_5-Guanidino-2-oxopentanoate_C6H11N3O3" compartment="Peroxisome" charge="0" />
			<species id="M_5homeprazole_c" name="_5 hydroxy omeprazole_C17H19N3O4S" compartment="Cytosol" charge="0" />
			<species id="M_5hoxindact_c" name="_5-Hydroxyindoleacetaldehyde_C10H9NO2" compartment="Cytosol" charge="0" />
			<species id="M_5hoxindact_m" name="_5-Hydroxyindoleacetaldehyde_C10H9NO2" compartment="Mitochondria" charge="0" />
			<species id="M_5hoxindoa_c" name="_5-Hydroxyindoleacetate_C10H8NO3" compartment="Cytosol" charge="-1" />
			<species id="M_5hoxindoa_m" name="_5-Hydroxyindoleacetate_C10H8NO3" compartment="Mitochondria" charge="-1" />
			<species id="M_5hoxnfkyn_c" name="_5-Hydroxy-N-formylkynurenine_C11H12N2O5" compartment="Cytosol" charge="0" />
			<species id="M_5htrp_c" name="_5-Hydroxy-L-tryptophan_C11H12N2O3" compartment="Cytosol" charge="0" />
			<species id="M_5htrp_e" name="_5-Hydroxy-L-tryptophan_C11H12N2O3" compartment="Extraorganism" charge="0" />
			<species id="M_5hxkyn_c" name="_5-Hydroxykynurenine_C10H12N2O4" compartment="Cytosol" charge="0" />
			<species id="M_5hxkynam_c" name="_5-Hydroxykynurenamine_C9H13N2O2" compartment="Cytosol" charge="1" />
			<species id="M_5mdr1p_c" name="_5-Methylthio-5-deoxy-D-ribose 1-phosphate_C6H11O7PS" compartment="Cytosol" charge="-2" />
			<species id="M_5moxact_c" name="_5-Methoxyindoleacetate_C11H10NO3" compartment="Cytosol" charge="-1" />
			<species id="M_5mta_c" name="_5-Methylthioadenosine_C11H15N5O3S" compartment="Cytosol" charge="0" />
			<species id="M_5mthf_c" name="_5-Methyltetrahydrofolate_C20H24N7O6" compartment="Cytosol" charge="-1" />
			<species id="M_5mthf_e" name="_5-Methyltetrahydrofolate_C20H24N7O6" compartment="Extraorganism" charge="-1" />
			<species id="M_5oxpro_c" name="_5-Oxoproline_C5H6NO3" compartment="Cytosol" charge="-1" />
			<species id="M_5pmev_x" name="(R)-5-Phosphomevalonate_C6H10O7P" compartment="Peroxisome" charge="-3" />
			<species id="M_5thf_c" name="pentaglutamyl folate (THF)_C39H45N11O18" compartment="Cytosol" charge="-6" />
			<species id="M_5thf_e" name="pentaglutamyl folate (THF)_C39H45N11O18" compartment="Extraorganism" charge="-6" />
			<species id="M_5thf_l" name="pentaglutamyl folate (THF)_C39H45N11O18" compartment="Lysosome" charge="-6" />
			<species id="M_5thf_m" name="pentaglutamyl folate (THF)_C39H45N11O18" compartment="Mitochondria" charge="-6" />
			<species id="M_6dhf_c" name="haxglutamyl folate (DHF)_C44H49N12O21" compartment="Cytosol" charge="-7" />
			<species id="M_6dhf_e" name="haxglutamyl folate (DHF)_C44H49N12O21" compartment="Extraorganism" charge="-7" />
			<species id="M_6dhf_l" name="haxglutamyl folate (DHF)_C44H49N12O21" compartment="Lysosome" charge="-7" />
			<species id="M_6dhf_m" name="haxglutamyl folate (DHF)_C44H49N12O21" compartment="Mitochondria" charge="-7" />
			<species id="M_6hoxmelatn_c" name="_6-Hydroxymelatonin_C13H16N2O3" compartment="Cytosol" charge="0" />
			<species id="M_6htststerone_r" name="_6 beta hydroxy testosterone_C19H28O3" compartment="EndoplasmicReticulum" charge="0" />
			<species id="M_6pgc_c" name="_6-Phospho-D-gluconate_C6H10O10P" compartment="Cytosol" charge="-3" />
			<species id="M_6pgc_r" name="_6-Phospho-D-gluconate_C6H10O10P" compartment="EndoplasmicReticulum" charge="-3" />
			<species id="M_6pgl_c" name="_6-phospho-D-glucono-1,5-lactone_C6H9O9P" compartment="Cytosol" charge="-2" />
			<species id="M_6pgl_r" name="_6-phospho-D-glucono-1,5-lactone_C6H9O9P" compartment="EndoplasmicReticulum" charge="-2" />
			<species id="M_6pthp_c" name="_6-Pyruvoyl-5,6,7,8-tetrahydropterin_C9H11N5O3" compartment="Cytosol" charge="0" />
			<species id="M_6pthp_n" name="_6-Pyruvoyl-5,6,7,8-tetrahydropterin_C9H11N5O3" compartment="Nucleus" charge="0" />
			<species id="M_6thf_c" name="hexaglutamyl folate  (THF)_C44H51N12O21" compartment="Cytosol" charge="-7" />
			<species id="M_6thf_e" name="hexaglutamyl folate  (THF)_C44H51N12O21" compartment="Extraorganism" charge="-7" />
			<species id="M_6thf_l" name="hexaglutamyl folate  (THF)_C44H51N12O21" compartment="Lysosome" charge="-7" />
			<species id="M_6thf_m" name="hexaglutamyl folate  (THF)_C44H51N12O21" compartment="Mitochondria" charge="-7" />
			<species id="M_7dhchsterol_r" name="_7-Dehydrocholesterol_C27H44O" compartment="EndoplasmicReticulum" charge="0" />
			<species id="M_7dhf_c" name="heptaglutamyl folate (DHF)_C49H55N13O24" compartment="Cytosol" charge="-8" />
			<species id="M_7dhf_e" name="heptaglutamyl folate (DHF)_C49H55N13O24" compartment="Extraorganism" charge="-8" />
			<species id="M_7dhf_l" name="heptaglutamyl folate (DHF)_C49H55N13O24" compartment="Lysosome" charge="-8" />
			<species id="M_7dhf_m" name="heptaglutamyl folate (DHF)_C49H55N13O24" compartment="Mitochondria" charge="-8" />
			<species id="M_7thf_c" name="heptaglutamyl folate (THF)_C49H57N13O24" compartment="Cytosol" charge="-8" />
			<species id="M_7thf_e" name="heptaglutamyl folate (THF)_C49H57N13O24" compartment="Extraorganism" charge="-8" />
			<species id="M_7thf_l" name="heptaglutamyl folate (THF)_C49H57N13O24" compartment="Lysosome" charge="-8" />
			<species id="M_7thf_m" name="heptaglutamyl folate (THF)_C49H57N13O24" compartment="Mitochondria" charge="-8" />
			<species id="M_ACP_c" name="acyl carrier protein_C11H21N2O7PRS" compartment="Cytosol" charge="-1" />
			<species id="M_ACP_m" name="acyl carrier protein_C11H21N2O7PRS" compartment="Mitochondria" charge="-1" />
			<species id="M_Asn_DASH_X_DASH_Ser_FSLASH_Thr_l" name="protein-linked asparagine residue (N-glycosylation site)_XH" compartment="Lysosome" charge="0" />
			<species id="M_Asn_DASH_X_DASH_Ser_FSLASH_Thr_r" name="protein-linked asparagine residue (N-glycosylation site)_XH" compartment="EndoplasmicReticulum" charge="0" />
			<species id="M_L2aadp6sa_m" name="L-2-Aminoadipate 6-semialdehyde_C6H11NO3" compartment="Mitochondria" charge="0" />
			<species id="M_L2aadp_c" name="L-2-Aminoadipate_C6H10NO4" compartment="Cytosol" charge="-1" />
			<species id="M_L2aadp_m" name="L-2-Aminoadipate_C6H10NO4" compartment="Mitochondria" charge="-1" />
			<species id="M_L_DASH_dpchrm_c" name="L-Dopachrome_C9H6NO4" compartment="Cytosol" charge="-1" />
			<species id="M_Lcyst_c" name="L-Cysteate_C3H6NO5S" compartment="Cytosol" charge="-1" />
			<species id="M_Lcyst_m" name="L-Cysteate_C3H6NO5S" compartment="Mitochondria" charge="-1" />
			<species id="M_Lcystin_c" name="L-Cystine_C6H12N2O4S2" compartment="Cytosol" charge="0" />
			<species id="M_Lcystin_e" name="L-Cystine_C6H12N2O4S2" compartment="Extraorganism" charge="0" />
			<species id="M_Lfmkynr_c" name="L-Formylkynurenine_C11H12N2O4" compartment="Cytosol" charge="0" />
			<species id="M_Lkynr_c" name="L-Kynurenine_C10H12N2O3" compartment="Cytosol" charge="0" />
			<species id="M_Lpipecol_x" name="L-Pipecolate_C6H11NO2" compartment="Peroxisome" charge="0" />
			<species id="M_Nacasp_c" name="N-Acetyl-L-aspartate_C6H7NO5" compartment="Cytosol" charge="-2" />
			<species id="M_Nacsertn_c" name="N-Acetylserotonin_C12H14N2O2" compartment="Cytosol" charge="0" />
			<species id="M_Ndmelys_n" name="Protein N6,N6-dimethyl-L-lysine_C2H7X" compartment="Nucleus" charge="2" />
			<species id="M_Nmelys_n" name="Histone N6-methyl-L-lysine_CXH4" compartment="Nucleus" charge="1" />
			<species id="M_Ntmelys_n" name="Protein N6,N6,N6-trimethyl-L-lysine_C3H10X" compartment="Nucleus" charge="3" />
			<species id="M_Ntmelys_r" name="Protein N6,N6,N6-trimethyl-L-lysine_C3H10X" compartment="EndoplasmicReticulum" charge="3" />
			<species id="M_R1coa_hs_c" name="R group 1 Coenzyme A homo sapiens_XCO2C21H31N7O15P3S" compartment="Cytosol" charge="-4" />
			<species id="M_R1coa_hs_r" name="R group 1 Coenzyme A homo sapiens_XCO2C21H31N7O15P3S" compartment="EndoplasmicReticulum" charge="-4" />
			<species id="M_R2coa_hs_c" name="R group 2 Coenzyme A homo sapiens_XCO2C21H31N7O15P3S" compartment="Cytosol" charge="-4" />
			<species id="M_R2coa_hs_r" name="R group 2 Coenzyme A homo sapiens_XCO2C21H31N7O15P3S" compartment="EndoplasmicReticulum" charge="-4" />
			<species id="M_Rtotal2_c" name="R total 2 position_CO2FULLR2" compartment="Cytosol" charge="-1" />
			<species id="M_Rtotal2_e" name="R total 2 position_CO2FULLR2" compartment="Extraorganism" charge="-1" />
			<species id="M_Rtotal2coa_c" name="R total 2 coenzyme A_CO2FULLR2C21H31N7O15P3S" compartment="Cytosol" charge="-4" />
			<species id="M_Rtotal2coa_m" name="R total 2 coenzyme A_CO2FULLR2C21H31N7O15P3S" compartment="Mitochondria" charge="-4" />
			<species id="M_Rtotal2crn_c" name="R total 2 carnitine_CO2FULLR2C7H14NO2" compartment="Cytosol" charge="0" />
			<species id="M_Rtotal2crn_m" name="R total 2 carnitine_CO2FULLR2C7H14NO2" compartment="Mitochondria" charge="0" />
			<species id="M_Rtotal3_c" name="R total 3 position_CO2FULLR3" compartment="Cytosol" charge="-1" />
			<species id="M_Rtotal3_e" name="R total 3 position_CO2FULLR3" compartment="Extraorganism" charge="-1" />
			<species id="M_Rtotal3coa_c" name="R total 3 Coenzyme A_CO2FULLR3C21H31N7O15P3S" compartment="Cytosol" charge="-4" />
			<species id="M_Rtotal3coa_m" name="R total 3 Coenzyme A_CO2FULLR3C21H31N7O15P3S" compartment="Mitochondria" charge="-4" />
			<species id="M_Rtotal3crn_c" name="R total 3 carnitine_CO2FULLR3C7H14NO2" compartment="Cytosol" charge="0" />
			<species id="M_Rtotal3crn_m" name="R total 3 carnitine_CO2FULLR3C7H14NO2" compartment="Mitochondria" charge="0" />
			<species id="M_Rtotal_c" name="R total_CO2FULLR" compartment="Cytosol" charge="-1" />
			<species id="M_Rtotal_e" name="R total_CO2FULLR" compartment="Extraorganism" charge="-1" />
			<species id="M_Rtotal_l" name="R total_CO2FULLR" compartment="Lysosome" charge="-1" />
			<species id="M_Rtotal_x" name="R total_CO2FULLR" compartment="Peroxisome" charge="-1" />
			<species id="M_Rtotalcoa_c" name="R total Coenzyme A_CO2FULLRC21H31N7O15P3S" compartment="Cytosol" charge="-4" />
			<species id="M_Rtotalcoa_m" name="R total Coenzyme A_CO2FULLRC21H31N7O15P3S" compartment="Mitochondria" charge="-4" />
			<species id="M_Rtotalcoa_x" name="R total Coenzyme A_CO2FULLRC21H31N7O15P3S" compartment="Peroxisome" charge="-4" />
			<species id="M_Rtotalcrn_c" name="R total carnitine_CO2FULLRC7H14NO2" compartment="Cytosol" charge="0" />
			<species id="M_Rtotalcrn_m" name="R total carnitine_CO2FULLRC7H14NO2" compartment="Mitochondria" charge="0" />
			<species id="M_Ser_DASH_Gly_FSLASH_Ala_DASH_X_DASH_Gly_r" name="protein-linked serine residue (glycosaminoglycan attachment site)_XH" compartment="EndoplasmicReticulum" charge="0" />
			<species id="M_Ser_FSLASH_Thr_g" name="protein-linked serine or threonine residue (O-glycosylation site)_XH" compartment="GolgiApparatus" charge="0" />
			<species id="M_Ser_FSLASH_Thr_l" name="protein-linked serine or threonine residue (O-glycosylation site)_XH" compartment="Lysosome" charge="0" />
			<species id="M_Sfglutth_c" name="S-Formylglutathione_C11H16N3O7S" compartment="Cytosol" charge="-1" />
			<species id="M_Ssq23epx_r" name="(S)-Squalene-2,3-epoxide_C30H50O" compartment="EndoplasmicReticulum" charge="0" />
			<species id="M_T4hcinnm_c" name="trans-4-Hydroxycinnamate_C9H7O3" compartment="Cytosol" charge="-1" />
			<species id="M_T_antigen_g" name="T antigen (core 1)_C14H24NO10X" compartment="GolgiApparatus" charge="0" />
			<species id="M_Tn_antigen_g" name="Tn antigen_C8H14NO5X" compartment="GolgiApparatus" charge="0" />
			<species id="M_Tn_antigen_l" name="Tn antigen_C8H14NO5X" compartment="Lysosome" charge="0" />
			<species id="M_Tyr_DASH_ggn_c" name="Tyr-194 of apo-glycogenin protein (primer for glycogen synthesis)_XOH" compartment="Cytosol" charge="0" />
			<species id="M_Tyr_DASH_ggn_e" name="Tyr-194 of apo-glycogenin protein (primer for glycogen synthesis)_XOH" compartment="Extraorganism" charge="0" />
			<species id="M_aacoa_c" name="Acetoacetyl-CoA_C25H36N7O18P3S" compartment="Cytosol" charge="-4" />
			<species id="M_aacoa_m" name="Acetoacetyl-CoA_C25H36N7O18P3S" compartment="Mitochondria" charge="-4" />
			<species id="M_aacoa_x" name="Acetoacetyl-CoA_C25H36N7O18P3S" compartment="Peroxisome" charge="-4" />
			<species id="M_aact_c" name="Aminoacetone_C3H8NO" compartment="Cytosol" charge="1" />
			<species id="M_abt_c" name="L-Arabinitol_C5H12O5" compartment="Cytosol" charge="0" />
			<species id="M_acACP_c" name="Acetyl-ACP_C13H23N2O8PRS" compartment="Cytosol" charge="-1" />
			<species id="M_ac_c" name="Acetate_C2H3O2" compartment="Cytosol" charge="-1" />
			<species id="M_ac_e" name="Acetate_C2H3O2" compartment="Extraorganism" charge="-1" />
			<species id="M_ac_g" name="Acetate_C2H3O2" compartment="GolgiApparatus" charge="-1" />
			<species id="M_ac_m" name="Acetate_C2H3O2" compartment="Mitochondria" charge="-1" />
			<species id="M_acac_c" name="Acetoacetate_C4H5O3" compartment="Cytosol" charge="-1" />
			<species id="M_acac_e" name="Acetoacetate_C4H5O3" compartment="Extraorganism" charge="-1" />
			<species id="M_acac_m" name="Acetoacetate_C4H5O3" compartment="Mitochondria" charge="-1" />
			<species id="M_acac_x" name="Acetoacetate_C4H5O3" compartment="Peroxisome" charge="-1" />
			<species id="M_acald_c" name="Acetaldehyde_C2H4O" compartment="Cytosol" charge="0" />
			<species id="M_acald_m" name="Acetaldehyde_C2H4O" compartment="Mitochondria" charge="0" />
			<species id="M_acald_r" name="Acetaldehyde_C2H4O" compartment="EndoplasmicReticulum" charge="0" />
			<species id="M_acald_x" name="Acetaldehyde_C2H4O" compartment="Peroxisome" charge="0" />
			<species id="M_accoa_c" name="Acetyl-CoA_C23H34N7O17P3S" compartment="Cytosol" charge="-4" />
			<species id="M_accoa_g" name="Acetyl-CoA_C23H34N7O17P3S" compartment="GolgiApparatus" charge="-4" />
			<species id="M_accoa_m" name="Acetyl-CoA_C23H34N7O17P3S" compartment="Mitochondria" charge="-4" />
			<species id="M_accoa_n" name="Acetyl-CoA_C23H34N7O17P3S" compartment="Nucleus" charge="-4" />
			<species id="M_accoa_r" name="Acetyl-CoA_C23H34N7O17P3S" compartment="EndoplasmicReticulum" charge="-4" />
			<species id="M_accoa_x" name="Acetyl-CoA_C23H34N7O17P3S" compartment="Peroxisome" charge="-4" />
			<species id="M_acetol_c" name="Acetol_C3H6O2" compartment="Cytosol" charge="0" />
			<species id="M_acetone_c" name="Acetone_C3H6O" compartment="Cytosol" charge="0" />
			<species id="M_acetone_e" name="Acetone_C3H6O" compartment="Extraorganism" charge="0" />
			<species id="M_acetone_m" name="Acetone_C3H6O" compartment="Mitochondria" charge="0" />
			<species id="M_acg5p_m" name="N-Acetyl-L-glutamyl 5-phosphate_C7H9NO8P" compartment="Mitochondria" charge="-3" />
			<species id="M_acg5sa_m" name="N-Acetyl-L-glutamate 5-semialdehyde_C7H10NO4" compartment="Mitochondria" charge="-1" />
			<species id="M_acgagbside_hs_g" name="alpha GalNAc globoside (homo sapiens)_C52H92N3O27FULLRCO" compartment="GolgiApparatus" charge="0" />
			<species id="M_acgagbside_hs_l" name="alpha GalNAc globoside (homo sapiens)_C52H92N3O27FULLRCO" compartment="Lysosome" charge="0" />
			<species id="M_acgal_g" name="N-Acetyl-D-galactosamine_C8H15NO6" compartment="GolgiApparatus" charge="0" />
			<species id="M_acgal_l" name="N-Acetyl-D-galactosamine_C8H15NO6" compartment="Lysosome" charge="0" />
			<species id="M_acgalfuc12gal14acglcgalgluside_hs_g" name="(Gal)2 (GalNAc)1 (Glc)1 (GlcNAc)1 (LFuc)1 (Cer)1_C58H102N3O31FULLRCO" compartment="GolgiApparatus" charge="0" />
			<species id="M_acgalfucgalacgalfuc12gal14acglcgalgluside_hs_g" name="Type IIIA glycolipid_C78H135N4O45FULLRCO" compartment="GolgiApparatus" charge="0" />
			<species id="M_acgalfucgalacgalfucgalacglcgal14acglcgalgluside_hs_g" name="Type IIIAb_C92H158N5O55FULLRCO" compartment="GolgiApparatus" charge="0" />
			<species id="M_acgalfucgalacglcgal14acglcgalgluside_hs_g" name="(Gal)3 (GalNAc)1 (Glc)1 (GlcNAc)2 (LFuc)1 (Cer)1_C72H125N4O41FULLRCO" compartment="GolgiApparatus" charge="0" />
			<species id="M_acgalfucgalacglcgalgluside_hs_g" name="Type IA glycolipid_C58H102N3O31FULLRCO" compartment="GolgiApparatus" charge="0" />
			<species id="M_acgam1p_c" name="N-Acetyl-D-glucosamine 1-phosphate_C8H14NO9P" compartment="Cytosol" charge="-2" />
			<species id="M_acgam6p_c" name="N-Acetyl-D-glucosamine 6-phosphate_C8H14NO9P" compartment="Cytosol" charge="-2" />
			<species id="M_acgam_c" name="N-Acetyl-D-glucosamine_C8H15NO6" compartment="Cytosol" charge="0" />
			<species id="M_acgam_e" name="N-Acetyl-D-glucosamine_C8H15NO6" compartment="Extraorganism" charge="0" />
			<species id="M_acgam_l" name="N-Acetyl-D-glucosamine_C8H15NO6" compartment="Lysosome" charge="0" />
			<species id="M_acgbgbside_hs_g" name="beta GalNAc globoside (homo sapiens)_C52H92N3O27FULLRCO" compartment="GolgiApparatus" charge="0" />
			<species id="M_acglc13galacglcgal14acglcgalgluside_hs_g" name="nLc7Cer_C66H115N4O37FULLRCO" compartment="GolgiApparatus" charge="0" />
			<species id="M_acglcgal14acglcgalgluside_hs_g" name="nLc5Cer_C52H92N3O27FULLRCO" compartment="GolgiApparatus" charge="0" />
			<species id="M_acglcgalacglcgal14acglcgalgluside_hs_g" name="(Gal)3 (Glc)1 (GlcNAc)3 (Cer)1_C66H115N4O37FULLRCO" compartment="GolgiApparatus" charge="0" />
			<species id="M_acglcgalgbside_hs_g" name="GlcNAc-Gal globoside (homo sapiens)_C58H102N3O32FULLRCO" compartment="GolgiApparatus" charge="0" />
			<species id="M_acglcgalgluside_hs_g" name="(Gal)1 (Glc)1 (GlcNAc)1 (Cer)1_C38H69N2O17FULLRCO" compartment="GolgiApparatus" charge="0" />
			<species id="M_acglu_m" name="N-Acetyl-L-glutamate_C7H9NO5" compartment="Mitochondria" charge="-2" />
			<species id="M_acgpail_hs_c" name="N-Acetyl-D-glucosaminylphosphatidylinositol_C17H29NO14PFULLRCO2FULLR2CO2" compartment="Cytosol" charge="-1" />
			<species id="M_ach_c" name="Acetylcholine_C7H16NO2" compartment="Cytosol" charge="1" />
			<species id="M_ach_e" name="Acetylcholine_C7H16NO2" compartment="Extraorganism" charge="1" />
			<species id="M_ach_n" name="Acetylcholine_C7H16NO2" compartment="Nucleus" charge="1" />
			<species id="M_acmana_c" name="N-Acetyl-D-mannosamine_C8H15NO6" compartment="Cytosol" charge="0" />
			<species id="M_acmanap_c" name="N-Acetyl-D-mannosamine 6-phosphate_C8H14NO9P" compartment="Cytosol" charge="-2" />
			<species id="M_acn13acngalgbside_hs_g" name="sialyl (1,3) sialyl (2,6) galactosylgloboside (homo sapiens)_C72H121N4O43FULLRCO" compartment="GolgiApparatus" charge="-2" />
			<species id="M_acn23acngalgbside_hs_g" name="sialyl (2,3) sialyl (2,6) galactosylgloboside (homo sapiens)_C72H121N4O43FULLRCO" compartment="GolgiApparatus" charge="-2" />
			<species id="M_acnacngal14acglcgalgluside_hs_g" name="_3',8'-LD1_C66H111N4O38FULLRCO" compartment="GolgiApparatus" charge="-2" />
			<species id="M_acnacngalgbside_hs_g" name="disialyl galactosylgloboside (homo sapiens)_C72H121N4O43FULLRCO" compartment="GolgiApparatus" charge="-2" />
			<species id="M_acnam_c" name="N-Acetylneuraminate_C11H18NO9" compartment="Cytosol" charge="-1" />
			<species id="M_acnam_l" name="N-Acetylneuraminate_C11H18NO9" compartment="Lysosome" charge="-1" />
			<species id="M_acnam_n" name="N-Acetylneuraminate_C11H18NO9" compartment="Nucleus" charge="-1" />
			<species id="M_acnamp_c" name="N-Acetylneuraminate 9-phosphate_C11H17NO12P" compartment="Cytosol" charge="-3" />
			<species id="M_acngal14acglcgalgluside_hs_g" name="Sialyl-3-paragloboside_C55H95N3O30FULLRCO" compartment="GolgiApparatus" charge="-1" />
			<species id="M_acngalacglcgal14acglcgalgluside_hs_g" name="VI3NeuAc-nLc6Cer_C69H118N4O40FULLRCO" compartment="GolgiApparatus" charge="-1" />
			<species id="M_acngalacglcgalgluside_hs_g" name="(Gal)3 (Glc)1 (GlcNAc)1 (Cer)1_C55H95N3O30FULLRCO" compartment="GolgiApparatus" charge="-1" />
			<species id="M_acngalgbside_hs_g" name="sialyl galactosylgloboside (homo sapiens)_C61H105N3O35FULLRCO" compartment="GolgiApparatus" charge="-1" />
			<species id="M_acorn_c" name="N2-Acetyl-L-ornithine_C7H14N2O3" compartment="Cytosol" charge="0" />
			<species id="M_acrn_c" name="O-Acetylcarnitine_C9H17NO4" compartment="Cytosol" charge="0" />
			<species id="M_acrn_m" name="O-Acetylcarnitine_C9H17NO4" compartment="Mitochondria" charge="0" />
			<species id="M_acrn_r" name="O-Acetylcarnitine_C9H17NO4" compartment="EndoplasmicReticulum" charge="0" />
			<species id="M_acrn_x" name="O-Acetylcarnitine_C9H17NO4" compartment="Peroxisome" charge="0" />
			<species id="M_ade_c" name="Adenine_C5H5N5" compartment="Cytosol" charge="0" />
			<species id="M_ade_e" name="Adenine_C5H5N5" compartment="Extraorganism" charge="0" />
			<species id="M_ade_l" name="Adenine_C5H5N5" compartment="Lysosome" charge="0" />
			<species id="M_adhap_hs_c" name="acyl-dihydroxyacetone phosphate_C3H4O6PFULLRCO" compartment="Cytosol" charge="-2" />
			<species id="M_adhap_hs_x" name="acyl-dihydroxyacetone phosphate_C3H4O6PFULLRCO" compartment="Peroxisome" charge="-2" />
			<species id="M_adn_c" name="Adenosine_C10H13N5O4" compartment="Cytosol" charge="0" />
			<species id="M_adn_e" name="Adenosine_C10H13N5O4" compartment="Extraorganism" charge="0" />
			<species id="M_adn_l" name="Adenosine_C10H13N5O4" compartment="Lysosome" charge="0" />
			<species id="M_adn_m" name="Adenosine_C10H13N5O4" compartment="Mitochondria" charge="0" />
			<species id="M_adocbl_m" name="Adenosylcobalamin_C72H100CoN18O17P" compartment="Mitochondria" charge="0" />
			<species id="M_adp_c" name="ADP_C10H12N5O10P2" compartment="Cytosol" charge="-3" />
			<species id="M_adp_e" name="ADP_C10H12N5O10P2" compartment="Extraorganism" charge="-3" />
			<species id="M_adp_m" name="ADP_C10H12N5O10P2" compartment="Mitochondria" charge="-3" />
			<species id="M_adp_n" name="ADP_C10H12N5O10P2" compartment="Nucleus" charge="-3" />
			<species id="M_adp_r" name="ADP_C10H12N5O10P2" compartment="EndoplasmicReticulum" charge="-3" />
			<species id="M_adp_x" name="ADP_C10H12N5O10P2" compartment="Peroxisome" charge="-3" />
			<species id="M_adpglc_c" name="ADPglucose_C16H23N5O15P2" compartment="Cytosol" charge="-2" />
			<species id="M_adpman_c" name="ADPmannose_C16H23N5O15P2" compartment="Cytosol" charge="-2" />
			<species id="M_adprbp_e" name="ADPribose 2'-phosphate_C15H20N5O17P3" compartment="Extraorganism" charge="-4" />
			<species id="M_adprib_c" name="ADPribose_C15H21N5O14P2" compartment="Cytosol" charge="-2" />
			<species id="M_adprib_e" name="ADPribose_C15H21N5O14P2" compartment="Extraorganism" charge="-2" />
			<species id="M_adprib_m" name="ADPribose_C15H21N5O14P2" compartment="Mitochondria" charge="-2" />
			<species id="M_adrn_c" name="adrenic acid_C22H35O2" compartment="Cytosol" charge="-1" />
			<species id="M_adrn_e" name="adrenic acid_C22H35O2" compartment="Extraorganism" charge="-1" />
			<species id="M_adrn_x" name="adrenic acid_C22H35O2" compartment="Peroxisome" charge="-1" />
			<species id="M_adrncoa_c" name="adrenyl coenzyme A_C43H66N7O17P3S" compartment="Cytosol" charge="-4" />
			<species id="M_adrncoa_m" name="adrenyl coenzyme A_C43H66N7O17P3S" compartment="Mitochondria" charge="-4" />
			<species id="M_adrncoa_x" name="adrenyl coenzyme A_C43H66N7O17P3S" compartment="Peroxisome" charge="-4" />
			<species id="M_adrncrn_c" name="Adrenyl carnitine_C29H49NO4" compartment="Cytosol" charge="0" />
			<species id="M_adrncrn_m" name="Adrenyl carnitine_C29H49NO4" compartment="Mitochondria" charge="0" />
			<species id="M_adrnl_c" name="Adrenaline_C9H14NO3" compartment="Cytosol" charge="1" />
			<species id="M_adrnl_e" name="Adrenaline_C9H14NO3" compartment="Extraorganism" charge="1" />
			<species id="M_adsel_c" name="Adenylylselenate_C10H12N5O10PSe" compartment="Cytosol" charge="-2" />
			<species id="M_aflatoxin_c" name="aflatoxin B1_C17H12O6" compartment="Cytosol" charge="0" />
			<species id="M_agm_m" name="Agmatine_C5H16N4" compartment="Mitochondria" charge="2" />
			<species id="M_ahandrostan_r" name="_3alpha-Hydroxy-5beta-androstan-17-one_C19H30O2" compartment="EndoplasmicReticulum" charge="0" />
			<species id="M_ahandrostanglc_c" name="Etiocholan-3alpha-ol-17-one 3-glucuronide_C25H38O8" compartment="Cytosol" charge="0" />
			<species id="M_ahandrostanglc_e" name="Etiocholan-3alpha-ol-17-one 3-glucuronide_C25H38O8" compartment="Extraorganism" charge="0" />
			<species id="M_ahandrostanglc_r" name="Etiocholan-3alpha-ol-17-one 3-glucuronide_C25H38O8" compartment="EndoplasmicReticulum" charge="0" />
			<species id="M_ahcys_c" name="S-Adenosyl-L-homocysteine_C14H20N6O5S" compartment="Cytosol" charge="0" />
			<species id="M_ahcys_m" name="S-Adenosyl-L-homocysteine_C14H20N6O5S" compartment="Mitochondria" charge="0" />
			<species id="M_ahcys_n" name="S-Adenosyl-L-homocysteine_C14H20N6O5S" compartment="Nucleus" charge="0" />
			<species id="M_ahcys_r" name="S-Adenosyl-L-homocysteine_C14H20N6O5S" compartment="EndoplasmicReticulum" charge="0" />
			<species id="M_ahdt_c" name="_2-Amino-4-hydroxy-6-(erythro-1,2,3-trihydroxypropyl)dihydropteridine triphosphate_C9H12N5O13P3" compartment="Cytosol" charge="-4" />
			<species id="M_ahdt_n" name="_2-Amino-4-hydroxy-6-(erythro-1,2,3-trihydroxypropyl)dihydropteridine triphosphate_C9H12N5O13P3" compartment="Nucleus" charge="-4" />
			<species id="M_aicar_c" name="_5-Amino-1-(5-Phospho-D-ribosyl)imidazole-4-carboxamide_C9H13N4O8P" compartment="Cytosol" charge="-2" />
			<species id="M_air_c" name="_5-amino-1-(5-phospho-D-ribosyl)imidazole_C8H12N3O7P" compartment="Cytosol" charge="-2" />
			<species id="M_ak2lgchol_hs_c" name="_1-alkyl 2-lysoglycerol 3-phosphocholine_C10H21O5NPFULLR" compartment="Cytosol" charge="0" />
			<species id="M_ak2lgchol_hs_e" name="_1-alkyl 2-lysoglycerol 3-phosphocholine_C10H21O5NPFULLR" compartment="Extraorganism" charge="0" />
			<species id="M_akdhap_hs_x" name="_1-alkyldihydroxyacetone phosphate_C3H4O6PFULLRC2H4" compartment="Peroxisome" charge="-2" />
			<species id="M_akg_c" name="_2-Oxoglutarate_C5H4O5" compartment="Cytosol" charge="-2" />
			<species id="M_akg_e" name="_2-Oxoglutarate_C5H4O5" compartment="Extraorganism" charge="-2" />
			<species id="M_akg_m" name="_2-Oxoglutarate_C5H4O5" compartment="Mitochondria" charge="-2" />
			<species id="M_akg_r" name="_2-Oxoglutarate_C5H4O5" compartment="EndoplasmicReticulum" charge="-2" />
			<species id="M_akg_x" name="_2-Oxoglutarate_C5H4O5" compartment="Peroxisome" charge="-2" />
			<species id="M_ala_DASH_B_c" name="beta-Alanine_C3H7NO2" compartment="Cytosol" charge="0" />
			<species id="M_ala_DASH_B_e" name="beta-Alanine_C3H7NO2" compartment="Extraorganism" charge="0" />
			<species id="M_ala_DASH_B_m" name="beta-Alanine_C3H7NO2" compartment="Mitochondria" charge="0" />
			<species id="M_ala_DASH_D_c" name="D-Alanine_C3H7NO2" compartment="Cytosol" charge="0" />
			<species id="M_ala_DASH_D_e" name="D-Alanine_C3H7NO2" compartment="Extraorganism" charge="0" />
			<species id="M_ala_DASH_D_l" name="D-Alanine_C3H7NO2" compartment="Lysosome" charge="0" />
			<species id="M_ala_DASH_D_x" name="D-Alanine_C3H7NO2" compartment="Peroxisome" charge="0" />
			<species id="M_ala_DASH_L_c" name="L-Alanine_C3H7NO2" compartment="Cytosol" charge="0" />
			<species id="M_ala_DASH_L_e" name="L-Alanine_C3H7NO2" compartment="Extraorganism" charge="0" />
			<species id="M_ala_DASH_L_l" name="L-Alanine_C3H7NO2" compartment="Lysosome" charge="0" />
			<species id="M_ala_DASH_L_m" name="L-Alanine_C3H7NO2" compartment="Mitochondria" charge="0" />
			<species id="M_ala_DASH_L_x" name="L-Alanine_C3H7NO2" compartment="Peroxisome" charge="0" />
			<species id="M_aldstrn_m" name="Aldosterone_C21H28O5" compartment="Mitochondria" charge="0" />
			<species id="M_alkylR1oh_x" name="hydroxy alkyl chain_C2H5OFULLR" compartment="Peroxisome" charge="0" />
			<species id="M_alpa_hs_c" name="lysophosphatidic acid (homo sapiens)_C3H6O5PFULLRCO2" compartment="Cytosol" charge="-2" />
			<species id="M_alpa_hs_m" name="lysophosphatidic acid (homo sapiens)_C3H6O5PFULLRCO2" compartment="Mitochondria" charge="-2" />
			<species id="M_alpam_m" name="S-aminomethyldihydrolipoamide_C9H21N2OS2" compartment="Mitochondria" charge="1" />
			<species id="M_alpro_m" name="S-Aminomethyldihydrolipoylprotein_CH6NS2X" compartment="Mitochondria" charge="1" />
			<species id="M_am6sa_c" name="_2-Aminomuconate 6-semialdehyde_C6H7NO3" compartment="Cytosol" charge="0" />
			<species id="M_amet_c" name="S-Adenosyl-L-methionine_C15H23N6O5S" compartment="Cytosol" charge="1" />
			<species id="M_amet_m" name="S-Adenosyl-L-methionine_C15H23N6O5S" compartment="Mitochondria" charge="1" />
			<species id="M_amet_n" name="S-Adenosyl-L-methionine_C15H23N6O5S" compartment="Nucleus" charge="1" />
			<species id="M_amet_r" name="S-Adenosyl-L-methionine_C15H23N6O5S" compartment="EndoplasmicReticulum" charge="1" />
			<species id="M_ametam_c" name="S-Adenosylmethioninamine_C14H24N6O3S" compartment="Cytosol" charge="2" />
			<species id="M_amp_c" name="AMP_C10H12N5O7P" compartment="Cytosol" charge="-2" />
			<species id="M_amp_e" name="AMP_C10H12N5O7P" compartment="Extraorganism" charge="-2" />
			<species id="M_amp_g" name="AMP_C10H12N5O7P" compartment="GolgiApparatus" charge="-2" />
			<species id="M_amp_l" name="AMP_C10H12N5O7P" compartment="Lysosome" charge="-2" />
			<species id="M_amp_m" name="AMP_C10H12N5O7P" compartment="Mitochondria" charge="-2" />
			<species id="M_amp_r" name="AMP_C10H12N5O7P" compartment="EndoplasmicReticulum" charge="-2" />
			<species id="M_amp_x" name="AMP_C10H12N5O7P" compartment="Peroxisome" charge="-2" />
			<species id="M_andrstandn_r" name="androstanedione_C19H28O2" compartment="EndoplasmicReticulum" charge="0" />
			<species id="M_andrstndn_r" name="Androstenedione_C19H26O2" compartment="EndoplasmicReticulum" charge="0" />
			<species id="M_andrstrn_r" name="Androsterone_C19H30O2" compartment="EndoplasmicReticulum" charge="0" />
			<species id="M_andrstrnglc_c" name="androsterone glucuronide_C25H38O8" compartment="Cytosol" charge="0" />
			<species id="M_andrstrnglc_e" name="androsterone glucuronide_C25H38O8" compartment="Extraorganism" charge="0" />
			<species id="M_andrstrnglc_r" name="androsterone glucuronide_C25H38O8" compartment="EndoplasmicReticulum" charge="0" />
			<species id="M_anth_c" name="Anthranilate_C7H6NO2" compartment="Cytosol" charge="-1" />
			<species id="M_antipyrene_c" name="antipyrene_C11H12N2O" compartment="Cytosol" charge="0" />
			<species id="M_ap4a_c" name="P1,P4-Bis(5'-adenosyl) tetraphosphate_C20H24N10O19P4" compartment="Cytosol" charge="-4" />
			<species id="M_apnnox_c" name="alpha-Pinene-oxide_C10H16O" compartment="Cytosol" charge="0" />
			<species id="M_apoC_DASH_Lys_btn_c" name="Holocarboxylase (biotin covalent bound to Lys residue of apoC)_C16H27N4O3SX" compartment="Cytosol" charge="0" />
			<species id="M_apoC_DASH_Lys_btn_m" name="Holocarboxylase (biotin covalent bound to Lys residue of apoC)_C16H27N4O3SX" compartment="Mitochondria" charge="0" />
			<species id="M_apoC_DASH_Lys_c" name="Apocarboxylase (Lys residue)_C6H13N2OX" compartment="Cytosol" charge="0" />
			<species id="M_apoC_DASH_Lys_m" name="Apocarboxylase (Lys residue)_C6H13N2OX" compartment="Mitochondria" charge="0" />
			<species id="M_appnn_c" name="(+)-alpha-Pinene_C10H16" compartment="Cytosol" charge="0" />
			<species id="M_aprgstrn_c" name="_20alpha-Hydroxyprogesterone_C21H32O2" compartment="Cytosol" charge="0" />
			<species id="M_aprut_c" name="N-Acetylputrescine_C6H15N2O" compartment="Cytosol" charge="1" />
			<species id="M_aps_c" name="Adenosine 5'-phosphosulfate_C10H12N5O10PS" compartment="Cytosol" charge="-2" />
			<species id="M_arab_DASH_L_c" name="L-Arabinose_C5H10O5" compartment="Cytosol" charge="0" />
			<species id="M_arach_c" name="Arachidic acid_C20H39O2" compartment="Cytosol" charge="-1" />
			<species id="M_arach_e" name="Arachidic acid_C20H39O2" compartment="Extraorganism" charge="-1" />
			<species id="M_arachcoa_c" name="arachidyl coenzyme A_C41H70N7O17P3S" compartment="Cytosol" charge="-4" />
			<species id="M_arachcoa_m" name="arachidyl coenzyme A_C41H70N7O17P3S" compartment="Mitochondria" charge="-4" />
			<species id="M_arachcoa_x" name="arachidyl coenzyme A_C41H70N7O17P3S" compartment="Peroxisome" charge="-4" />
			<species id="M_arachcrn_c" name="arachidyl carnitine_C27H53NO4" compartment="Cytosol" charge="0" />
			<species id="M_arachcrn_m" name="arachidyl carnitine_C27H53NO4" compartment="Mitochondria" charge="0" />
			<species id="M_arachd_c" name="arachidonic acid_C20H31O2" compartment="Cytosol" charge="-1" />
			<species id="M_arachd_e" name="arachidonic acid_C20H31O2" compartment="Extraorganism" charge="-1" />
			<species id="M_arachd_r" name="arachidonic acid_C20H31O2" compartment="EndoplasmicReticulum" charge="-1" />
			<species id="M_arachdcoa_c" name="C20:4-CoA_C41H62N7O17P3S" compartment="Cytosol" charge="-4" />
			<species id="M_arachdcoa_m" name="C20:4-CoA_C41H62N7O17P3S" compartment="Mitochondria" charge="-4" />
			<species id="M_arachdcoa_x" name="C20:4-CoA_C41H62N7O17P3S" compartment="Peroxisome" charge="-4" />
			<species id="M_arachdcrn_c" name="C20:4 carnitine_C27H45NO4" compartment="Cytosol" charge="0" />
			<species id="M_arachdcrn_m" name="C20:4 carnitine_C27H45NO4" compartment="Mitochondria" charge="0" />
			<species id="M_arg_DASH_D_x" name="D-Arginine_C6H15N4O2" compartment="Peroxisome" charge="1" />
			<species id="M_arg_DASH_L_c" name="L-Arginine_C6H15N4O2" compartment="Cytosol" charge="1" />
			<species id="M_arg_DASH_L_e" name="L-Arginine_C6H15N4O2" compartment="Extraorganism" charge="1" />
			<species id="M_arg_DASH_L_m" name="L-Arginine_C6H15N4O2" compartment="Mitochondria" charge="1" />
			<species id="M_argsuc_c" name="N(omega)-(L-Arginino)succinate_C10H17N4O6" compartment="Cytosol" charge="-1" />
			<species id="M_ascb_DASH_L_c" name="L-Ascorbate_C6H8O6" compartment="Cytosol" charge="0" />
			<species id="M_ascb_DASH_L_e" name="L-Ascorbate_C6H8O6" compartment="Extraorganism" charge="0" />
			<species id="M_asn_DASH_L_c" name="L-Asparagine_C4H8N2O3" compartment="Cytosol" charge="0" />
			<species id="M_asn_DASH_L_e" name="L-Asparagine_C4H8N2O3" compartment="Extraorganism" charge="0" />
			<species id="M_asn_DASH_L_m" name="L-Asparagine_C4H8N2O3" compartment="Mitochondria" charge="0" />
			<species id="M_asp_DASH_D_c" name="D-Aspartate_C4H6NO4" compartment="Cytosol" charge="-1" />
			<species id="M_asp_DASH_D_e" name="D-Aspartate_C4H6NO4" compartment="Extraorganism" charge="-1" />
			<species id="M_asp_DASH_D_x" name="D-Aspartate_C4H6NO4" compartment="Peroxisome" charge="-1" />
			<species id="M_asp_DASH_L_c" name="L-Aspartate_C4H6NO4" compartment="Cytosol" charge="-1" />
			<species id="M_asp_DASH_L_e" name="L-Aspartate_C4H6NO4" compartment="Extraorganism" charge="-1" />
			<species id="M_asp_DASH_L_m" name="L-Aspartate_C4H6NO4" compartment="Mitochondria" charge="-1" />
			<species id="M_atp_c" name="ATP_C10H12N5O13P3" compartment="Cytosol" charge="-4" />
			<species id="M_atp_e" name="ATP_C10H12N5O13P3" compartment="Extraorganism" charge="-4" />
			<species id="M_atp_m" name="ATP_C10H12N5O13P3" compartment="Mitochondria" charge="-4" />
			<species id="M_atp_n" name="ATP_C10H12N5O13P3" compartment="Nucleus" charge="-4" />
			<species id="M_atp_r" name="ATP_C10H12N5O13P3" compartment="EndoplasmicReticulum" charge="-4" />
			<species id="M_atp_x" name="ATP_C10H12N5O13P3" compartment="Peroxisome" charge="-4" />
			<species id="M_b2coa_m" name="Crotonoyl-CoA_C25H36N7O17P3S" compartment="Mitochondria" charge="-4" />
			<species id="M_b2coa_x" name="Crotonoyl-CoA_C25H36N7O17P3S" compartment="Peroxisome" charge="-4" />
			<species id="M_bamppald_c" name="beta-Aminopropion aldehyde_C3H8NO" compartment="Cytosol" charge="1" />
			<species id="M_bamppald_m" name="beta-Aminopropion aldehyde_C3H8NO" compartment="Mitochondria" charge="1" />
			<species id="M_bdg2hc_c" name="cis-beta-D-Glucosyl-2-hydroxycinnamate_C15H18O8" compartment="Cytosol" charge="0" />
			<species id="M_betald_c" name="Betaine aldehyde_C5H12NO" compartment="Cytosol" charge="1" />
			<species id="M_betald_m" name="Betaine aldehyde_C5H12NO" compartment="Mitochondria" charge="1" />
			<species id="M_bhb_m" name="(R)-3-Hydroxybutanoate_C4H7O3" compartment="Mitochondria" charge="-1" />
			<species id="M_bildglcur_c" name="Bilirubin beta-diglucuronide_C45H50N4O18" compartment="Cytosol" charge="-2" />
			<species id="M_bildglcur_e" name="Bilirubin beta-diglucuronide_C45H50N4O18" compartment="Extraorganism" charge="-2" />
			<species id="M_bildglcur_r" name="Bilirubin beta-diglucuronide_C45H50N4O18" compartment="EndoplasmicReticulum" charge="-2" />
			<species id="M_bilglcur_c" name="Bilirubin monoglucuronide_C39H44N4O12" compartment="Cytosol" charge="0" />
			<species id="M_bilglcur_e" name="Bilirubin monoglucuronide_C39H44N4O12" compartment="Extraorganism" charge="0" />
			<species id="M_bilglcur_r" name="Bilirubin monoglucuronide_C39H44N4O12" compartment="EndoplasmicReticulum" charge="0" />
			<species id="M_bilirub_c" name="Bilirubin_C33H34N4O6" compartment="Cytosol" charge="-2" />
			<species id="M_bilirub_e" name="Bilirubin_C33H34N4O6" compartment="Extraorganism" charge="-2" />
			<species id="M_bilirub_r" name="Bilirubin_C33H34N4O6" compartment="EndoplasmicReticulum" charge="-2" />
			<species id="M_biliverd_c" name="Biliverdin_C33H32N4O6" compartment="Cytosol" charge="-2" />
			<species id="M_biocyt_c" name="Biocytin_C16H28N4O4S" compartment="Cytosol" charge="0" />
			<species id="M_biocyt_e" name="Biocytin_C16H28N4O4S" compartment="Extraorganism" charge="0" />
			<species id="M_biocyt_m" name="Biocytin_C16H28N4O4S" compartment="Mitochondria" charge="0" />
			<species id="M_biocyt_n" name="Biocytin_C16H28N4O4S" compartment="Nucleus" charge="0" />
			<species id="M_btamp_c" name="Biotinyl-5'-AMP_C20H27N7O9PS" compartment="Cytosol" charge="-1" />
			<species id="M_btamp_m" name="Biotinyl-5'-AMP_C20H27N7O9PS" compartment="Mitochondria" charge="-1" />
			<species id="M_btcoa_m" name="Butanoyl-CoA_C25H38N7O17P3S" compartment="Mitochondria" charge="-4" />
			<species id="M_btn_c" name="Biotin_C10H15N2O3S" compartment="Cytosol" charge="-1" />
			<species id="M_btn_e" name="Biotin_C10H15N2O3S" compartment="Extraorganism" charge="-1" />
			<species id="M_btn_m" name="Biotin_C10H15N2O3S" compartment="Mitochondria" charge="-1" />
			<species id="M_btn_n" name="Biotin_C10H15N2O3S" compartment="Nucleus" charge="-1" />
			<species id="M_but_c" name="Butyrate (n-C4:0)_C4H7O2" compartment="Cytosol" charge="-1" />
			<species id="M_but_e" name="Butyrate (n-C4:0)_C4H7O2" compartment="Extraorganism" charge="-1" />
			<species id="M_but_m" name="Butyrate (n-C4:0)_C4H7O2" compartment="Mitochondria" charge="-1" />
			<species id="M_bz_r" name="Benzoate_C7H5O2" compartment="EndoplasmicReticulum" charge="-1" />
			<species id="M_c226coa_c" name="cervonyl coenzyme A_C43H62N7O17P3S" compartment="Cytosol" charge="-4" />
			<species id="M_c226coa_m" name="cervonyl coenzyme A_C43H62N7O17P3S" compartment="Mitochondria" charge="-4" />
			<species id="M_c226coa_x" name="cervonyl coenzyme A_C43H62N7O17P3S" compartment="Peroxisome" charge="-4" />
			<species id="M_c226crn_c" name="cervonyl carnitine_C29H45NO4" compartment="Cytosol" charge="0" />
			<species id="M_c226crn_m" name="cervonyl carnitine_C29H45NO4" compartment="Mitochondria" charge="0" />
			<species id="M_c2m26dcoa_m" name="cis-2-Methyl-5-isopropylhexa-2,5-dienoyl-CoA_C31H46N7O17P3S" compartment="Mitochondria" charge="-4" />
			<species id="M_c2m26dcoa_x" name="cis-2-Methyl-5-isopropylhexa-2,5-dienoyl-CoA_C31H46N7O17P3S" compartment="Peroxisome" charge="-4" />
			<species id="M_ca2_c" name="Calcium_Ca" compartment="Cytosol" charge="2" />
			<species id="M_ca2_e" name="Calcium_Ca" compartment="Extraorganism" charge="2" />
			<species id="M_cala_c" name="N-Carbamoyl-beta-alanine_C4H7N2O3" compartment="Cytosol" charge="-1" />
			<species id="M_camp_c" name="cAMP_C10H11N5O6P" compartment="Cytosol" charge="-1" />
			<species id="M_camp_e" name="cAMP_C10H11N5O6P" compartment="Extraorganism" charge="-1" />
			<species id="M_camp_g" name="cAMP_C10H11N5O6P" compartment="GolgiApparatus" charge="-1" />
			<species id="M_carn_c" name="L-Carnosine_C9H14N4O3" compartment="Cytosol" charge="0" />
			<species id="M_caro_c" name="beta-Carotene_C40H56" compartment="Cytosol" charge="0" />
			<species id="M_carveol_c" name="(E)-carveol_C10H16O" compartment="Cytosol" charge="0" />
			<species id="M_cbasp_c" name="N-Carbamoyl-L-aspartate_C5H6N2O5" compartment="Cytosol" charge="-2" />
			<species id="M_cbl1_m" name="Cob(I)alamin_C62H88CoN13O14P" compartment="Mitochondria" charge="-1" />
			<species id="M_cbl2_c" name="Cob(II)alamin_C62H92CoN13O14P" compartment="Cytosol" charge="0" />
			<species id="M_cbl2_m" name="Cob(II)alamin_C62H92CoN13O14P" compartment="Mitochondria" charge="0" />
			<species id="M_cbp_c" name="Carbamoyl phosphate_CH2NO5P" compartment="Cytosol" charge="-2" />
			<species id="M_cbp_m" name="Carbamoyl phosphate_CH2NO5P" compartment="Mitochondria" charge="-2" />
			<species id="M_cbp_r" name="Carbamoyl phosphate_CH2NO5P" compartment="EndoplasmicReticulum" charge="-2" />
			<species id="M_cdp_c" name="CDP_C9H12N3O11P2" compartment="Cytosol" charge="-3" />
			<species id="M_cdp_m" name="CDP_C9H12N3O11P2" compartment="Mitochondria" charge="-3" />
			<species id="M_cdp_n" name="CDP_C9H12N3O11P2" compartment="Nucleus" charge="-3" />
			<species id="M_cdpchol_c" name="CDPcholine_C14H25N4O11P2" compartment="Cytosol" charge="-1" />
			<species id="M_cdpdag_hs_c" name="CDP diacylglycerol (homo sapiens)_C12H17N3O11P2FULLRCO2FULLR2CO2" compartment="Cytosol" charge="-2" />
			<species id="M_cdpdag_hs_m" name="CDP diacylglycerol (homo sapiens)_C12H17N3O11P2FULLRCO2FULLR2CO2" compartment="Mitochondria" charge="-2" />
			<species id="M_cdpea_c" name="CDPethanolamine_C11H19N4O11P2" compartment="Cytosol" charge="-1" />
			<species id="M_cgly_c" name="Cys-Gly_C5H10N2O3S" compartment="Cytosol" charge="0" />
			<species id="M_cgly_e" name="Cys-Gly_C5H10N2O3S" compartment="Extraorganism" charge="0" />
			<species id="M_chito2pdol_L_c" name="N,N'-Diacetylchitobiosyldiphosphodolichol, human liver homolog_C1240H2028N20O170P20" compartment="Cytosol" charge="-20" />
			<species id="M_chito2pdol_U_c" name="N,N'-Diacetylchitobiosyldiphosphodolichol, human uterine homolog_C1185H1940N20O170P20" compartment="Cytosol" charge="-20" />
			<species id="M_chlstol_r" name="Cholesta-7,24-dien-3beta-ol_C27H44O" compartment="EndoplasmicReticulum" charge="0" />
			<species id="M_chol_c" name="Choline_C5H14NO" compartment="Cytosol" charge="1" />
			<species id="M_chol_e" name="Choline_C5H14NO" compartment="Extraorganism" charge="1" />
			<species id="M_chol_g" name="Choline_C5H14NO" compartment="GolgiApparatus" charge="1" />
			<species id="M_chol_m" name="Choline_C5H14NO" compartment="Mitochondria" charge="1" />
			<species id="M_chol_n" name="Choline_C5H14NO" compartment="Nucleus" charge="1" />
			<species id="M_chol_r" name="Choline_C5H14NO" compartment="EndoplasmicReticulum" charge="1" />
			<species id="M_cholate_c" name="Cholate_C24H39O5" compartment="Cytosol" charge="-1" />
			<species id="M_cholate_e" name="Cholate_C24H39O5" compartment="Extraorganism" charge="-1" />
			<species id="M_cholcoa_x" name="Choloyl-CoA_C45H70N7O20P3S" compartment="Peroxisome" charge="-4" />
			<species id="M_cholcoads_x" name="_3alpha,7alpha,12alpha-Trihydroxy-5beta-cholest-24-enoyl-CoA_C48H74N7O20P3S" compartment="Peroxisome" charge="-4" />
			<species id="M_cholcoaone_x" name="_3alpha,7alpha,12alpha-Trihydroxy-5beta-24-oxocholestanoyl-CoA_C48H74N7O21P3S" compartment="Peroxisome" charge="-4" />
			<species id="M_cholcoar_r" name="_3alpha,7alpha,12alpha-Trihydroxy-5beta-cholestanoyl-CoA_C48H76N7O20P3S" compartment="EndoplasmicReticulum" charge="-4" />
			<species id="M_cholcoar_x" name="_3alpha,7alpha,12alpha-Trihydroxy-5beta-cholestanoyl-CoA_C48H76N7O20P3S" compartment="Peroxisome" charge="-4" />
			<species id="M_cholcoas_r" name="_3alpha,7alpha,12alpha-Trihydroxy-5beta-cholestanoyl-CoA(S)_C48H76N7O20P3S" compartment="EndoplasmicReticulum" charge="-4" />
			<species id="M_cholcoas_x" name="_3alpha,7alpha,12alpha-Trihydroxy-5beta-cholestanoyl-CoA(S)_C48H76N7O20P3S" compartment="Peroxisome" charge="-4" />
			<species id="M_cholp_c" name="Choline phosphate_C5H13NO4P" compartment="Cytosol" charge="-1" />
			<species id="M_cholp_g" name="Choline phosphate_C5H13NO4P" compartment="GolgiApparatus" charge="-1" />
			<species id="M_cholp_l" name="Choline phosphate_C5H13NO4P" compartment="Lysosome" charge="-1" />
			<species id="M_chsterol_c" name="Cholesterol_C27H46O" compartment="Cytosol" charge="0" />
			<species id="M_chsterol_e" name="Cholesterol_C27H46O" compartment="Extraorganism" charge="0" />
			<species id="M_chsterol_g" name="Cholesterol_C27H46O" compartment="GolgiApparatus" charge="0" />
			<species id="M_chsterol_l" name="Cholesterol_C27H46O" compartment="Lysosome" charge="0" />
			<species id="M_chsterol_m" name="Cholesterol_C27H46O" compartment="Mitochondria" charge="0" />
			<species id="M_chsterol_r" name="Cholesterol_C27H46O" compartment="EndoplasmicReticulum" charge="0" />
			<species id="M_chsterols_c" name="cholesterol sulfate_C27H45O4S" compartment="Cytosol" charge="-1" />
			<species id="M_chsterols_r" name="cholesterol sulfate_C27H45O4S" compartment="EndoplasmicReticulum" charge="-1" />
			<species id="M_chtn_c" name="chitin_C24H41N3O16" compartment="Cytosol" charge="0" />
			<species id="M_chtn_e" name="chitin_C24H41N3O16" compartment="Extraorganism" charge="0" />
			<species id="M_cit_c" name="Citrate_C6H5O7" compartment="Cytosol" charge="-3" />
			<species id="M_cit_e" name="Citrate_C6H5O7" compartment="Extraorganism" charge="-3" />
			<species id="M_cit_m" name="Citrate_C6H5O7" compartment="Mitochondria" charge="-3" />
			<species id="M_citr_DASH_L_c" name="L-Citrulline_C6H13N3O3" compartment="Cytosol" charge="0" />
			<species id="M_citr_DASH_L_m" name="L-Citrulline_C6H13N3O3" compartment="Mitochondria" charge="0" />
			<species id="M_cl_c" name="Chloride_Cl" compartment="Cytosol" charge="-1" />
			<species id="M_cl_e" name="Chloride_Cl" compartment="Extraorganism" charge="-1" />
			<species id="M_clpn_hs_c" name="cardiolipin (homo sapiens)_C9H16O9P2FULLRCO2FULLR2CO2FULLRCO2FULLR2CO2" compartment="Cytosol" charge="-2" />
			<species id="M_clpnd_c" name="clupanodonic acid_C22H33O2" compartment="Cytosol" charge="-1" />
			<species id="M_clpndcoa_c" name="clupanodonyl CoA_C43H64N7O17P3S" compartment="Cytosol" charge="-4" />
			<species id="M_clpndcoa_m" name="clupanodonyl CoA_C43H64N7O17P3S" compartment="Mitochondria" charge="-4" />
			<species id="M_clpndcoa_x" name="clupanodonyl CoA_C43H64N7O17P3S" compartment="Peroxisome" charge="-4" />
			<species id="M_clpndcrn_c" name="clupanodonyl carnitine_C29H47NO4" compartment="Cytosol" charge="0" />
			<species id="M_clpndcrn_m" name="clupanodonyl carnitine_C29H47NO4" compartment="Mitochondria" charge="0" />
			<species id="M_cmp2amep_c" name="CMP-2-aminoethylphosphonate_C11H19N4O10P2" compartment="Cytosol" charge="-1" />
			<species id="M_cmp_c" name="CMP_C9H12N3O8P" compartment="Cytosol" charge="-2" />
			<species id="M_cmp_e" name="CMP_C9H12N3O8P" compartment="Extraorganism" charge="-2" />
			<species id="M_cmp_g" name="CMP_C9H12N3O8P" compartment="GolgiApparatus" charge="-2" />
			<species id="M_cmp_l" name="CMP_C9H12N3O8P" compartment="Lysosome" charge="-2" />
			<species id="M_cmp_n" name="CMP_C9H12N3O8P" compartment="Nucleus" charge="-2" />
			<species id="M_cmpacna_c" name="CMP-N-acetylneuraminate_C20H29N4O16P" compartment="Cytosol" charge="-2" />
			<species id="M_cmpacna_g" name="CMP-N-acetylneuraminate_C20H29N4O16P" compartment="GolgiApparatus" charge="-2" />
			<species id="M_cmpacna_n" name="CMP-N-acetylneuraminate_C20H29N4O16P" compartment="Nucleus" charge="-2" />
			<species id="M_cmpntm2amep_c" name="CMP-N-trimethyl-2-aminoethylphosphonate_C14H25N4O10P2" compartment="Cytosol" charge="-1" />
			<species id="M_cmusa_c" name="_2-Amino-3-carboxymuconate semialdehyde_C7H6NO5" compartment="Cytosol" charge="-1" />
			<species id="M_co2_c" name="CO2_CO2" compartment="Cytosol" charge="0" />
			<species id="M_co2_g" name="CO2_CO2" compartment="GolgiApparatus" charge="0" />
			<species id="M_co2_m" name="CO2_CO2" compartment="Mitochondria" charge="0" />
			<species id="M_co2_r" name="CO2_CO2" compartment="EndoplasmicReticulum" charge="0" />
			<species id="M_co2_x" name="CO2_CO2" compartment="Peroxisome" charge="0" />
			<species id="M_co_c" name="Carbon monoxide_CO" compartment="Cytosol" charge="0" />
			<species id="M_coa_c" name="Coenzyme A_C21H32N7O16P3S" compartment="Cytosol" charge="-4" />
			<species id="M_coa_g" name="Coenzyme A_C21H32N7O16P3S" compartment="GolgiApparatus" charge="-4" />
			<species id="M_coa_l" name="Coenzyme A_C21H32N7O16P3S" compartment="Lysosome" charge="-4" />
			<species id="M_coa_m" name="Coenzyme A_C21H32N7O16P3S" compartment="Mitochondria" charge="-4" />
			<species id="M_coa_n" name="Coenzyme A_C21H32N7O16P3S" compartment="Nucleus" charge="-4" />
			<species id="M_coa_r" name="Coenzyme A_C21H32N7O16P3S" compartment="EndoplasmicReticulum" charge="-4" />
			<species id="M_coa_x" name="Coenzyme A_C21H32N7O16P3S" compartment="Peroxisome" charge="-4" />
			<species id="M_coke_r" name="cocaine_C17H21NO4" compartment="EndoplasmicReticulum" charge="0" />
			<species id="M_core2_g" name="Core 2_C22H37N2O15X" compartment="GolgiApparatus" charge="0" />
			<species id="M_core3_g" name="Core 3_C16H27N2O10X" compartment="GolgiApparatus" charge="0" />
			<species id="M_core4_g" name="Core 4_C24H40N3O15X" compartment="GolgiApparatus" charge="0" />
			<species id="M_core6_g" name="Core 6_C16H27N2O10X" compartment="GolgiApparatus" charge="0" />
			<species id="M_core6_l" name="Core 6_C16H27N2O10X" compartment="Lysosome" charge="0" />
			<species id="M_cortsn_r" name="Cortisone_C21H28O5" compartment="EndoplasmicReticulum" charge="0" />
			<species id="M_coumarin_c" name="coumarin_C9H6O2" compartment="Cytosol" charge="0" />
			<species id="M_cpppg3_c" name="Coproporphyrinogen III_C36H40N4O8" compartment="Cytosol" charge="-4" />
			<species id="M_creat_c" name="Creatine_C4H9N3O2" compartment="Cytosol" charge="0" />
			<species id="M_creat_e" name="Creatine_C4H9N3O2" compartment="Extraorganism" charge="0" />
			<species id="M_creat_m" name="Creatine_C4H9N3O2" compartment="Mitochondria" charge="0" />
			<species id="M_crm_hs_c" name="ceramide (homo sapiens)_C18H36NO2FULLRCO" compartment="Cytosol" charge="0" />
			<species id="M_crm_hs_g" name="ceramide (homo sapiens)_C18H36NO2FULLRCO" compartment="GolgiApparatus" charge="0" />
			<species id="M_crm_hs_l" name="ceramide (homo sapiens)_C18H36NO2FULLRCO" compartment="Lysosome" charge="0" />
			<species id="M_crm_hs_r" name="ceramide (homo sapiens)_C18H36NO2FULLRCO" compartment="EndoplasmicReticulum" charge="0" />
			<species id="M_crmp_hs_c" name="Ceramide 1-phosphate_C18H35NO5PFULLRCO" compartment="Cytosol" charge="-2" />
			<species id="M_crn_c" name="L-Carnitine_C7H15NO3" compartment="Cytosol" charge="0" />
			<species id="M_crn_e" name="L-Carnitine_C7H15NO3" compartment="Extraorganism" charge="0" />
			<species id="M_crn_m" name="L-Carnitine_C7H15NO3" compartment="Mitochondria" charge="0" />
			<species id="M_crn_r" name="L-Carnitine_C7H15NO3" compartment="EndoplasmicReticulum" charge="0" />
			<species id="M_crn_x" name="L-Carnitine_C7H15NO3" compartment="Peroxisome" charge="0" />
			<species id="M_crtsl_m" name="Cortisol_C21H30O5" compartment="Mitochondria" charge="0" />
			<species id="M_crtsl_r" name="Cortisol_C21H30O5" compartment="EndoplasmicReticulum" charge="0" />
			<species id="M_crtstrn_m" name="Corticosterone_C21H30O4" compartment="Mitochondria" charge="0" />
			<species id="M_crvnc_c" name="cervonic acid, C22:6 n-3_C22H31O2" compartment="Cytosol" charge="-1" />
			<species id="M_crvnc_e" name="cervonic acid, C22:6 n-3_C22H31O2" compartment="Extraorganism" charge="-1" />
			<species id="M_cs_COMMA_hs_linkage_g" name="chondroitin sulfate/heparan sulfate linkage region (GlcA-(Gal)2-Xyl-L-Ser (protein))_C23H36O20X" compartment="GolgiApparatus" charge="-1" />
			<species id="M_cs_a_COMMA_b_COMMA_e_pre1_g" name="chondroitin sulfate A (GalNAc4S-GlcA), B (IdoA2S-GalNAc4S), and E (GalNAc4,6diS-GlcA), precursor 1_C31H47NO31S2X" compartment="GolgiApparatus" charge="-3" />
			<species id="M_cs_a_COMMA_b_pre2_g" name="chondroitin sulfate A (GalNAc4S-GlcA) and B (IdoA2S-GalNAc4S), precursor 2_C37H54NO37S2X" compartment="GolgiApparatus" charge="-4" />
			<species id="M_cs_a_COMMA_b_pre3_g" name="chondroitin sulfate A (GalNAc4S-GlcA) and B (IdoA2S-GalNAc4S), precursor 3_C45H67N2O42S2X" compartment="GolgiApparatus" charge="-4" />
			<species id="M_cs_a_deg1_l" name="chondroitin sulfate A (GalNAc4S-GlcA), degradation product 1_C45H68N2O43S2" compartment="Lysosome" charge="-4" />
			<species id="M_cs_a_deg2_l" name="chondroitin sulfate A (GalNAc4S-GlcA), degradation product 2_C37H55NO38S2" compartment="Lysosome" charge="-4" />
			<species id="M_cs_a_deg3_l" name="chondroitin sulfate A (GalNAc4S-GlcA), degradation product 3_C31H48NO32S2" compartment="Lysosome" charge="-3" />
			<species id="M_cs_a_deg4_l" name="chondroitin sulfate A (GalNAc4S-GlcA), degradation product 4_C31H49NO29S" compartment="Lysosome" charge="-2" />
			<species id="M_cs_a_deg5_l" name="chondroitin sulfate A (GalNAc4S-GlcA), degradation product 5_C23H36O24S" compartment="Lysosome" charge="-2" />
			<species id="M_cs_a_l" name="chondroitin sulfate A (GalNAc4S-GlcA), free chain_C45H67N2O46S3" compartment="Lysosome" charge="-5" />
			<species id="M_cs_b_deg1_l" name="chondroitin sulfate B / dermatan sulfate (IdoA2S-GalNAc4S), degradation product 1_C45H67N2O46S3" compartment="Lysosome" charge="-5" />
			<species id="M_cs_b_deg2_l" name="chondroitin sulfate B / dermatan sulfate (IdoA2S-GalNAc4S), degradation product 2_C37H54NO41S3" compartment="Lysosome" charge="-5" />
			<species id="M_cs_b_deg3_l" name="chondroitin sulfate B / dermatan sulfate (IdoA2S-GalNAc4S), degradation product 3_C37H55NO38S2" compartment="Lysosome" charge="-4" />
			<species id="M_cs_b_l" name="chondroitin sulfate B / dermatan sulfate (IdoA2S-GalNAc4S), free chain_C45H66N2O49S4" compartment="Lysosome" charge="-6" />
			<species id="M_cs_b_pre4_g" name="chondroitin sulfate B (IdoA2S-GalNAc4S), precursor 4_C45H67N2O42S2X" compartment="GolgiApparatus" charge="-4" />
			<species id="M_cs_b_pre5_g" name="chondroitin sulfate B (IdoA2S-GalNAc4s), precursor 5_C45H66N2O45S3X" compartment="GolgiApparatus" charge="-5" />
			<species id="M_cs_c_COMMA_d_COMMA_e_pre1_g" name="chondroitin sulfate C (GalNAc6S-GlcA) and D (GlcNAc6S-GlcA2S), precursor 1_C31H47NO31S2X" compartment="GolgiApparatus" charge="-3" />
			<species id="M_cs_c_deg1_l" name="chondroitin sulfate C (GalNAc6S-GlcA), degradation product 1_C45H68N2O43S2" compartment="Lysosome" charge="-4" />
			<species id="M_cs_c_deg2_l" name="chondroitin sulfate C (GalNAc6S-GlcA), degradation product 2_C37H55NO38S2" compartment="Lysosome" charge="-4" />
			<species id="M_cs_c_deg3_l" name="chondroitin sulfate C (GalNAc6S-GlcA), degradation product 3_C31H48NO32S2" compartment="Lysosome" charge="-3" />
			<species id="M_cs_c_deg4_l" name="chondroitin sulfate C (GalNAc6S-GlcA), degradation product 4_C31H49NO29S" compartment="Lysosome" charge="-2" />
			<species id="M_cs_c_deg5_l" name="chondroitin sulfate C (GalNAc6S-GlcA), degradation product 5_C23H36O24S" compartment="Lysosome" charge="-2" />
			<species id="M_cs_c_l" name="chondroitin sulfate C (GalNAc6S-GlcA), free chain_C45H67N2O46S3" compartment="Lysosome" charge="-5" />
			<species id="M_cs_c_pre2_g" name="chondroitin sulfate C (GalNAc6S-GlcA), precursor 2_C37H54NO37S2X" compartment="GolgiApparatus" charge="-4" />
			<species id="M_cs_c_pre3_g" name="chondroitin sulfate C (GalNAc6S-GlcA), precursor 3_C45H67N2O42S2X" compartment="GolgiApparatus" charge="-4" />
			<species id="M_cs_d_deg1_l" name="chondroitin sulfate D (GlcNAc6S-GlcA2S), degradation product 1_C45H66N2O49S4" compartment="Lysosome" charge="-6" />
			<species id="M_cs_d_deg2_l" name="chondroitin sulfate D (GlcNAc6S-GlcA2S), degradation product 2_C37H53NO44S4" compartment="Lysosome" charge="-6" />
			<species id="M_cs_d_deg3_l" name="chondroitin sulfate D (GlcNAc6S-GlcA2S), degradation product 3_C37H54NO41S3" compartment="Lysosome" charge="-5" />
			<species id="M_cs_d_deg4_l" name="chondroitin sulfate D (GlcNAc6S-GlcA2S), degradation product 4_C31H47NO35S3" compartment="Lysosome" charge="-4" />
			<species id="M_cs_d_deg5_l" name="chondroitin sulfate D (GlcNAc6S-GlcA2S), degradation product 5_C31H48NO32S2" compartment="Lysosome" charge="-3" />
			<species id="M_cs_d_deg6_l" name="chondroitin sulfate D (GlcNAc6S-GlcA2S), degradation product 6_C23H35O27S2" compartment="Lysosome" charge="-3" />
			<species id="M_cs_d_l" name="chondroitin sulfate D (GlcNAc6S-GlcA2S), free chain_C45H65N2O52S5" compartment="Lysosome" charge="-7" />
			<species id="M_cs_d_pre2_g" name="chondroitin sulfate D (GlcNAc6S-GlcA2S) precursor 2_C31H46NO34S3X" compartment="GolgiApparatus" charge="-4" />
			<species id="M_cs_d_pre3_g" name="chondroitin sulfate D (GlcNAc6S-GlcA2S), precursor 3_C37H53NO40S3X" compartment="GolgiApparatus" charge="-5" />
			<species id="M_cs_d_pre4_g" name="chondroitin sulfate D (GlcNAc6S-GlcA2S), precursor 4_C45H66N2O45S3X" compartment="GolgiApparatus" charge="-5" />
			<species id="M_cs_d_pre5_g" name="chondroitin sulfate D (GlcNAc6S-GlcA2S), precursor 5_C45H65N2O48S4X" compartment="GolgiApparatus" charge="-6" />
			<species id="M_cs_e_deg1_l" name="chondroitin sulfate E (GalNAc4,6diS-GlcA), degradation product 1_C45H65N2O52S5" compartment="Lysosome" charge="-7" />
			<species id="M_cs_e_deg2_l" name="chondroitin sulfate E (GalNAc4,6diS-GlcA), degradation product 2_C45H66N2O49S4" compartment="Lysosome" charge="-6" />
			<species id="M_cs_e_deg3_l" name="chondroitin sulfate E (GalNAc4,6diS-GlcA), degradation product 3_C37H53NO44S4" compartment="Lysosome" charge="-6" />
			<species id="M_cs_e_deg4_l" name="chondroitin sulfate E (GalNAc4,6diS-GlcA), degradation product 4_C31H46NO38S4" compartment="Lysosome" charge="-5" />
			<species id="M_cs_e_deg5_l" name="chondroitin sulfate E (GalNAc4,6diS-GlcA), degradation product 5_C31H47NO35S3" compartment="Lysosome" charge="-4" />
			<species id="M_cs_e_deg6_l" name="chondroitin sulfate E (GalNAc4,6diS-GlcA), degradation product 6_C31H48NO32S2" compartment="Lysosome" charge="-3" />
			<species id="M_cs_e_deg7_l" name="chondroitin sulfate E (GalNAc4,6diS-GlcA), degradation product 7_C23H35O27S2" compartment="Lysosome" charge="-3" />
			<species id="M_cs_e_l" name="chondroitin sulfate E (GalNAc4,6diS-GlcA), free chain_C45H64N2O55S6" compartment="Lysosome" charge="-8" />
			<species id="M_cs_e_pre2_g" name="chondroitin sulfate E (GalNAc4,6diS-GlcA), precursor 2_C31H45NO37S4X" compartment="GolgiApparatus" charge="-5" />
			<species id="M_cs_e_pre3_g" name="chondroitin sulfate E (GalNAc4,6diS-GlcA), precursor 3_C37H52NO43S4X" compartment="GolgiApparatus" charge="-6" />
			<species id="M_cs_e_pre4_g" name="chondroitin sulfate E (GalNAc4,6diS-GlcA), precursor 4_C45H65N2O48S4X" compartment="GolgiApparatus" charge="-6" />
			<species id="M_cs_e_pre5a_g" name="chondroitin sulfate E (GalNAc4,6diS-GlcA), precursor 5a_C45H64N2O51S5X" compartment="GolgiApparatus" charge="-7" />
			<species id="M_cs_e_pre5b_g" name="chondroitin sulfate E (GalNAc4,6diS-GlcA), precursor 5b_C45H64N2O51S5X" compartment="GolgiApparatus" charge="-7" />
			<species id="M_cs_pre_g" name="chondroitin sulfate precursor (GalNAc-GlcA-(Gal)2-Xyl-L-Ser (protein))_C31H49NO25X" compartment="GolgiApparatus" charge="-1" />
			<species id="M_csn_c" name="Cytosine_C4H5N3O" compartment="Cytosol" charge="0" />
			<species id="M_csn_e" name="Cytosine_C4H5N3O" compartment="Extraorganism" charge="0" />
			<species id="M_cspg_a_g" name="chondroitin sulfate A (GalNAc4S-GlcA) proteoglycan_C45H66N2O45S3X" compartment="GolgiApparatus" charge="-5" />
			<species id="M_cspg_b_g" name="chondroitin sulfate B / dermatan sulfate (IdoA2S-GalNAc4S) proteoglycan_C45H65N2O48S4X" compartment="GolgiApparatus" charge="-6" />
			<species id="M_cspg_c_g" name="chondroitin sulfate C (GalNAc6S-GlcA) proteoglycan_C45H66N2O45S3X" compartment="GolgiApparatus" charge="-5" />
			<species id="M_cspg_d_g" name="chondroitin sulfate D (GlcNAc6S-GlcA2S) proteoglycan_C45H64N2O51S5X" compartment="GolgiApparatus" charge="-7" />
			<species id="M_cspg_e_g" name="chondroitin sulfate E (GalNAc4,6diS-GlcA) proteoglycan_C45H63N2O54S6X" compartment="GolgiApparatus" charge="-8" />
			<species id="M_ctp_c" name="CTP_C9H12N3O14P3" compartment="Cytosol" charge="-4" />
			<species id="M_ctp_m" name="CTP_C9H12N3O14P3" compartment="Mitochondria" charge="-4" />
			<species id="M_ctp_n" name="CTP_C9H12N3O14P3" compartment="Nucleus" charge="-4" />
			<species id="M_cyan_c" name="Hydrogen cyanide_CHN" compartment="Cytosol" charge="0" />
			<species id="M_cyan_m" name="Hydrogen cyanide_CHN" compartment="Mitochondria" charge="0" />
			<species id="M_cys_DASH_L_c" name="L-Cysteine_C3H7NO2S" compartment="Cytosol" charge="0" />
			<species id="M_cys_DASH_L_e" name="L-Cysteine_C3H7NO2S" compartment="Extraorganism" charge="0" />
			<species id="M_cys_DASH_L_m" name="L-Cysteine_C3H7NO2S" compartment="Mitochondria" charge="0" />
			<species id="M_cysam_c" name="Cysteamine_C2H8NS" compartment="Cytosol" charge="1" />
			<species id="M_cyst_DASH_L_c" name="L-Cystathionine_C7H14N2O4S" compartment="Cytosol" charge="0" />
			<species id="M_cytd_c" name="Cytidine_C9H13N3O5" compartment="Cytosol" charge="0" />
			<species id="M_cytd_e" name="Cytidine_C9H13N3O5" compartment="Extraorganism" charge="0" />
			<species id="M_cytd_l" name="Cytidine_C9H13N3O5" compartment="Lysosome" charge="0" />
			<species id="M_cytd_m" name="Cytidine_C9H13N3O5" compartment="Mitochondria" charge="0" />
			<species id="M_cytd_n" name="Cytidine_C9H13N3O5" compartment="Nucleus" charge="0" />
			<species id="M_dad_DASH_2_c" name="Deoxyadenosine_C10H13N5O3" compartment="Cytosol" charge="0" />
			<species id="M_dad_DASH_2_e" name="Deoxyadenosine_C10H13N5O3" compartment="Extraorganism" charge="0" />
			<species id="M_dad_DASH_2_l" name="Deoxyadenosine_C10H13N5O3" compartment="Lysosome" charge="0" />
			<species id="M_dadp_c" name="dADP_C10H12N5O9P2" compartment="Cytosol" charge="-3" />
			<species id="M_dadp_m" name="dADP_C10H12N5O9P2" compartment="Mitochondria" charge="-3" />
			<species id="M_dadp_n" name="dADP_C10H12N5O9P2" compartment="Nucleus" charge="-3" />
			<species id="M_dag_hs_c" name="diacylglycerol (homo sapiens)_C3H6OFULLRCO2FULLR2CO2" compartment="Cytosol" charge="0" />
			<species id="M_dag_hs_e" name="diacylglycerol (homo sapiens)_C3H6OFULLRCO2FULLR2CO2" compartment="Extraorganism" charge="0" />
			<species id="M_dag_hs_n" name="diacylglycerol (homo sapiens)_C3H6OFULLRCO2FULLR2CO2" compartment="Nucleus" charge="0" />
			<species id="M_dag_hs_r" name="diacylglycerol (homo sapiens)_C3H6OFULLRCO2FULLR2CO2" compartment="EndoplasmicReticulum" charge="0" />
			<species id="M_damp_c" name="dAMP_C10H12N5O6P" compartment="Cytosol" charge="-2" />
			<species id="M_damp_l" name="dAMP_C10H12N5O6P" compartment="Lysosome" charge="-2" />
			<species id="M_datp_c" name="dATP_C10H12N5O12P3" compartment="Cytosol" charge="-4" />
			<species id="M_datp_m" name="dATP_C10H12N5O12P3" compartment="Mitochondria" charge="-4" />
			<species id="M_datp_n" name="dATP_C10H12N5O12P3" compartment="Nucleus" charge="-4" />
			<species id="M_dcacoa_c" name="Decanoyl-CoA (n-C10:0CoA)_C31H50N7O17P3S" compartment="Cytosol" charge="-4" />
			<species id="M_dcacoa_x" name="Decanoyl-CoA (n-C10:0CoA)_C31H50N7O17P3S" compartment="Peroxisome" charge="-4" />
			<species id="M_dcamp_c" name="N6-(1,2-Dicarboxyethyl)-AMP_C14H14N5O11P" compartment="Cytosol" charge="-4" />
			<species id="M_dcdp_c" name="dCDP_C9H12N3O10P2" compartment="Cytosol" charge="-3" />
			<species id="M_dcdp_m" name="dCDP_C9H12N3O10P2" compartment="Mitochondria" charge="-3" />
			<species id="M_dcdp_n" name="dCDP_C9H12N3O10P2" compartment="Nucleus" charge="-3" />
			<species id="M_dcholcoa_x" name="chenodeoxycholoyl coenzyme a_C45H70N7O19P3S" compartment="Peroxisome" charge="-4" />
			<species id="M_dcmp_c" name="dCMP_C9H12N3O7P" compartment="Cytosol" charge="-2" />
			<species id="M_dcmp_l" name="dCMP_C9H12N3O7P" compartment="Lysosome" charge="-2" />
			<species id="M_dcmp_n" name="dCMP_C9H12N3O7P" compartment="Nucleus" charge="-2" />
			<species id="M_dcsptn1_c" name="docosa-4,7,10,13,16-pentaenoic acid (n-6)_C22H33O2" compartment="Cytosol" charge="-1" />
			<species id="M_dcsptn1coa_c" name="docosa-4,7,10,13,16-pentaenoyl coenzyme A_C43H64N7O17P3S" compartment="Cytosol" charge="-4" />
			<species id="M_dcsptn1coa_m" name="docosa-4,7,10,13,16-pentaenoyl coenzyme A_C43H64N7O17P3S" compartment="Mitochondria" charge="-4" />
			<species id="M_dcsptn1coa_x" name="docosa-4,7,10,13,16-pentaenoyl coenzyme A_C43H64N7O17P3S" compartment="Peroxisome" charge="-4" />
			<species id="M_dcsptn1crn_c" name="docosa-4,7,10,13,16-pentaenoyl carnitine_C29H47NO4" compartment="Cytosol" charge="0" />
			<species id="M_dcsptn1crn_m" name="docosa-4,7,10,13,16-pentaenoyl carnitine_C29H47NO4" compartment="Mitochondria" charge="0" />
			<species id="M_dctp_c" name="dCTP_C9H12N3O13P3" compartment="Cytosol" charge="-4" />
			<species id="M_dctp_m" name="dCTP_C9H12N3O13P3" compartment="Mitochondria" charge="-4" />
			<species id="M_dctp_n" name="dCTP_C9H12N3O13P3" compartment="Nucleus" charge="-4" />
			<species id="M_dcyt_c" name="Deoxycytidine_C9H13N3O4" compartment="Cytosol" charge="0" />
			<species id="M_dcyt_l" name="Deoxycytidine_C9H13N3O4" compartment="Lysosome" charge="0" />
			<species id="M_dcyt_n" name="Deoxycytidine_C9H13N3O4" compartment="Nucleus" charge="0" />
			<species id="M_dd2coa_m" name="trans-Dodec-2-enoyl-CoA_C33H52N7O17P3S" compartment="Mitochondria" charge="-4" />
			<species id="M_dd3coa_m" name="_3-dodecenoyl CoA_C33H52N7O17P3S" compartment="Mitochondria" charge="-4" />
			<species id="M_ddcaACP_c" name="Dodecanoyl-ACP (n-C12:0ACP)_C23H43N2O8PRS" compartment="Cytosol" charge="-1" />
			<species id="M_ddca_c" name="Dodecanoate (n-C12:0)_C12H23O2" compartment="Cytosol" charge="-1" />
			<species id="M_ddcacoa_c" name="Dodecanoyl-CoA (n-C12:0CoA)_C33H54N7O17P3S" compartment="Cytosol" charge="-4" />
			<species id="M_ddcacoa_x" name="Dodecanoyl-CoA (n-C12:0CoA)_C33H54N7O17P3S" compartment="Peroxisome" charge="-4" />
			<species id="M_ddsmsterol_r" name="_7-Dehydrodesmosterol_C27H42O" compartment="EndoplasmicReticulum" charge="0" />
			<species id="M_debrisoquine_c" name="debrisoquine_C10H14N3" compartment="Cytosol" charge="1" />
			<species id="M_debrisoquine_e" name="debrisoquine_C10H14N3" compartment="Extraorganism" charge="1" />
			<species id="M_decdp_m" name="all trans Decaprenyl diphosphate_C50H81O7P2" compartment="Mitochondria" charge="-3" />
			<species id="M_dem2emgacpail_prot_hs_r" name="deacylated-(phosphoethanolaminyl-dimannosyl),(phosphoethanolaminyl)-mannosyl-glucosaminyl-acylphosphatidylinositol_C37H70N3O34P3FULLRCO2FULLR2CO2X" compartment="EndoplasmicReticulum" charge="0" />
			<species id="M_dgchol_x" name="Chenodeoxyglycocholate_C26H43NO5" compartment="Peroxisome" charge="0" />
			<species id="M_dgcholcoa_x" name="Chenodeoxyglycocholoyl-CoA_C45H70N7O19P3S" compartment="Peroxisome" charge="-4" />
			<species id="M_dgdp_c" name="dGDP_C10H12N5O10P2" compartment="Cytosol" charge="-3" />
			<species id="M_dgdp_m" name="dGDP_C10H12N5O10P2" compartment="Mitochondria" charge="-3" />
			<species id="M_dgdp_n" name="dGDP_C10H12N5O10P2" compartment="Nucleus" charge="-3" />
			<species id="M_dgmp_c" name="dGMP_C10H12N5O7P" compartment="Cytosol" charge="-2" />
			<species id="M_dgmp_l" name="dGMP_C10H12N5O7P" compartment="Lysosome" charge="-2" />
			<species id="M_dgmp_m" name="dGMP_C10H12N5O7P" compartment="Mitochondria" charge="-2" />
			<species id="M_dgpi_prot_hs_r" name="deacylated-glycophosphatidylinositol (GPI)-anchored protein_C39H76N4O37P4FULLRCO2FULLR2CO2X" compartment="EndoplasmicReticulum" charge="0" />
			<species id="M_dgsn_c" name="Deoxyguanosine_C10H13N5O4" compartment="Cytosol" charge="0" />
			<species id="M_dgsn_l" name="Deoxyguanosine_C10H13N5O4" compartment="Lysosome" charge="0" />
			<species id="M_dgsn_m" name="Deoxyguanosine_C10H13N5O4" compartment="Mitochondria" charge="0" />
			<species id="M_dgtp_c" name="dGTP_C10H12N5O13P3" compartment="Cytosol" charge="-4" />
			<species id="M_dgtp_m" name="dGTP_C10H12N5O13P3" compartment="Mitochondria" charge="-4" />
			<species id="M_dgtp_n" name="dGTP_C10H12N5O13P3" compartment="Nucleus" charge="-4" />
			<species id="M_dha_c" name="Dihydroxyacetone_C3H6O3" compartment="Cytosol" charge="0" />
			<species id="M_dhap_c" name="Dihydroxyacetone phosphate_C3H5O6P" compartment="Cytosol" charge="-2" />
			<species id="M_dhap_x" name="Dihydroxyacetone phosphate_C3H5O6P" compartment="Peroxisome" charge="-2" />
			<species id="M_dhbpt_c" name="_6,7-Dihydrobiopterin_C9H13N5O3" compartment="Cytosol" charge="0" />
			<species id="M_dhcholestanate_m" name="_3alpha,7alpha-Dihydroxy-5beta-cholestanate_C27H45O4" compartment="Mitochondria" charge="-1" />
			<species id="M_dhcholestanate_r" name="_3alpha,7alpha-Dihydroxy-5beta-cholestanate_C27H45O4" compartment="EndoplasmicReticulum" charge="-1" />
			<species id="M_dhcholestanate_x" name="_3alpha,7alpha-Dihydroxy-5beta-cholestanate_C27H45O4" compartment="Peroxisome" charge="-1" />
			<species id="M_dhcholestancoa_r" name="_3alpha,7alpha-Dihydroxy-5beta-cholestanoyl-CoA_C48H76N7O19P3S" compartment="EndoplasmicReticulum" charge="-4" />
			<species id="M_dhcholestancoa_x" name="_3alpha,7alpha-Dihydroxy-5beta-cholestanoyl-CoA_C48H76N7O19P3S" compartment="Peroxisome" charge="-4" />
			<species id="M_dhcholoylcoa_r" name="_3alpha,7alpha-Dihydroxy-5beta-cholest-24-enoyl-CoA_C48H74N7O19P3S" compartment="EndoplasmicReticulum" charge="-4" />
			<species id="M_dhcholoylcoa_x" name="_3alpha,7alpha-Dihydroxy-5beta-cholest-24-enoyl-CoA_C48H74N7O19P3S" compartment="Peroxisome" charge="-4" />
			<species id="M_dhcrm_hs_c" name="dihydroceramide (homo sapiens)_C18H38NO2FULLRCO" compartment="Cytosol" charge="0" />
			<species id="M_dhdascb_c" name="Dehydroascorbate_C6H6O6" compartment="Cytosol" charge="0" />
			<species id="M_dhdascb_e" name="Dehydroascorbate_C6H6O6" compartment="Extraorganism" charge="0" />
			<species id="M_dhea_c" name="Dehydroepiandrosterone_C19H28O2" compartment="Cytosol" charge="0" />
			<species id="M_dhea_r" name="Dehydroepiandrosterone_C19H28O2" compartment="EndoplasmicReticulum" charge="0" />
			<species id="M_dheas_c" name="Dehydroepiandrosterone sulfate_C19H27O5S" compartment="Cytosol" charge="-1" />
			<species id="M_dheas_e" name="Dehydroepiandrosterone sulfate_C19H27O5S" compartment="Extraorganism" charge="-1" />
			<species id="M_dheas_r" name="Dehydroepiandrosterone sulfate_C19H27O5S" compartment="EndoplasmicReticulum" charge="-1" />
			<species id="M_dhf_c" name="_7,8-Dihydrofolate_C19H19N7O6" compartment="Cytosol" charge="-2" />
			<species id="M_dhf_e" name="_7,8-Dihydrofolate_C19H19N7O6" compartment="Extraorganism" charge="-2" />
			<species id="M_dhf_l" name="_7,8-Dihydrofolate_C19H19N7O6" compartment="Lysosome" charge="-2" />
			<species id="M_dhf_m" name="_7,8-Dihydrofolate_C19H19N7O6" compartment="Mitochondria" charge="-2" />
			<species id="M_dhlam_m" name="Dihydrolipoamide_C8H17NOS2" compartment="Mitochondria" charge="0" />
			<species id="M_dhlpro_m" name="Dihydrolipolprotein_H2S2X" compartment="Mitochondria" charge="0" />
			<species id="M_dhocholoylcoa_x" name="_3alpha,7alpha,12alpha,26-Tetrahydroxy-5beta-cholestane_C48H74N7O20P3S" compartment="Peroxisome" charge="-4" />
			<species id="M_dhor_DASH_S_c" name="(S)-Dihydroorotate_C5H5N2O4" compartment="Cytosol" charge="-1" />
			<species id="M_didp_c" name="dIDP_C10H11N4O10P2" compartment="Cytosol" charge="-3" />
			<species id="M_didp_m" name="dIDP_C10H11N4O10P2" compartment="Mitochondria" charge="-3" />
			<species id="M_didp_n" name="dIDP_C10H11N4O10P2" compartment="Nucleus" charge="-3" />
			<species id="M_digalsgalside_hs_g" name="Digalactosylceramidesulfate_C30H55NO15SFULLRCO" compartment="GolgiApparatus" charge="-1" />
			<species id="M_digalside_hs_g" name="Digalactosylceramide_C30H56NO12FULLRCO" compartment="GolgiApparatus" charge="0" />
			<species id="M_digalside_hs_l" name="Digalactosylceramide_C30H56NO12FULLRCO" compartment="Lysosome" charge="0" />
			<species id="M_dimp_c" name="dIMP_C10H11N4O7P" compartment="Cytosol" charge="-2" />
			<species id="M_din_c" name="Deoxyinosine_C10H12N4O4" compartment="Cytosol" charge="0" />
			<species id="M_din_e" name="Deoxyinosine_C10H12N4O4" compartment="Extraorganism" charge="0" />
			<species id="M_ditp_c" name="dITP_C10H11N4O13P3" compartment="Cytosol" charge="-4" />
			<species id="M_ditp_m" name="dITP_C10H11N4O13P3" compartment="Mitochondria" charge="-4" />
			<species id="M_ditp_n" name="dITP_C10H11N4O13P3" compartment="Nucleus" charge="-4" />
			<species id="M_dlnlcg_c" name="dihomo-gamma-linolenic acid (n-6)_C20H33O2" compartment="Cytosol" charge="-1" />
			<species id="M_dlnlcgcoa_c" name="dihomo-gamma-linolenyl coenzyme A_C41H64N7O17P3S" compartment="Cytosol" charge="-4" />
			<species id="M_dlnlcgcoa_m" name="dihomo-gamma-linolenyl coenzyme A_C41H64N7O17P3S" compartment="Mitochondria" charge="-4" />
			<species id="M_dlnlcgcrn_c" name="dihomo-gamma-linolenyl carnitine_C27H47NO4" compartment="Cytosol" charge="0" />
			<species id="M_dlnlcgcrn_m" name="dihomo-gamma-linolenyl carnitine_C27H47NO4" compartment="Mitochondria" charge="0" />
			<species id="M_dmantipyrine_c" name="demethylated antipyrine_C10H10N2O" compartment="Cytosol" charge="0" />
			<species id="M_dmgly_c" name="N,N-Dimethylglycine_C4H9NO2" compartment="Cytosol" charge="0" />
			<species id="M_dmgly_m" name="N,N-Dimethylglycine_C4H9NO2" compartment="Mitochondria" charge="0" />
			<species id="M_dmhptcoa_m" name="_2,6 dimethylheptanoyl-CoA_C30H52N7O17P3S" compartment="Mitochondria" charge="-4" />
			<species id="M_dmnoncoa_c" name="_4,8 dimethylnonanoyl-CoA_C32H54N7O17P3S" compartment="Cytosol" charge="-4" />
			<species id="M_dmnoncoa_m" name="_4,8 dimethylnonanoyl-CoA_C32H54N7O17P3S" compartment="Mitochondria" charge="-4" />
			<species id="M_dmnoncoa_x" name="_4,8 dimethylnonanoyl-CoA_C32H54N7O17P3S" compartment="Peroxisome" charge="-4" />
			<species id="M_dmnoncrn_x" name="_4,8 dimethylnonanoyl carnitine_C18H37NO4" compartment="Peroxisome" charge="0" />
			<species id="M_dmpp_c" name="Dimethylallyl diphosphate_C5H9O7P2" compartment="Cytosol" charge="-3" />
			<species id="M_dmpp_x" name="Dimethylallyl diphosphate_C5H9O7P2" compartment="Peroxisome" charge="-3" />
			<species id="M_dna5mtc_n" name="DNA 5-methylcytosine_C11H19O8PR2" compartment="Nucleus" charge="0" />
			<species id="M_dna_n" name="DNA_C10H17O8PR2" compartment="Nucleus" charge="0" />
			<species id="M_dnad_c" name="Deamino-NAD+_C21H24N6O15P2" compartment="Cytosol" charge="-2" />
			<species id="M_dnad_m" name="Deamino-NAD+_C21H24N6O15P2" compartment="Mitochondria" charge="-2" />
			<species id="M_dnad_n" name="Deamino-NAD+_C21H24N6O15P2" compartment="Nucleus" charge="-2" />
			<species id="M_doldp_L_r" name="Dolichol diphosphate, human liver homolog_C1080H1758O70P20" compartment="EndoplasmicReticulum" charge="-30" />
			<species id="M_doldp_U_r" name="Dolichol diphosphate, human uterine homolog_C1025H1670O70P20" compartment="EndoplasmicReticulum" charge="-30" />
			<species id="M_dolglcp_L_c" name="Dolichyl beta-D-glucosyl phosphate, human liver homolog_C1140H1868O90P10" compartment="Cytosol" charge="-10" />
			<species id="M_dolglcp_L_r" name="Dolichyl beta-D-glucosyl phosphate, human liver homolog_C1140H1868O90P10" compartment="EndoplasmicReticulum" charge="-10" />
			<species id="M_dolglcp_U_c" name="Dolichyl beta-D-glucosyl phosphate, human uterine homolog_C1085H1780O90P10" compartment="Cytosol" charge="-10" />
			<species id="M_dolglcp_U_r" name="Dolichyl beta-D-glucosyl phosphate, human uterine homolog_C1085H1780O90P10" compartment="EndoplasmicReticulum" charge="-10" />
			<species id="M_dolmanp_L_c" name="Dolichyl phosphate D-mannose, human liver homolog_C1140H1868O90P10" compartment="Cytosol" charge="-10" />
			<species id="M_dolmanp_L_r" name="Dolichyl phosphate D-mannose, human liver homolog_C1140H1868O90P10" compartment="EndoplasmicReticulum" charge="-10" />
			<species id="M_dolmanp_U_c" name="Dolichyl phosphate D-mannose, human uterine homolog_C1085H1780O90P10" compartment="Cytosol" charge="-10" />
			<species id="M_dolmanp_U_r" name="Dolichyl phosphate D-mannose, human uterine homolog_C1085H1780O90P10" compartment="EndoplasmicReticulum" charge="-10" />
			<species id="M_dolp_L_c" name="Dolichol phosphate, human liver homolog_C1080H1758O40P10" compartment="Cytosol" charge="-20" />
			<species id="M_dolp_L_r" name="Dolichol phosphate, human liver homolog_C1080H1758O40P10" compartment="EndoplasmicReticulum" charge="-20" />
			<species id="M_dolp_U_c" name="Dolichol phosphate, human uterine homolog_C1025H1670O40P10" compartment="Cytosol" charge="-20" />
			<species id="M_dolp_U_r" name="Dolichol phosphate, human uterine homolog_C1025H1670O40P10" compartment="EndoplasmicReticulum" charge="-20" />
			<species id="M_dopa_c" name="Dopamine_C8H12NO2" compartment="Cytosol" charge="1" />
			<species id="M_dopa_e" name="Dopamine_C8H12NO2" compartment="Extraorganism" charge="1" />
			<species id="M_dopaqn_c" name="Dopaquinone_C9H9NO4" compartment="Cytosol" charge="0" />
			<species id="M_dopasf_c" name="Dopamine 3-O-sulfate_C8H11NO5S" compartment="Cytosol" charge="0" />
			<species id="M_dpcoa_c" name="Dephospho-CoA_C21H33N7O13P2S" compartment="Cytosol" charge="-2" />
			<species id="M_dpcoa_l" name="Dephospho-CoA_C21H33N7O13P2S" compartment="Lysosome" charge="-2" />
			<species id="M_drib_c" name="Deoxyribose_C5H10O4" compartment="Cytosol" charge="0" />
			<species id="M_dsT_antigen_g" name="disialyl-T antigen_C36H56N3O26X" compartment="GolgiApparatus" charge="-2" />
			<species id="M_dsmsterol_r" name="Desmosterol_C27H44O" compartment="EndoplasmicReticulum" charge="0" />
			<species id="M_dtdp4d6dg_c" name="dTDP-4-dehydro-6-deoxy-D-glucose_C16H22N2O15P2" compartment="Cytosol" charge="-2" />
			<species id="M_dtdp_c" name="dTDP_C10H13N2O11P2" compartment="Cytosol" charge="-3" />
			<species id="M_dtdp_m" name="dTDP_C10H13N2O11P2" compartment="Mitochondria" charge="-3" />
			<species id="M_dtdp_n" name="dTDP_C10H13N2O11P2" compartment="Nucleus" charge="-3" />
			<species id="M_dtdpglu_c" name="dTDPglucose_C16H24N2O16P2" compartment="Cytosol" charge="-2" />
			<species id="M_dtmp_c" name="dTMP_C10H13N2O8P" compartment="Cytosol" charge="-2" />
			<species id="M_dtmp_l" name="dTMP_C10H13N2O8P" compartment="Lysosome" charge="-2" />
			<species id="M_dtmp_m" name="dTMP_C10H13N2O8P" compartment="Mitochondria" charge="-2" />
			<species id="M_dttOX_c" name="Oxidized dithiothreitol_C4H8O2S2" compartment="Cytosol" charge="0" />
			<species id="M_dtt_c" name="Dithiothreitol_C4H10O2S2" compartment="Cytosol" charge="0" />
			<species id="M_dttp_c" name="dTTP_C10H13N2O14P3" compartment="Cytosol" charge="-4" />
			<species id="M_dttp_m" name="dTTP_C10H13N2O14P3" compartment="Mitochondria" charge="-4" />
			<species id="M_dttp_n" name="dTTP_C10H13N2O14P3" compartment="Nucleus" charge="-4" />
			<species id="M_dudp_c" name="dUDP_C9H11N2O11P2" compartment="Cytosol" charge="-3" />
			<species id="M_dudp_m" name="dUDP_C9H11N2O11P2" compartment="Mitochondria" charge="-3" />
			<species id="M_dudp_n" name="dUDP_C9H11N2O11P2" compartment="Nucleus" charge="-3" />
			<species id="M_dump_c" name="dUMP_C9H11N2O8P" compartment="Cytosol" charge="-2" />
			<species id="M_dump_m" name="dUMP_C9H11N2O8P" compartment="Mitochondria" charge="-2" />
			<species id="M_dump_n" name="dUMP_C9H11N2O8P" compartment="Nucleus" charge="-2" />
			<species id="M_duri_c" name="Deoxyuridine_C9H12N2O5" compartment="Cytosol" charge="0" />
			<species id="M_duri_m" name="Deoxyuridine_C9H12N2O5" compartment="Mitochondria" charge="0" />
			<species id="M_duri_n" name="Deoxyuridine_C9H12N2O5" compartment="Nucleus" charge="0" />
			<species id="M_dutp_c" name="dUTP_C9H11N2O14P3" compartment="Cytosol" charge="-4" />
			<species id="M_dutp_m" name="dUTP_C9H11N2O14P3" compartment="Mitochondria" charge="-4" />
			<species id="M_dutp_n" name="dUTP_C9H11N2O14P3" compartment="Nucleus" charge="-4" />
			<species id="M_dxtrn_c" name="phosphorylase-limit dextrin (glycogenin-1,6{4[1,4-Glc], 4[1,4-Glc]})_C48H81O41X" compartment="Cytosol" charge="0" />
			<species id="M_e4hglu_c" name="L-erythro-4-Hydroxyglutamate_C5H8NO5" compartment="Cytosol" charge="-1" />
			<species id="M_e4hglu_m" name="L-erythro-4-Hydroxyglutamate_C5H8NO5" compartment="Mitochondria" charge="-1" />
			<species id="M_e4p_c" name="D-Erythrose 4-phosphate_C4H7O7P" compartment="Cytosol" charge="-2" />
			<species id="M_eaflatoxin_c" name="_8,9 epxoy aflatoxin B1_C17H12O7" compartment="Cytosol" charge="0" />
			<species id="M_eandrstrn_r" name="epiandrosterone_C19H28O3" compartment="EndoplasmicReticulum" charge="0" />
			<species id="M_ebastine_r" name="ebastine_C32H39NO2" compartment="EndoplasmicReticulum" charge="0" />
			<species id="M_ebastineoh_r" name="hydroxylated ebastine_C32H39NO3" compartment="EndoplasmicReticulum" charge="0" />
			<species id="M_ecgon_r" name="ecgonine_C9H14NO3" compartment="EndoplasmicReticulum" charge="-1" />
			<species id="M_egme_r" name="ecgonine methyl ester_C10H17NO3" compartment="EndoplasmicReticulum" charge="0" />
			<species id="M_eicostet_c" name="eicosatetranoic acid_C20H31O2" compartment="Cytosol" charge="-1" />
			<species id="M_eicostetcoa_c" name="eicosatetranoyl coenzyme A_C41H62N7O17P3S" compartment="Cytosol" charge="-4" />
			<species id="M_eicostetcoa_m" name="eicosatetranoyl coenzyme A_C41H62N7O17P3S" compartment="Mitochondria" charge="-4" />
			<species id="M_eicostetcrn_c" name="Eicosatetranoyl carnitine_C27H45NO4" compartment="Cytosol" charge="0" />
			<species id="M_eicostetcrn_m" name="Eicosatetranoyl carnitine_C27H45NO4" compartment="Mitochondria" charge="0" />
			<species id="M_elaid_c" name="elaidic acid_C18H33O2" compartment="Cytosol" charge="-1" />
			<species id="M_elaidcrn_c" name="Elaidic carnitine_C25H47NO4" compartment="Cytosol" charge="0" />
			<species id="M_elaidcrn_m" name="Elaidic carnitine_C25H47NO4" compartment="Mitochondria" charge="0" />
			<species id="M_em2emgacpail_hs_r" name="(phosphoethanolaminyl-dimannosyl),(phosphoethanolaminyl)-mannosyl-glucosaminyl-acylphosphatidylinositol (H7)_C53H100N3O35P3FULLRCO2FULLR2CO2" compartment="EndoplasmicReticulum" charge="0" />
			<species id="M_em2emgacpail_prot_hs_r" name="(phosphoethanolaminyl-dimannosyl),(phosphoethanolaminyl)-mannosyl-glucosaminyl-acylphosphatidylinositol_C53H100N3O35P3FULLRCO2FULLR2CO2X" compartment="EndoplasmicReticulum" charge="0" />
			<species id="M_em3gacpail_hs_r" name="phosphoethanolaminyl-trimannosyl-glucosaminyl-acylphosphatidylinositol (H6')_C51H94N2O32P2FULLRCO2FULLR2CO2" compartment="EndoplasmicReticulum" charge="0" />
			<species id="M_emem2gacpail_hs_r" name="(phosphoethanolaminyl-mannosyl),(phosphoethanolaminyl)-dimannosyl-glucosaminyl-acylphosphatidylinositol (H7')_C53H100N3O35P3FULLRCO2FULLR2CO2" compartment="EndoplasmicReticulum" charge="0" />
			<species id="M_emgacpail_hs_r" name="phosphoethanolaminyl-mannosyl-glucosylaminyl-acylphosphatidylinositol (H5)_C39H74N2O22P2FULLRCO2FULLR2CO2" compartment="EndoplasmicReticulum" charge="0" />
			<species id="M_estradiol_c" name="Estradiol_C18H24O2" compartment="Cytosol" charge="0" />
			<species id="M_estradiol_r" name="Estradiol_C18H24O2" compartment="EndoplasmicReticulum" charge="0" />
			<species id="M_estradiolglc_c" name="estradiol glucuronide_C24H32O8" compartment="Cytosol" charge="0" />
			<species id="M_estradiolglc_e" name="estradiol glucuronide_C24H32O8" compartment="Extraorganism" charge="0" />
			<species id="M_estradiolglc_r" name="estradiol glucuronide_C24H32O8" compartment="EndoplasmicReticulum" charge="0" />
			<species id="M_estriol_r" name="estriol_C18H24O3" compartment="EndoplasmicReticulum" charge="0" />
			<species id="M_estriolglc_c" name="_16-Glucuronide-estriol_C24H32O9" compartment="Cytosol" charge="0" />
			<species id="M_estriolglc_e" name="_16-Glucuronide-estriol_C24H32O9" compartment="Extraorganism" charge="0" />
			<species id="M_estriolglc_r" name="_16-Glucuronide-estriol_C24H32O9" compartment="EndoplasmicReticulum" charge="0" />
			<species id="M_estrone_c" name="Estrone_C18H22O2" compartment="Cytosol" charge="0" />
			<species id="M_estrone_r" name="Estrone_C18H22O2" compartment="EndoplasmicReticulum" charge="0" />
			<species id="M_estroneglc_c" name="estrone glucuronide_C24H30O8" compartment="Cytosol" charge="0" />
			<species id="M_estroneglc_e" name="estrone glucuronide_C24H30O8" compartment="Extraorganism" charge="0" />
			<species id="M_estroneglc_r" name="estrone glucuronide_C24H30O8" compartment="EndoplasmicReticulum" charge="0" />
			<species id="M_estrones_c" name="Estrone 3-sulfate_C18H21O5S" compartment="Cytosol" charge="-1" />
			<species id="M_estrones_e" name="Estrone 3-sulfate_C18H21O5S" compartment="Extraorganism" charge="-1" />
			<species id="M_estrones_r" name="Estrone 3-sulfate_C18H21O5S" compartment="EndoplasmicReticulum" charge="-1" />
			<species id="M_etfox_m" name="Electron transfer flavoprotein oxidized_R" compartment="Mitochondria" charge="0" />
			<species id="M_etfrd_m" name="Electron transfer flavoprotein reduced_RH2" compartment="Mitochondria" charge="0" />
			<species id="M_etha_c" name="Ethanolamine_C2H8NO" compartment="Cytosol" charge="1" />
			<species id="M_ethamp_c" name="Ethanolamine phosphate_C2H7NO4P" compartment="Cytosol" charge="-1" />
			<species id="M_ethamp_r" name="Ethanolamine phosphate_C2H7NO4P" compartment="EndoplasmicReticulum" charge="-1" />
			<species id="M_etoh_c" name="Ethanol_C2H6O" compartment="Cytosol" charge="0" />
			<species id="M_etoh_x" name="Ethanol_C2H6O" compartment="Peroxisome" charge="0" />
			<species id="M_f1a_l" name="F1alpha_C22H37N2O15X" compartment="Lysosome" charge="0" />
			<species id="M_f1p_c" name="D-Fructose 1-phosphate_C6H11O9P" compartment="Cytosol" charge="-2" />
			<species id="M_f26bp_c" name="D-Fructose 2,6-bisphosphate_C6H10O12P2" compartment="Cytosol" charge="-4" />
			<species id="M_f5hoxkyn_c" name="Formyl-5-hydroxykynurenamine_C10H13N2O3" compartment="Cytosol" charge="1" />
			<species id="M_f6p_c" name="D-Fructose 6-phosphate_C6H11O9P" compartment="Cytosol" charge="-2" />
			<species id="M_fad_c" name="Flavin adenine dinucleotide oxidized_C27H31N9O15P2" compartment="Cytosol" charge="-2" />
			<species id="M_fad_m" name="Flavin adenine dinucleotide oxidized_C27H31N9O15P2" compartment="Mitochondria" charge="-2" />
			<species id="M_fad_r" name="Flavin adenine dinucleotide oxidized_C27H31N9O15P2" compartment="EndoplasmicReticulum" charge="-2" />
			<species id="M_fad_x" name="Flavin adenine dinucleotide oxidized_C27H31N9O15P2" compartment="Peroxisome" charge="-2" />
			<species id="M_fadh2_c" name="Flavin adenine dinucleotide reduced_C27H33N9O15P2" compartment="Cytosol" charge="-2" />
			<species id="M_fadh2_m" name="Flavin adenine dinucleotide reduced_C27H33N9O15P2" compartment="Mitochondria" charge="-2" />
			<species id="M_fadh2_r" name="Flavin adenine dinucleotide reduced_C27H33N9O15P2" compartment="EndoplasmicReticulum" charge="-2" />
			<species id="M_fadh2_x" name="Flavin adenine dinucleotide reduced_C27H33N9O15P2" compartment="Peroxisome" charge="-2" />
			<species id="M_fald_c" name="Formaldehyde_CH2O" compartment="Cytosol" charge="0" />
			<species id="M_fald_l" name="Formaldehyde_CH2O" compartment="Lysosome" charge="0" />
			<species id="M_fald_m" name="Formaldehyde_CH2O" compartment="Mitochondria" charge="0" />
			<species id="M_fald_x" name="Formaldehyde_CH2O" compartment="Peroxisome" charge="0" />
			<species id="M_fdp_c" name="D-Fructose 1,6-bisphosphate_C6H10O12P2" compartment="Cytosol" charge="-4" />
			<species id="M_fe2_c" name="Fe2+_Fe" compartment="Cytosol" charge="2" />
			<species id="M_fe2_e" name="Fe2+_Fe" compartment="Extraorganism" charge="2" />
			<species id="M_fe2_m" name="Fe2+_Fe" compartment="Mitochondria" charge="2" />
			<species id="M_fe3_e" name="Fe3+_Fe" compartment="Extraorganism" charge="3" />
			<species id="M_fgam_c" name="N2-Formyl-N1-(5-phospho-D-ribosyl)glycinamide_C8H13N2O9P" compartment="Cytosol" charge="-2" />
			<species id="M_ficytC_m" name="Ferricytochrome c_C42H54FeN8O6S2" compartment="Mitochondria" charge="3" />
			<species id="M_fmn_c" name="FMN_C17H19N4O9P" compartment="Cytosol" charge="-2" />
			<species id="M_fn2m2masn_g" name="N4-{N-Acetyl-beta-D-glucosaminyl-(1,2)-alpha-D-mannosyl-(1,3)-[N-acetyl-beta-D-glucosaminyl-(1,2)-alpha-D-mannosyl-(1,6)]-beta-D-mannosyl-(1,4)-N-acetyl-beta-D-glucosaminyl-(1,4)-[alpha-L-fucosyl-(1,6)]-N-acetyl-beta-D-glucosaminyl}asparagine_C56H93N4O39X" compartment="GolgiApparatus" charge="0" />
			<species id="M_fna5moxam_c" name="Formyl-N-acetyl-5-methoxykynurenamine_C13H16N2O4" compartment="Cytosol" charge="0" />
			<species id="M_focytC_m" name="Ferrocytochrome C_C42H54FeN8O6S2" compartment="Mitochondria" charge="2" />
			<species id="M_fol_c" name="Folate_C19H18N7O6" compartment="Cytosol" charge="-1" />
			<species id="M_fol_e" name="Folate_C19H18N7O6" compartment="Extraorganism" charge="-1" />
			<species id="M_for_c" name="Formate_CH1O2" compartment="Cytosol" charge="-1" />
			<species id="M_for_e" name="Formate_CH1O2" compartment="Extraorganism" charge="-1" />
			<species id="M_for_m" name="Formate_CH1O2" compartment="Mitochondria" charge="-1" />
			<species id="M_for_n" name="Formate_CH1O2" compartment="Nucleus" charge="-1" />
			<species id="M_for_r" name="Formate_CH1O2" compartment="EndoplasmicReticulum" charge="-1" />
			<species id="M_forglu_c" name="N-Formimidoyl-L-glutamate_C6H8N2O4" compartment="Cytosol" charge="-2" />
			<species id="M_formcoa_x" name="Formyl-CoA_C22H36N7O17P3S" compartment="Peroxisome" charge="0" />
			<species id="M_fpram_c" name="_2-(Formamido)-N1-(5-phospho-D-ribosyl)acetamidine_C8H15N3O8P" compartment="Cytosol" charge="-1" />
			<species id="M_fprica_c" name="_5-Formamido-1-(5-phospho-D-ribosyl)imidazole-4-carboxamide_C10H13N4O9P" compartment="Cytosol" charge="-2" />
			<species id="M_frdp_c" name="Farnesyl diphosphate_C15H25O7P2" compartment="Cytosol" charge="-3" />
			<species id="M_frdp_r" name="Farnesyl diphosphate_C15H25O7P2" compartment="EndoplasmicReticulum" charge="-3" />
			<species id="M_frdp_x" name="Farnesyl diphosphate_C15H25O7P2" compartment="Peroxisome" charge="-3" />
			<species id="M_fru_c" name="D-Fructose_C6H12O6" compartment="Cytosol" charge="0" />
			<species id="M_fru_e" name="D-Fructose_C6H12O6" compartment="Extraorganism" charge="0" />
			<species id="M_fuc12gal14acglcgalgluside_hs_g" name="Type IIH glycolipid_C50H89N2O26FULLRCO" compartment="GolgiApparatus" charge="0" />
			<species id="M_fuc132galacglcgal14acglcgalgluside_hs_g" name="V3Fuc-nLc6Cer_C64H112N3O36FULLRCO" compartment="GolgiApparatus" charge="0" />
			<species id="M_fuc13galacglcgal14acglcgalgluside_hs_g" name="III3Fuc-nLc6Cer_C64H112N3O36FULLRCO" compartment="GolgiApparatus" charge="0" />
			<species id="M_fuc14galacglcgalgluside_hs_g" name="Lea glycolipid_C50H89N2O26FULLRCO" compartment="GolgiApparatus" charge="0" />
			<species id="M_fuc1p_DASH_L_c" name="L-Fucose 1-phosphate_C6H11O8P" compartment="Cytosol" charge="-2" />
			<species id="M_fuc_DASH_L_c" name="L-Fucose_C6H12O5" compartment="Cytosol" charge="0" />
			<species id="M_fuc_DASH_L_e" name="L-Fucose_C6H12O5" compartment="Extraorganism" charge="0" />
			<species id="M_fuc_DASH_L_l" name="L-Fucose_C6H12O5" compartment="Lysosome" charge="0" />
			<species id="M_fucacgalfucgalacglcgalgluside_hs_g" name="(Gal)2 (GalNAc)1 (Glc)1 (GlcNAc)1 (LFuc)2 (Cer)1_C64H112N3O35FULLRCO" compartment="GolgiApparatus" charge="0" />
			<species id="M_fucacngal14acglcgalgluside_hs_g" name="IV3-a-NeuAc,III3-a-Fuc-nLc4Cer_C61H105N3O34FULLRCO" compartment="GolgiApparatus" charge="-1" />
			<species id="M_fucacngalacglcgalgluside_hs_g" name="IV3-a-Neu5Ac,III4-a-Fuc-Lc4Cer_C61H105N3O34FULLRCO" compartment="GolgiApparatus" charge="-1" />
			<species id="M_fucfuc12gal14acglcgalgluside_hs_g" name="Ley glycolipid_C56H99N2O30FULLRCO" compartment="GolgiApparatus" charge="0" />
			<species id="M_fucfuc132galacglcgal14acglcgalgluside_hs_g" name="V3Fuc,III3Fuc-nLc6Cer_C70H122N3O40FULLRCO" compartment="GolgiApparatus" charge="0" />
			<species id="M_fucfucfucgalacglc13galacglcgal14acglcgalgluside_hs_g" name="(Gal)4 (Glc)1 (GlcNAc)3 (LFuc)3 (Cer)1_C90H155N4O54FULLRCO" compartment="GolgiApparatus" charge="0" />
			<species id="M_fucfucfucgalacglcgal14acglcgalgluside_hs_g" name="(Gal)3 (Glc)1 (GlcNAc)2 (LFuc)3 (Cer)1_C76H132N3O44FULLRCO" compartment="GolgiApparatus" charge="0" />
			<species id="M_fucfucgalacglc13galacglcgal14acglcgalgluside_hs_g" name="(Gal)4 (Glc)1 (GlcNAc)3 (LFuc)2 (Cer)1_C84H145N4O50FULLRCO" compartment="GolgiApparatus" charge="0" />
			<species id="M_fucfucgalacglcgal14acglcgalgluside_hs_g" name="(Gal)3 (Glc)1 (GlcNAc)2 (LFuc)2 (Cer)1_C70H122N3O40FULLRCO" compartment="GolgiApparatus" charge="0" />
			<species id="M_fucfucgalacglcgalacglcgal14acglcgalgluside_hs_g" name="(Gal)4 (Glc)1 (GlcNAc)3 (LFuc)2 (Cer)1_C84H145N4O50FULLRCO" compartment="GolgiApparatus" charge="0" />
			<species id="M_fucfucgalacglcgalgluside_hs_g" name="Leb glycolipid_C56H99N2O30FULLRCO" compartment="GolgiApparatus" charge="0" />
			<species id="M_fucgal14acglcgalgluside_hs_g" name="Lacto-N-fucopentaosyl III ceramide_C50H89N2O26FULLRCO" compartment="GolgiApparatus" charge="0" />
			<species id="M_fucgalacgalfuc12gal14acglcgalgluside_hs_g" name="Type IIIH glycolipid_C70H122N3O40FULLRCO" compartment="GolgiApparatus" charge="0" />
			<species id="M_fucgalacgalfucgalacglcgal14acglcgalgluside_hs_g" name="(Gal)4 (GalNAc)1 (Glc)1 (GlcNAc)2 (LFuc)2 (Cer)1_C84H145N4O50FULLRCO" compartment="GolgiApparatus" charge="0" />
			<species id="M_fucgalacglc13galacglcgal14acglcgalgluside_hs_g" name="(Gal)4 (Glc)1 (GlcNAc)3 (LFuc)1 (Cer)1_C78H135N4O46FULLRCO" compartment="GolgiApparatus" charge="0" />
			<species id="M_fucgalacglcgal14acglcgalgluside_hs_g" name="VI2Fuc-nLc6_C64H112N3O36FULLRCO" compartment="GolgiApparatus" charge="0" />
			<species id="M_fucgalacglcgalgluside_hs_g" name="Type IH glycolipid_C50H89N2O26FULLRCO" compartment="GolgiApparatus" charge="0" />
			<species id="M_fucgalfucgalacglcgalgluside_hs_g" name="(Gal)3 (Glc)1 (GlcNAc)1 (LFuc)2 (Cer)1_C62H109N2O35FULLRCO" compartment="GolgiApparatus" charge="0" />
			<species id="M_fucgalgbside_hs_g" name="fucosyl galactosylgloboside (homo sapiens)_C56H99N2O31FULLRCO" compartment="GolgiApparatus" charge="0" />
			<species id="M_fum_c" name="Fumarate_C4H2O4" compartment="Cytosol" charge="-2" />
			<species id="M_fum_m" name="Fumarate_C4H2O4" compartment="Mitochondria" charge="-2" />
			<species id="M_g1m6masnB1_r" name="glucosyl-(alpha-D-mannosyl)6-beta-D-mannosyl-diacetylchitobiosyl-L-asparagine (protein)_C64H107N2O50X" compartment="EndoplasmicReticulum" charge="0" />
			<species id="M_g1m7masnB_r" name="glucosyl-(alpha-D-mannosyl)7-beta-D-mannosyl-diacetylchitobiosyl-L-asparagine, isoform B (protein)_C70H117N2O55X" compartment="EndoplasmicReticulum" charge="0" />
			<species id="M_g1m7masnC_r" name="glucosyl-(alpha-D-mannosyl)7-beta-D-mannosyl-diacetylchitobiosyl-L-asparagine, isoform C (protein)_C70H117N2O55X" compartment="EndoplasmicReticulum" charge="0" />
			<species id="M_g1m8masn_r" name="(alpha-D-Glucosyl)-(alpha-D-mannosyl)8-beta-D-mannosyl-diacetylchitobiosyl-L-asparagine (protein)_C76H127N2O60X" compartment="EndoplasmicReticulum" charge="0" />
			<species id="M_g1m8mpdol_L_r" name="alpha-D-Glucosyl-(alpha-D-mannosyl)8-beta-D-mannosyl-diacetylchitobiosyldiphosphodolichol, human liver homolog_C1840H3028N20O670P20" compartment="EndoplasmicReticulum" charge="-20" />
			<species id="M_g1m8mpdol_U_r" name="alpha-D-Glucosyl-(alpha-D-mannosyl)8-beta-D-mannosyl-diacetylchitobiosyldiphosphodolichol, human uterine homolog_C1785H2940N20O670P20" compartment="EndoplasmicReticulum" charge="-20" />
			<species id="M_g1p_c" name="D-Glucose 1-phosphate_C6H11O9P" compartment="Cytosol" charge="-2" />
			<species id="M_g2m8masn_r" name="(alpha-D-Glucosyl)2-(alpha-D-mannosyl)8-beta-D-mannosyl-diacetylchitobiosyl-L-asparagine (protein)_C82H137N2O65X" compartment="EndoplasmicReticulum" charge="0" />
			<species id="M_g2m8mpdol_L_r" name="(alpha-D-Glucosyl)2-(alpha-D-mannosyl)8-beta-D-mannosyl-diacetylchitobiosyldiphosphodolichol, human liver homolog_C1900H3128N20O720P20" compartment="EndoplasmicReticulum" charge="-20" />
			<species id="M_g2m8mpdol_U_r" name="(alpha-D-Glucosyl)2-(alpha-D-mannosyl)8-beta-D-mannosyl-diacetylchitobiosyldiphosphodolichol, human uterine homolog_C1845H3040N20O720P20" compartment="EndoplasmicReticulum" charge="-20" />
			<species id="M_g3m8masn_r" name="(alpha-D-Glucosyl)3-(alpha-D-mannosyl)8-beta-D-mannosyl-diacetylchitobiosyl-L-asparagine (protein)_C88H147N2O70X" compartment="EndoplasmicReticulum" charge="0" />
			<species id="M_g3m8mpdol_L_r" name="(alpha-D-Glucosyl)3-(alpha-D-mannosyl)8-beta-D-mannosyl-diacetylchitobiosyldiphosphodolichol, human liver homolog_C1960H3228N20O770P20" compartment="EndoplasmicReticulum" charge="-20" />
			<species id="M_g3m8mpdol_U_r" name="(alpha-D-Glucosyl)3-(alpha-D-mannosyl)8-beta-D-mannosyl-diacetylchitobiosyldiphosphodolichol, human uterine homolog_C1905H3140N20O770P20" compartment="EndoplasmicReticulum" charge="-20" />
			<species id="M_g3p_c" name="Glyceraldehyde 3-phosphate_C3H5O6P" compartment="Cytosol" charge="-2" />
			<species id="M_g3pc_c" name="sn-Glycero-3-phosphocholine_C8H20NO6P" compartment="Cytosol" charge="0" />
			<species id="M_g6p_c" name="D-Glucose 6-phosphate_C6H11O9P" compartment="Cytosol" charge="-2" />
			<species id="M_g6p_r" name="D-Glucose 6-phosphate_C6H11O9P" compartment="EndoplasmicReticulum" charge="-2" />
			<species id="M_ga1_hs_g" name="GA1 (homo sapiens)_C44H79N2O22FULLRCO" compartment="GolgiApparatus" charge="0" />
			<species id="M_ga2_hs_g" name="GA2 (homo sapiens)_C38H69N2O17FULLRCO" compartment="GolgiApparatus" charge="0" />
			<species id="M_gacpail_hs_c" name="glucosaminyl-acylphosphatidylinositol_C31H58NO14PFULLRCO2FULLR2CO2" compartment="Cytosol" charge="0" />
			<species id="M_gacpail_hs_r" name="glucosaminyl-acylphosphatidylinositol_C31H58NO14PFULLRCO2FULLR2CO2" compartment="EndoplasmicReticulum" charge="0" />
			<species id="M_gal14acglcgalgluside_hs_g" name="Lactoneotetraosylceramide_C44H79N2O22FULLRCO" compartment="GolgiApparatus" charge="0" />
			<species id="M_gal1p_c" name="alpha-D-Galactose 1-phosphate_C6H11O9P" compartment="Cytosol" charge="-2" />
			<species id="M_gal_c" name="D-Galactose_C6H12O6" compartment="Cytosol" charge="0" />
			<species id="M_gal_e" name="D-Galactose_C6H12O6" compartment="Extraorganism" charge="0" />
			<species id="M_gal_l" name="D-Galactose_C6H12O6" compartment="Lysosome" charge="0" />
			<species id="M_galacgalfuc12gal14acglcgalgluside_hs_g" name="(Gal)3 (GalNAc)1 (Glc)1 (GlcNAc)1 (LFuc)1 (Cer)1_C64H112N3O36FULLRCO" compartment="GolgiApparatus" charge="0" />
			<species id="M_galacgalfucgalacglcgal14acglcgalgluside_hs_g" name="(Gal)4 (GalNAc)1 (Glc)1 (GlcNAc)2 (LFuc)1 (Cer)1_C78H135N4O46FULLRCO" compartment="GolgiApparatus" charge="0" />
			<species id="M_galacglc13galacglcgal14acglcgalgluside_hs_g" name="nLc8Cer_C72H125N4O42FULLRCO" compartment="GolgiApparatus" charge="0" />
			<species id="M_galacglcgal14acglcgalgluside_hs_g" name="i-antigen_C58H102N3O32FULLRCO" compartment="GolgiApparatus" charge="0" />
			<species id="M_galacglcgalacglcgal14acglcgalgluside_hs_g" name="I-antigen_C72H125N4O42FULLRCO" compartment="GolgiApparatus" charge="0" />
			<species id="M_galacglcgalgbside_hs_g" name="Gal-GlcNAc-Gal globoside (homo sapiens)_C64H112N3O37FULLRCO" compartment="GolgiApparatus" charge="0" />
			<species id="M_galacglcgalgluside_hs_g" name="Lc4Cer_C44H79N2O22FULLRCO" compartment="GolgiApparatus" charge="0" />
			<species id="M_galfuc12gal14acglcgalgluside_hs_g" name="(Gal)3 (Glc)1 (GlcNAc)1 (LFuc)1 (Cer)1_C56H99N2O31FULLRCO" compartment="GolgiApparatus" charge="0" />
			<species id="M_galfucgalacglcgal14acglcgalgluside_hs_g" name="(Gal)4 (Glc)1 (GlcNAc)2 (LFuc)1 (Cer)1_C70H122N3O41FULLRCO" compartment="GolgiApparatus" charge="0" />
			<species id="M_galfucgalacglcgalgluside_hs_g" name="Type IB glycolipid_C56H99N2O31FULLRCO" compartment="GolgiApparatus" charge="0" />
			<species id="M_galgalfucfucgalacglcgalacglcgal14acglcgalgluside_hs_g" name="(Gal)6 (Glc)1 (GlcNAc)3 (LFuc)2 (Cer)1_C96H165N4O60FULLRCO" compartment="GolgiApparatus" charge="0" />
			<species id="M_galgalgalthcrm_hs_g" name="Gal-Gal-Gal-Gal-Gal-Glc-Cer (homo sapiens)_C54H96NO32FULLRCO" compartment="GolgiApparatus" charge="0" />
			<species id="M_galgalthcrm_hs_g" name="Gal-Gal-Gal-Gal-Glc-Cer (homo sapiens)_C48H86NO27FULLRCO" compartment="GolgiApparatus" charge="0" />
			<species id="M_galgbside_hs_g" name="galactosylgloboside (homo sapiens)_C50H89N2O27FULLRCO" compartment="GolgiApparatus" charge="0" />
			<species id="M_galgluside_hs_c" name="galactosyl glucosyl ceramide_C30H56NO12FULLRCO" compartment="Cytosol" charge="0" />
			<species id="M_galgluside_hs_g" name="galactosyl glucosyl ceramide_C30H56NO12FULLRCO" compartment="GolgiApparatus" charge="0" />
			<species id="M_galgluside_hs_l" name="galactosyl glucosyl ceramide_C30H56NO12FULLRCO" compartment="Lysosome" charge="0" />
			<species id="M_galside_hs_g" name="galactocerebroside (homo sapiens)_C24H46NO7FULLRCO" compartment="GolgiApparatus" charge="0" />
			<species id="M_galside_hs_l" name="galactocerebroside (homo sapiens)_C24H46NO7FULLRCO" compartment="Lysosome" charge="0" />
			<species id="M_galt_c" name="Galactitol_C6H14O6" compartment="Cytosol" charge="0" />
			<species id="M_galthcrm_hs_g" name="Gal-Gal-Gal-Glc-Cer (homo sapiens)_C42H76NO22FULLRCO" compartment="GolgiApparatus" charge="0" />
			<species id="M_gam6p_c" name="D-Glucosamine 6-phosphate_C6H13NO8P" compartment="Cytosol" charge="-1" />
			<species id="M_gam_c" name="D-Glucosamine_C6H14NO5" compartment="Cytosol" charge="1" />
			<species id="M_gam_e" name="D-Glucosamine_C6H14NO5" compartment="Extraorganism" charge="1" />
			<species id="M_gar_c" name="N1-(5-Phospho-D-ribosyl)glycinamide_C7H14N2O8P" compartment="Cytosol" charge="-1" />
			<species id="M_gbside_hs_g" name="globoside (homo sapiens)_C44H79N2O22FULLRCO" compartment="GolgiApparatus" charge="0" />
			<species id="M_gbside_hs_l" name="globoside (homo sapiens)_C44H79N2O22FULLRCO" compartment="Lysosome" charge="0" />
			<species id="M_gcald_c" name="Glycolaldehyde_C2H4O2" compartment="Cytosol" charge="0" />
			<species id="M_gcald_m" name="Glycolaldehyde_C2H4O2" compartment="Mitochondria" charge="0" />
			<species id="M_gchola_c" name="glycocholate_C26H43NO6" compartment="Cytosol" charge="0" />
			<species id="M_gchola_e" name="glycocholate_C26H43NO6" compartment="Extraorganism" charge="0" />
			<species id="M_gchola_x" name="glycocholate_C26H43NO6" compartment="Peroxisome" charge="0" />
			<species id="M_gd1a_hs_g" name="GD1a (homo sapiens)_C66H111N4O38FULLRCO" compartment="GolgiApparatus" charge="-2" />
			<species id="M_gd1alpha_hs_g" name="GD1a (homo sapiens)_C66H111N4O38FULLRCO" compartment="GolgiApparatus" charge="-2" />
			<species id="M_gd1b2_hs_g" name="GD1beta (homo sapiens)_C66H111N4O38FULLRCO" compartment="GolgiApparatus" charge="-2" />
			<species id="M_gd1b_hs_g" name="GD1b (homo sapiens)_C66H111N4O38FULLRCO" compartment="GolgiApparatus" charge="-2" />
			<species id="M_gd1c_hs_g" name="GD1c (homo sapiens)_C66H111N4O38FULLRCO" compartment="GolgiApparatus" charge="-2" />
			<species id="M_gd2_hs_g" name="GD2 (homo sapiens)_C60H101N4O33FULLRCO" compartment="GolgiApparatus" charge="-2" />
			<species id="M_gd3_hs_c" name="GD3 (homo sapiens)_C52H88N3O28FULLRCO" compartment="Cytosol" charge="-2" />
			<species id="M_gd3_hs_g" name="GD3 (homo sapiens)_C52H88N3O28FULLRCO" compartment="GolgiApparatus" charge="-2" />
			<species id="M_gdchola_x" name="glycochenodeoxycholate_C26H43NO5" compartment="Peroxisome" charge="0" />
			<species id="M_gdp_c" name="GDP_C10H12N5O11P2" compartment="Cytosol" charge="-3" />
			<species id="M_gdp_e" name="GDP_C10H12N5O11P2" compartment="Extraorganism" charge="-3" />
			<species id="M_gdp_g" name="GDP_C10H12N5O11P2" compartment="GolgiApparatus" charge="-3" />
			<species id="M_gdp_m" name="GDP_C10H12N5O11P2" compartment="Mitochondria" charge="-3" />
			<species id="M_gdp_n" name="GDP_C10H12N5O11P2" compartment="Nucleus" charge="-3" />
			<species id="M_gdpddman_c" name="GDP-4-dehydro-6-deoxy-D-mannose_C16H21N5O15P2" compartment="Cytosol" charge="-2" />
			<species id="M_gdpfuc_c" name="GDP-L-fucose_C16H23N5O15P2" compartment="Cytosol" charge="-2" />
			<species id="M_gdpfuc_g" name="GDP-L-fucose_C16H23N5O15P2" compartment="GolgiApparatus" charge="-2" />
			<species id="M_gdpmann_c" name="GDP-D-mannose_C16H23N5O16P2" compartment="Cytosol" charge="-2" />
			<species id="M_ggdp_c" name="Geranylgeranyl diphosphate_C20H33O7P2" compartment="Cytosol" charge="-3" />
			<species id="M_ggn_c" name="primed glycogenin (glycogenin-8[1,4-Glc])_C48H81O41X" compartment="Cytosol" charge="0" />
			<species id="M_glac_c" name="D-glucurono-6,3-lactone_C6H8O6" compartment="Cytosol" charge="0" />
			<species id="M_glac_m" name="D-glucurono-6,3-lactone_C6H8O6" compartment="Mitochondria" charge="0" />
			<species id="M_glc_DASH_D_c" name="D-Glucose_C6H12O6" compartment="Cytosol" charge="0" />
			<species id="M_glc_DASH_D_e" name="D-Glucose_C6H12O6" compartment="Extraorganism" charge="0" />
			<species id="M_glc_DASH_D_g" name="D-Glucose_C6H12O6" compartment="GolgiApparatus" charge="0" />
			<species id="M_glc_DASH_D_l" name="D-Glucose_C6H12O6" compartment="Lysosome" charge="0" />
			<species id="M_glc_DASH_D_r" name="D-Glucose_C6H12O6" compartment="EndoplasmicReticulum" charge="0" />
			<species id="M_glcr_c" name="D-Glucarate_C6H8O8" compartment="Cytosol" charge="-2" />
			<species id="M_glcr_m" name="D-Glucarate_C6H8O8" compartment="Mitochondria" charge="-2" />
			<species id="M_glcur_c" name="D-Glucuronate_C6H9O7" compartment="Cytosol" charge="-1" />
			<species id="M_glcur_l" name="D-Glucuronate_C6H9O7" compartment="Lysosome" charge="-1" />
			<species id="M_gln_DASH_L_c" name="L-Glutamine_C5H10N2O3" compartment="Cytosol" charge="0" />
			<species id="M_gln_DASH_L_e" name="L-Glutamine_C5H10N2O3" compartment="Extraorganism" charge="0" />
			<species id="M_gln_DASH_L_m" name="L-Glutamine_C5H10N2O3" compartment="Mitochondria" charge="0" />
			<species id="M_glu5p_m" name="L-Glutamate 5-phosphate_C5H8NO7P" compartment="Mitochondria" charge="-2" />
			<species id="M_glu5sa_m" name="L-Glutamate 5-semialdehyde_C5H9NO3" compartment="Mitochondria" charge="0" />
			<species id="M_glu_DASH_L_c" name="L-Glutamate_C5H8NO4" compartment="Cytosol" charge="-1" />
			<species id="M_glu_DASH_L_e" name="L-Glutamate_C5H8NO4" compartment="Extraorganism" charge="-1" />
			<species id="M_glu_DASH_L_l" name="L-Glutamate_C5H8NO4" compartment="Lysosome" charge="-1" />
			<species id="M_glu_DASH_L_m" name="L-Glutamate_C5H8NO4" compartment="Mitochondria" charge="-1" />
			<species id="M_glu_DASH_L_r" name="L-Glutamate_C5H8NO4" compartment="EndoplasmicReticulum" charge="-1" />
			<species id="M_gluala_e" name="_5-L-Glutamyl-L-alanine_C8H13N2O5" compartment="Extraorganism" charge="-1" />
			<species id="M_glucys_c" name="gamma-L-Glutamyl-L-cysteine_C8H13N2O5S" compartment="Cytosol" charge="-1" />
			<species id="M_gluside_hs_c" name="glucocerebroside (homo sapiens)_C24H46NO7FULLRCO" compartment="Cytosol" charge="0" />
			<species id="M_gluside_hs_g" name="glucocerebroside (homo sapiens)_C24H46NO7FULLRCO" compartment="GolgiApparatus" charge="0" />
			<species id="M_gluside_hs_l" name="glucocerebroside (homo sapiens)_C24H46NO7FULLRCO" compartment="Lysosome" charge="0" />
			<species id="M_gluside_hs_r" name="glucocerebroside (homo sapiens)_C24H46NO7FULLRCO" compartment="EndoplasmicReticulum" charge="0" />
			<species id="M_glutcoa_m" name="Glutaryl-CoA_C26H37N7O19P3S" compartment="Mitochondria" charge="-5" />
			<species id="M_glx_c" name="Glyoxylate_C2H1O3" compartment="Cytosol" charge="-1" />
			<species id="M_glx_m" name="Glyoxylate_C2H1O3" compartment="Mitochondria" charge="-1" />
			<species id="M_glx_x" name="Glyoxylate_C2H1O3" compartment="Peroxisome" charge="-1" />
			<species id="M_gly_c" name="Glycine_C2H5NO2" compartment="Cytosol" charge="0" />
			<species id="M_gly_e" name="Glycine_C2H5NO2" compartment="Extraorganism" charge="0" />
			<species id="M_gly_l" name="Glycine_C2H5NO2" compartment="Lysosome" charge="0" />
			<species id="M_gly_m" name="Glycine_C2H5NO2" compartment="Mitochondria" charge="0" />
			<species id="M_gly_x" name="Glycine_C2H5NO2" compartment="Peroxisome" charge="0" />
			<species id="M_glyald_c" name="D-Glyceraldehyde_C3H6O3" compartment="Cytosol" charge="0" />
			<species id="M_glyb_c" name="Glycine betaine_C5H11NO2" compartment="Cytosol" charge="0" />
			<species id="M_glyb_e" name="Glycine betaine_C5H11NO2" compartment="Extraorganism" charge="0" />
			<species id="M_glyc3p_c" name="Glycerol 3-phosphate_C3H7O6P" compartment="Cytosol" charge="-2" />
			<species id="M_glyc3p_m" name="Glycerol 3-phosphate_C3H7O6P" compartment="Mitochondria" charge="-2" />
			<species id="M_glyc_DASH_R_c" name="(R)-Glycerate_C3H5O4" compartment="Cytosol" charge="-1" />
			<species id="M_glyc_DASH_S_c" name="(S)-Glycerate_C3H5O4" compartment="Cytosol" charge="-1" />
			<species id="M_glyc_c" name="Glycerol_C3H8O3" compartment="Cytosol" charge="0" />
			<species id="M_glyc_e" name="Glycerol_C3H8O3" compartment="Extraorganism" charge="0" />
			<species id="M_glyc_m" name="Glycerol_C3H8O3" compartment="Mitochondria" charge="0" />
			<species id="M_glyclt_c" name="Glycolate_C2H3O3" compartment="Cytosol" charge="-1" />
			<species id="M_glyclt_m" name="Glycolate_C2H3O3" compartment="Mitochondria" charge="-1" />
			<species id="M_glyclt_x" name="Glycolate_C2H3O3" compartment="Peroxisome" charge="-1" />
			<species id="M_glygn1_c" name="glycogen, structure 1 (glycogenin-11[1,4-Glc])_C66H111O56X" compartment="Cytosol" charge="0" />
			<species id="M_glygn2_c" name="glycogen, structure 2 (glycogenin-1,6-{7[1,4-Glc], 4[1,4-Glc]})_C66H111O56X" compartment="Cytosol" charge="0" />
			<species id="M_glygn2_e" name="glycogen, structure 2 (glycogenin-1,6-{7[1,4-Glc], 4[1,4-Glc]})_C66H111O56X" compartment="Extraorganism" charge="0" />
			<species id="M_glygn3_c" name="glycogen, structure 3 (glycogenin-7[1,4-Glc])_C42H71O36X" compartment="Cytosol" charge="0" />
			<species id="M_glygn4_e" name="glycogen, structure 4 (glycogenin-1,6-{2[1,4-Glc], [1,4-Glc]})_C18H31O16X" compartment="Extraorganism" charge="0" />
			<species id="M_glygn5_e" name="glycogen, structure 5 (glycogenin-2[1,4-Glc])_C12H21O11X" compartment="Extraorganism" charge="0" />
			<species id="M_gm1_hs_g" name="ganglioside GM1 (homo sapiens)_C55H95N3O30FULLRCO" compartment="GolgiApparatus" charge="-1" />
			<species id="M_gm1a_hs_g" name="GM1alpha (homo sapiens)_C55H95N3O30FULLRCO" compartment="GolgiApparatus" charge="-1" />
			<species id="M_gm1b_hs_g" name="GM1b (homo sapiens)_C55H95N3O30FULLRCO" compartment="GolgiApparatus" charge="-1" />
			<species id="M_gm2_hs_g" name="ganglioside GM2 (homo sapiens)_C49H85N3O25FULLRCO" compartment="GolgiApparatus" charge="-1" />
			<species id="M_gm2a_hs_g" name="GM2alpha (homo sapiens)_C49H85N3O25FULLRCO" compartment="GolgiApparatus" charge="-1" />
			<species id="M_gm3_hs_g" name="ganglioside GM3 (homo sapiens)_C41H72N2O20FULLRCO" compartment="GolgiApparatus" charge="-1" />
			<species id="M_gmp_c" name="GMP_C10H12N5O8P" compartment="Cytosol" charge="-2" />
			<species id="M_gmp_e" name="GMP_C10H12N5O8P" compartment="Extraorganism" charge="-2" />
			<species id="M_gmp_g" name="GMP_C10H12N5O8P" compartment="GolgiApparatus" charge="-2" />
			<species id="M_gmp_l" name="GMP_C10H12N5O8P" compartment="Lysosome" charge="-2" />
			<species id="M_gmp_n" name="GMP_C10H12N5O8P" compartment="Nucleus" charge="-2" />
			<species id="M_gncore1_g" name="GlcNAc-alpha-1,4-Core 1_C22H37N2O15X" compartment="GolgiApparatus" charge="0" />
			<species id="M_gncore2_g" name="GlcNAc-alpha-1,4-Core 2_C30H50N3O20X" compartment="GolgiApparatus" charge="0" />
			<species id="M_gp1c_hs_g" name="GP1c (homo sapiens)_C99H159N7O62FULLRCO" compartment="GolgiApparatus" charge="-5" />
			<species id="M_gp1calpha_hs_g" name="GP1c alpha  (homo sapiens)_C99H159N7O62FULLRCO" compartment="GolgiApparatus" charge="-5" />
			<species id="M_gpail_hs_c" name="D-glucosaminylphosphatidylinositol_C15H28NO13PFULLRCO2FULLR2CO2" compartment="Cytosol" charge="0" />
			<species id="M_gpi_hs_r" name="glycophosphatidylinositol (GPI) anchor precursor (3-(phosphoethanolaminyl-mannosyl)-glucosaminyl-acylphosphatidylinositol) (H8)_C55H106N4O38P4FULLRCO2FULLR2CO2" compartment="EndoplasmicReticulum" charge="0" />
			<species id="M_gpi_prot_hs_r" name="glycophosphatidylinositol (GPI)-anchored protein_C55H106N4O38P4FULLRCO2FULLR2CO2X" compartment="EndoplasmicReticulum" charge="0" />
			<species id="M_gpi_sig_r" name="glycophosphatidylinositol (GPI) signal sequence (C-terminal peptide)_Y" compartment="EndoplasmicReticulum" charge="0" />
			<species id="M_gq1b_hs_g" name="GQ1b (homo sapiens)_C88H143N6O54FULLRCO" compartment="GolgiApparatus" charge="-4" />
			<species id="M_gq1balpha_hs_g" name="GQ1balpha (homo sapiens)_C88H143N6O54FULLRCO" compartment="GolgiApparatus" charge="-4" />
			<species id="M_gq1c_hs_g" name="GQ1c (homo sapiens)_C88H143N6O54FULLRCO" compartment="GolgiApparatus" charge="-4" />
			<species id="M_grdp_c" name="Geranyl diphosphate_C10H17O7P2" compartment="Cytosol" charge="-3" />
			<species id="M_grdp_x" name="Geranyl diphosphate_C10H17O7P2" compartment="Peroxisome" charge="-3" />
			<species id="M_gsn_c" name="Guanosine_C10H13N5O5" compartment="Cytosol" charge="0" />
			<species id="M_gsn_e" name="Guanosine_C10H13N5O5" compartment="Extraorganism" charge="0" />
			<species id="M_gsn_l" name="Guanosine_C10H13N5O5" compartment="Lysosome" charge="0" />
			<species id="M_gsn_m" name="Guanosine_C10H13N5O5" compartment="Mitochondria" charge="0" />
			<species id="M_gt1a_hs_g" name="GT1a (homo sapiens)_C77H127N5O46FULLRCO" compartment="GolgiApparatus" charge="-3" />
			<species id="M_gt1alpha_hs_g" name="GT1aalpha (homo sapiens)_C77H127N5O46FULLRCO" compartment="GolgiApparatus" charge="-3" />
			<species id="M_gt1b_hs_g" name="GT1b (homo sapiens)_C77H127N5O46FULLRCO" compartment="GolgiApparatus" charge="-3" />
			<species id="M_gt1c_hs_g" name="GT1c (homo sapiens)_C77H127N5O46FULLRCO" compartment="GolgiApparatus" charge="-3" />
			<species id="M_gt2_hs_g" name="GT2 (homo sapiens)_C71H117N5O41FULLRCO" compartment="GolgiApparatus" charge="-3" />
			<species id="M_gt3_hs_c" name="GT3 (homo sapiens)_C63H104N4O36FULLRCO" compartment="Cytosol" charge="-3" />
			<species id="M_gt3_hs_g" name="GT3 (homo sapiens)_C63H104N4O36FULLRCO" compartment="GolgiApparatus" charge="-3" />
			<species id="M_gthox_c" name="Oxidized glutathione_C20H30N6O12S2" compartment="Cytosol" charge="-2" />
			<species id="M_gthox_e" name="Oxidized glutathione_C20H30N6O12S2" compartment="Extraorganism" charge="-2" />
			<species id="M_gthox_m" name="Oxidized glutathione_C20H30N6O12S2" compartment="Mitochondria" charge="-2" />
			<species id="M_gthrd_c" name="Reduced glutathione_C10H16N3O6S" compartment="Cytosol" charge="-1" />
			<species id="M_gthrd_e" name="Reduced glutathione_C10H16N3O6S" compartment="Extraorganism" charge="-1" />
			<species id="M_gthrd_m" name="Reduced glutathione_C10H16N3O6S" compartment="Mitochondria" charge="-1" />
			<species id="M_gthrd_r" name="Reduced glutathione_C10H16N3O6S" compartment="EndoplasmicReticulum" charge="-1" />
			<species id="M_gtp_c" name="GTP_C10H12N5O14P3" compartment="Cytosol" charge="-4" />
			<species id="M_gtp_e" name="GTP_C10H12N5O14P3" compartment="Extraorganism" charge="-4" />
			<species id="M_gtp_m" name="GTP_C10H12N5O14P3" compartment="Mitochondria" charge="-4" />
			<species id="M_gtp_n" name="GTP_C10H12N5O14P3" compartment="Nucleus" charge="-4" />
			<species id="M_gua_c" name="Guanine_C5H5N5O" compartment="Cytosol" charge="0" />
			<species id="M_gua_e" name="Guanine_C5H5N5O" compartment="Extraorganism" charge="0" />
			<species id="M_gudac_c" name="Guanidinoacetate_C3H7N3O2" compartment="Cytosol" charge="0" />
			<species id="M_h2co3_c" name="carbonic acid_H2CO3" compartment="Cytosol" charge="0" />
			<species id="M_h2co3_m" name="carbonic acid_H2CO3" compartment="Mitochondria" charge="0" />
			<species id="M_h2o2_c" name="Hydrogen peroxide_H2O2" compartment="Cytosol" charge="0" />
			<species id="M_h2o2_e" name="Hydrogen peroxide_H2O2" compartment="Extraorganism" charge="0" />
			<species id="M_h2o2_l" name="Hydrogen peroxide_H2O2" compartment="Lysosome" charge="0" />
			<species id="M_h2o2_m" name="Hydrogen peroxide_H2O2" compartment="Mitochondria" charge="0" />
			<species id="M_h2o2_n" name="Hydrogen peroxide_H2O2" compartment="Nucleus" charge="0" />
			<species id="M_h2o2_x" name="Hydrogen peroxide_H2O2" compartment="Peroxisome" charge="0" />
			<species id="M_h2o_c" name="H2O_H2O" compartment="Cytosol" charge="0" />
			<species id="M_h2o_e" name="H2O_H2O" compartment="Extraorganism" charge="0" />
			<species id="M_h2o_g" name="H2O_H2O" compartment="GolgiApparatus" charge="0" />
			<species id="M_h2o_l" name="H2O_H2O" compartment="Lysosome" charge="0" />
			<species id="M_h2o_m" name="H2O_H2O" compartment="Mitochondria" charge="0" />
			<species id="M_h2o_n" name="H2O_H2O" compartment="Nucleus" charge="0" />
			<species id="M_h2o_r" name="H2O_H2O" compartment="EndoplasmicReticulum" charge="0" />
			<species id="M_h2o_x" name="H2O_H2O" compartment="Peroxisome" charge="0" />
			<species id="M_hLkynr_c" name="_3-Hydroxy-L-kynurenine_C10H12N2O4" compartment="Cytosol" charge="0" />
			<species id="M_h_c" name="H+_H" compartment="Cytosol" charge="1" />
			<species id="M_h_e" name="H+_H" compartment="Extraorganism" charge="1" />
			<species id="M_h_g" name="H+_H" compartment="GolgiApparatus" charge="1" />
			<species id="M_h_l" name="H+_H" compartment="Lysosome" charge="1" />
			<species id="M_h_m" name="H+_H" compartment="Mitochondria" charge="1" />
			<species id="M_h_n" name="H+_H" compartment="Nucleus" charge="1" />
			<species id="M_h_r" name="H+_H" compartment="EndoplasmicReticulum" charge="1" />
			<species id="M_h_x" name="H+_H" compartment="Peroxisome" charge="1" />
			<species id="M_ha_deg1_l" name="hyaluronan degradation product 1_C22H33N2O16" compartment="Lysosome" charge="-1" />
			<species id="M_ha_e" name="hyaluronan_C28H40N2O22" compartment="Extraorganism" charge="-2" />
			<species id="M_ha_l" name="hyaluronan_C28H40N2O22" compartment="Lysosome" charge="-2" />
			<species id="M_ha_pre1_e" name="hyaluronan biosynthesis, precursor 1_C14H20NO11" compartment="Extraorganism" charge="-1" />
			<species id="M_ha_pre1_l" name="hyaluronan biosynthesis, precursor 1_C14H20NO11" compartment="Lysosome" charge="-1" />
			<species id="M_hco3_c" name="Bicarbonate_CHO3" compartment="Cytosol" charge="-1" />
			<species id="M_hco3_e" name="Bicarbonate_CHO3" compartment="Extraorganism" charge="-1" />
			<species id="M_hco3_m" name="Bicarbonate_CHO3" compartment="Mitochondria" charge="-1" />
			<species id="M_hcoumarin_c" name="hydroxy coumarin_C9H6O3" compartment="Cytosol" charge="0" />
			<species id="M_hcys_DASH_L_c" name="L-Homocysteine_C4H9NO2S" compartment="Cytosol" charge="0" />
			<species id="M_hdca_c" name="Hexadecanoate (n-C16:0)_C16H31O2" compartment="Cytosol" charge="-1" />
			<species id="M_hdca_e" name="Hexadecanoate (n-C16:0)_C16H31O2" compartment="Extraorganism" charge="-1" />
			<species id="M_hdca_r" name="Hexadecanoate (n-C16:0)_C16H31O2" compartment="EndoplasmicReticulum" charge="-1" />
			<species id="M_hdca_x" name="Hexadecanoate (n-C16:0)_C16H31O2" compartment="Peroxisome" charge="-1" />
			<species id="M_hdcea_c" name="Hexadecenoate (n-C16:1)_C16H29O2" compartment="Cytosol" charge="-1" />
			<species id="M_hdcecrn_c" name="Hexadecenoyl carnitine_C23H43NO4" compartment="Cytosol" charge="0" />
			<species id="M_hdcecrn_m" name="Hexadecenoyl carnitine_C23H43NO4" compartment="Mitochondria" charge="0" />
			<species id="M_hdcoa_c" name="Hexadecenoyl-CoA (n-C16:1CoA)_C37H60N7O17P3S" compartment="Cytosol" charge="-4" />
			<species id="M_hdcoa_m" name="Hexadecenoyl-CoA (n-C16:1CoA)_C37H60N7O17P3S" compartment="Mitochondria" charge="-4" />
			<species id="M_hdd2coa_c" name="trans-Hexadec-2-enoyl-CoA_C37H60N7O17P3S" compartment="Cytosol" charge="-4" />
			<species id="M_hdd2coa_m" name="trans-Hexadec-2-enoyl-CoA_C37H60N7O17P3S" compartment="Mitochondria" charge="-4" />
			<species id="M_hdd2coa_x" name="trans-Hexadec-2-enoyl-CoA_C37H60N7O17P3S" compartment="Peroxisome" charge="-4" />
			<species id="M_hdd2crn_c" name="trans-Hexadec-2-enoyl carnitine_C23H43NO4" compartment="Cytosol" charge="0" />
			<species id="M_hdd2crn_m" name="trans-Hexadec-2-enoyl carnitine_C23H43NO4" compartment="Mitochondria" charge="0" />
			<species id="M_hdeACP_c" name="cis-hexadec-9-enoyl-[acyl-carrier protein] (n-C16:1)_C27H49N2O8PRS" compartment="Cytosol" charge="-1" />
			<species id="M_hestratriol_r" name="_4,17 dihydroxy estradiol_C18H24O3" compartment="EndoplasmicReticulum" charge="0" />
			<species id="M_hexc_c" name="hexacosanoate (n-C26:0)_C26H51O2" compartment="Cytosol" charge="-1" />
			<species id="M_hexccoa_c" name="Hexacosanoyl-CoA (n-C26:0CoA)_C47H82N7O17P3S" compartment="Cytosol" charge="-4" />
			<species id="M_hexccoa_m" name="Hexacosanoyl-CoA (n-C26:0CoA)_C47H82N7O17P3S" compartment="Mitochondria" charge="-4" />
			<species id="M_hexccoa_x" name="Hexacosanoyl-CoA (n-C26:0CoA)_C47H82N7O17P3S" compartment="Peroxisome" charge="-4" />
			<species id="M_hexccrn_c" name="hexacosanoyl carnitine_C33H65NO4" compartment="Cytosol" charge="0" />
			<species id="M_hexccrn_m" name="hexacosanoyl carnitine_C33H65NO4" compartment="Mitochondria" charge="0" />
			<species id="M_hgentis_c" name="Homogentisate_C8H7O4" compartment="Cytosol" charge="-1" />
			<species id="M_his_DASH_L_c" name="L-Histidine_C6H9N3O2" compartment="Cytosol" charge="0" />
			<species id="M_his_DASH_L_e" name="L-Histidine_C6H9N3O2" compartment="Extraorganism" charge="0" />
			<species id="M_hista_c" name="Histamine_C5H10N3" compartment="Cytosol" charge="1" />
			<species id="M_hista_e" name="Histamine_C5H10N3" compartment="Extraorganism" charge="1" />
			<species id="M_hmbil_c" name="Hydroxymethylbilane_C40H38N4O17" compartment="Cytosol" charge="-8" />
			<species id="M_hmgcoa_c" name="Hydroxymethylglutaryl-CoA_C27H39N7O20P3S" compartment="Cytosol" charge="-5" />
			<species id="M_hmgcoa_m" name="Hydroxymethylglutaryl-CoA_C27H39N7O20P3S" compartment="Mitochondria" charge="-5" />
			<species id="M_hmgcoa_r" name="Hydroxymethylglutaryl-CoA_C27H39N7O20P3S" compartment="EndoplasmicReticulum" charge="-5" />
			<species id="M_hmgcoa_x" name="Hydroxymethylglutaryl-CoA_C27H39N7O20P3S" compartment="Peroxisome" charge="-5" />
			<species id="M_hnifedipine_c" name="hydroxy nifedipine_C17H18N2O7" compartment="Cytosol" charge="0" />
			<species id="M_hom_DASH_L_c" name="L-Homoserine_C4H9NO3" compartment="Cytosol" charge="0" />
			<species id="M_hom_DASH_L_e" name="L-Homoserine_C4H9NO3" compartment="Extraorganism" charge="0" />
			<species id="M_homoval_c" name="Homovanillate_C9H9O4" compartment="Cytosol" charge="-1" />
			<species id="M_hpdca_c" name="heptadecanoate_C17H33O2" compartment="Cytosol" charge="-1" />
			<species id="M_hpdcacoa_c" name="heptadecanoyl coa_C38H64N7O17P3S" compartment="Cytosol" charge="-4" />
			<species id="M_hpdcacoa_m" name="heptadecanoyl coa_C38H64N7O17P3S" compartment="Mitochondria" charge="-4" />
			<species id="M_hpdcacrn_c" name="heptadecanoyl carnitine_C24H47NO4" compartment="Cytosol" charge="0" />
			<species id="M_hpdcacrn_m" name="heptadecanoyl carnitine_C24H47NO4" compartment="Mitochondria" charge="0" />
			<species id="M_hpyr_c" name="Hydroxypyruvate_C3H3O4" compartment="Cytosol" charge="-1" />
			<species id="M_hpyr_x" name="Hydroxypyruvate_C3H3O4" compartment="Peroxisome" charge="-1" />
			<species id="M_hs_deg10_l" name="heparan sulfate, degradation product 10_C55H80N3O70S8" compartment="Lysosome" charge="-9" />
			<species id="M_hs_deg11_l" name="heparan sulfate, degradation product 11_C55H81N3O67S7" compartment="Lysosome" charge="-8" />
			<species id="M_hs_deg12_l" name="heparan sulfate, degradation product 12_C55H82N3O64S6" compartment="Lysosome" charge="-7" />
			<species id="M_hs_deg13_l" name="heparan sulfate, degradation product 13_C55H83N3O61S5" compartment="Lysosome" charge="-6" />
			<species id="M_hs_deg14_l" name="heparan sulfate, degradation product 14_C57H84N3O62S5" compartment="Lysosome" charge="-7" />
			<species id="M_hs_deg15_l" name="heparan sulfate, degradation product 15_C49H71N2O57S5" compartment="Lysosome" charge="-7" />
			<species id="M_hs_deg16_l" name="heparan sulfate, degradation product 16_C49H72N2O54S4" compartment="Lysosome" charge="-6" />
			<species id="M_hs_deg17_l" name="heparan sulfate, degradation product 17_C43H65N2O48S4" compartment="Lysosome" charge="-5" />
			<species id="M_hs_deg18_l" name="heparan sulfate, degradation product 18_C43H66N2O45S3" compartment="Lysosome" charge="-4" />
			<species id="M_hs_deg19_l" name="heparan sulfate, degradation product 19_C43H67N2O42S2" compartment="Lysosome" charge="-3" />
			<species id="M_hs_deg1_l" name="heparan sulfate, degradation product 1_C79H115N5O99S11" compartment="Lysosome" charge="-12" />
			<species id="M_hs_deg20_l" name="heparan sulfate, degradation product 20_C45H68N2O43S2" compartment="Lysosome" charge="-4" />
			<species id="M_hs_deg21_l" name="heparan sulfate, degradation product 21_C37H55NO38S2" compartment="Lysosome" charge="-4" />
			<species id="M_hs_deg22_l" name="heparan sulfate, degradation product 22_C37H56NO35S" compartment="Lysosome" charge="-3" />
			<species id="M_hs_deg23_l" name="heparan sulfate, degradation product 23_C31H49NO29S" compartment="Lysosome" charge="-2" />
			<species id="M_hs_deg24_l" name="heparan sulfate, degradation product 24_C31H50NO26" compartment="Lysosome" charge="-1" />
			<species id="M_hs_deg25_l" name="heparan sulfate, degradation product 25_C23H37O21" compartment="Lysosome" charge="-1" />
			<species id="M_hs_deg2_l" name="heparan sulfate, degradation product 2_C79H116N5O96S10" compartment="Lysosome" charge="-11" />
			<species id="M_hs_deg3_l" name="heparan sulfate, degradation product 3_C81H117N5O97S10" compartment="Lysosome" charge="-12" />
			<species id="M_hs_deg4_l" name="heparan sulfate, degradation product 4_C73H104N4O92S10" compartment="Lysosome" charge="-12" />
			<species id="M_hs_deg5_l" name="heparan sulfate, degradation product 5_C67H97N4O86S10" compartment="Lysosome" charge="-11" />
			<species id="M_hs_deg6_l" name="heparan sulfate, degradation product 6_C67H98N4O83S9" compartment="Lysosome" charge="-10" />
			<species id="M_hs_deg7_l" name="heparan sulfate, degradation product 7_C67H99N4O80S8" compartment="Lysosome" charge="-9" />
			<species id="M_hs_deg8_l" name="heparan sulfate, degradation product 8_C69H100N4O81S8" compartment="Lysosome" charge="-10" />
			<species id="M_hs_deg9_l" name="heparan sulfate, degradation product 9_C61H87N3O76S8" compartment="Lysosome" charge="-10" />
			<species id="M_hs_l" name="heparan sulfate, free chain_C79H114N5O102S12" compartment="Lysosome" charge="-13" />
			<species id="M_hs_pre10_g" name="heparan sulfate, precursor 10_C79H121N5O77S4X" compartment="GolgiApparatus" charge="-5" />
			<species id="M_hs_pre11_g" name="heparan sulfate, precursor 11_C79H121N5O77S4X" compartment="GolgiApparatus" charge="-5" />
			<species id="M_hs_pre12_g" name="heparan sulfate, precursor 12_C79H119N5O83S6X" compartment="GolgiApparatus" charge="-7" />
			<species id="M_hs_pre13_g" name="heparan sulfate, precursor 13_C79H116N5O92S9X" compartment="GolgiApparatus" charge="-10" />
			<species id="M_hs_pre14_g" name="heparan sulfate, precursor 14_C79H115N5O95S10X" compartment="GolgiApparatus" charge="-11" />
			<species id="M_hs_pre15_g" name="heparan sulfate, precursor 15_C79H114N5O98S11X" compartment="GolgiApparatus" charge="-12" />
			<species id="M_hs_pre1_g" name="heparan sulfate, precursor 1_C31H49NO25X" compartment="GolgiApparatus" charge="-1" />
			<species id="M_hs_pre2_g" name="heparan sulfate, precursor 2_C37H56NO31X" compartment="GolgiApparatus" charge="-2" />
			<species id="M_hs_pre3_g" name="heparan sulfate, precursor 3_C45H69N2O36X" compartment="GolgiApparatus" charge="-2" />
			<species id="M_hs_pre4_g" name="heparan sulfate, precursor 4_C51H76N2O42X" compartment="GolgiApparatus" charge="-3" />
			<species id="M_hs_pre5_g" name="heparan sulfate, precursor 5_C59H89N3O47X" compartment="GolgiApparatus" charge="-3" />
			<species id="M_hs_pre6_g" name="heparan sulfate, precursor 6_C65H96N3O53X" compartment="GolgiApparatus" charge="-4" />
			<species id="M_hs_pre7_g" name="heparan sulfate, precursor 7_C73H109N4O58X" compartment="GolgiApparatus" charge="-4" />
			<species id="M_hs_pre8_g" name="heparan sulfate, precursor 8_C79H116N4O64X" compartment="GolgiApparatus" charge="-5" />
			<species id="M_hs_pre9_g" name="heparan sulfate, precursor 9_C87H129N5O69X" compartment="GolgiApparatus" charge="-5" />
			<species id="M_hspg_g" name="heparan sulfate proteoglycan_C79H113N5O101S12X" compartment="GolgiApparatus" charge="-13" />
			<species id="M_htaxol_c" name="hydroxylated taxol_C47H31NO15" compartment="Cytosol" charge="0" />
			<species id="M_hxan_c" name="Hypoxanthine_C5H4N4O" compartment="Cytosol" charge="0" />
			<species id="M_hxan_e" name="Hypoxanthine_C5H4N4O" compartment="Extraorganism" charge="0" />
			<species id="M_hxan_l" name="Hypoxanthine_C5H4N4O" compartment="Lysosome" charge="0" />
			<species id="M_hxan_x" name="Hypoxanthine_C5H4N4O" compartment="Peroxisome" charge="0" />
			<species id="M_hxdcal_r" name="Hexadecanal_C16H32O" compartment="EndoplasmicReticulum" charge="0" />
			<species id="M_hyptaur_c" name="Hypotaurine_C2H6NO2S" compartment="Cytosol" charge="-1" />
			<species id="M_i_c" name="Iodide_I" compartment="Cytosol" charge="-1" />
			<species id="M_i_e" name="Iodide_I" compartment="Extraorganism" charge="-1" />
			<species id="M_ibcoa_m" name="Isobutyryl-CoA_C25H38N7O17P3S" compartment="Mitochondria" charge="-4" />
			<species id="M_icit_c" name="Isocitrate_C6H5O7" compartment="Cytosol" charge="-3" />
			<species id="M_icit_m" name="Isocitrate_C6H5O7" compartment="Mitochondria" charge="-3" />
			<species id="M_icit_x" name="Isocitrate_C6H5O7" compartment="Peroxisome" charge="-3" />
			<species id="M_id3acald_c" name="Indole-3-acetaldehyde_C10H9NO" compartment="Cytosol" charge="0" />
			<species id="M_id3acald_m" name="Indole-3-acetaldehyde_C10H9NO" compartment="Mitochondria" charge="0" />
			<species id="M_idour_c" name="L-Iduronate_C6H9O7" compartment="Cytosol" charge="-1" />
			<species id="M_idour_l" name="L-Iduronate_C6H9O7" compartment="Lysosome" charge="-1" />
			<species id="M_idp_c" name="IDP_C10H11N4O11P2" compartment="Cytosol" charge="-3" />
			<species id="M_idp_e" name="IDP_C10H11N4O11P2" compartment="Extraorganism" charge="-3" />
			<species id="M_idp_m" name="IDP_C10H11N4O11P2" compartment="Mitochondria" charge="-3" />
			<species id="M_idp_n" name="IDP_C10H11N4O11P2" compartment="Nucleus" charge="-3" />
			<species id="M_ile_DASH_L_c" name="L-Isoleucine_C6H13NO2" compartment="Cytosol" charge="0" />
			<species id="M_ile_DASH_L_e" name="L-Isoleucine_C6H13NO2" compartment="Extraorganism" charge="0" />
			<species id="M_ile_DASH_L_m" name="L-Isoleucine_C6H13NO2" compartment="Mitochondria" charge="0" />
			<species id="M_im4ac_c" name="Imidazole-4-acetate_C5H5N2O2" compartment="Cytosol" charge="-1" />
			<species id="M_im4ac_m" name="Imidazole-4-acetate_C5H5N2O2" compartment="Mitochondria" charge="-1" />
			<species id="M_im4act_c" name="Imidazole-4-acetaldehyde_C5H6N2O" compartment="Cytosol" charge="0" />
			<species id="M_im4act_m" name="Imidazole-4-acetaldehyde_C5H6N2O" compartment="Mitochondria" charge="0" />
			<species id="M_imp_c" name="IMP_C10H11N4O8P" compartment="Cytosol" charge="-2" />
			<species id="M_imp_e" name="IMP_C10H11N4O8P" compartment="Extraorganism" charge="-2" />
			<species id="M_ind3ac_c" name="Indole-3-acetate_C10H8NO2" compartment="Cytosol" charge="-1" />
			<species id="M_ind3ac_m" name="Indole-3-acetate_C10H8NO2" compartment="Mitochondria" charge="-1" />
			<species id="M_inost_c" name="myo-Inositol_C6H12O6" compartment="Cytosol" charge="0" />
			<species id="M_inost_e" name="myo-Inositol_C6H12O6" compartment="Extraorganism" charge="0" />
			<species id="M_ins_c" name="Inosine_C10H12N4O5" compartment="Cytosol" charge="0" />
			<species id="M_ins_e" name="Inosine_C10H12N4O5" compartment="Extraorganism" charge="0" />
			<species id="M_ins_l" name="Inosine_C10H12N4O5" compartment="Lysosome" charge="0" />
			<species id="M_ins_m" name="Inosine_C10H12N4O5" compartment="Mitochondria" charge="0" />
			<species id="M_iodine_c" name="Iodine_I2" compartment="Cytosol" charge="0" />
			<species id="M_ipdp_c" name="Isopentenyl diphosphate_C5H9O7P2" compartment="Cytosol" charge="-3" />
			<species id="M_ipdp_x" name="Isopentenyl diphosphate_C5H9O7P2" compartment="Peroxisome" charge="-3" />
			<species id="M_itaccoa_m" name="Itaconyl-CoA_C26H35N7O19P3S" compartment="Mitochondria" charge="-5" />
			<species id="M_itacon_m" name="Itaconate_C5H4O4" compartment="Mitochondria" charge="-2" />
			<species id="M_itp_c" name="ITP_C10H11N4O14P3" compartment="Cytosol" charge="-4" />
			<species id="M_itp_m" name="ITP_C10H11N4O14P3" compartment="Mitochondria" charge="-4" />
			<species id="M_itp_n" name="ITP_C10H11N4O14P3" compartment="Nucleus" charge="-4" />
			<species id="M_ivcoa_m" name="Isovaleryl-CoA_C26H40N7O17P3S" compartment="Mitochondria" charge="-4" />
			<species id="M_k_c" name="potassium_K" compartment="Cytosol" charge="1" />
			<species id="M_k_e" name="potassium_K" compartment="Extraorganism" charge="1" />
			<species id="M_k_g" name="potassium_K" compartment="GolgiApparatus" charge="1" />
			<species id="M_kdnp_c" name="_2-keto-3-deoxy-D-glycero-D-galactononic acid 9-phosphate_C9H14O12P" compartment="Cytosol" charge="-3" />
			<species id="M_ksi_deg10_l" name="keratan sulfate I, degradation product 10_C188H302N13O163S9" compartment="Lysosome" charge="-9" />
			<species id="M_ksi_deg11_l" name="keratan sulfate I, degradation product 11_C180H289N12O158S9" compartment="Lysosome" charge="-9" />
			<species id="M_ksi_deg12_l" name="keratan sulfate I, degradation product 12_C174H279N12O153S9" compartment="Lysosome" charge="-9" />
			<species id="M_ksi_deg13_l" name="keratan sulfate I, degradation product 13_C174H280N12O150S8" compartment="Lysosome" charge="-8" />
			<species id="M_ksi_deg14_l" name="keratan sulfate I, degradation product 14_C166H267N11O145S8" compartment="Lysosome" charge="-8" />
			<species id="M_ksi_deg15_l" name="keratan sulfate I, degradation product 15_C160H257N11O140S8" compartment="Lysosome" charge="-8" />
			<species id="M_ksi_deg16_l" name="keratan sulfate I, degradation product 16_C160H258N11O137S7" compartment="Lysosome" charge="-7" />
			<species id="M_ksi_deg17_l" name="keratan sulfate I, degradation product 17_C152H245N10O132S7" compartment="Lysosome" charge="-7" />
			<species id="M_ksi_deg18_l" name="keratan sulfate I, degradation product 18_C146H235N10O127S7" compartment="Lysosome" charge="-7" />
			<species id="M_ksi_deg19_l" name="keratan sulfate I, degradation product 19_C146H236N10O124S6" compartment="Lysosome" charge="-6" />
			<species id="M_ksi_deg1_e" name="keratan sulfate I, degradation product 1_C241H383N17O209S12X" compartment="Extraorganism" charge="-13" />
			<species id="M_ksi_deg1_l" name="keratan sulfate I, degradation product 1_C241H383N17O209S12X" compartment="Lysosome" charge="-13" />
			<species id="M_ksi_deg20_l" name="keratan sulfate I, degradation product 20_C138H223N9O119S6" compartment="Lysosome" charge="-6" />
			<species id="M_ksi_deg21_l" name="keratan sulfate I, degradation product 21_C132H213N9O114S6" compartment="Lysosome" charge="-6" />
			<species id="M_ksi_deg22_l" name="keratan sulfate I, degradation product 22_C132H214N9O111S5" compartment="Lysosome" charge="-5" />
			<species id="M_ksi_deg23_l" name="keratan sulfate I, degradation product 23_C124H201N8O106S5" compartment="Lysosome" charge="-5" />
			<species id="M_ksi_deg24_l" name="keratan sulfate I, degradation product 24_C118H191N8O101S5" compartment="Lysosome" charge="-5" />
			<species id="M_ksi_deg25_l" name="keratan sulfate I, degradation product 25_C118H192N8O98S4" compartment="Lysosome" charge="-4" />
			<species id="M_ksi_deg26_l" name="keratan sulfate I, degradation product 26_C110H179N7O93S4" compartment="Lysosome" charge="-4" />
			<species id="M_ksi_deg27_l" name="keratan sulfate I, degradation product 27_C104H169N7O88S4" compartment="Lysosome" charge="-4" />
			<species id="M_ksi_deg28_l" name="keratan sulfate I, degradation product 28_C104H170N7O85S3" compartment="Lysosome" charge="-3" />
			<species id="M_ksi_deg29_l" name="keratan sulfate I, degradation product 29_C96H157N6O80S3" compartment="Lysosome" charge="-3" />
			<species id="M_ksi_deg2_l" name="keratan sulfate I, degradation product 2_C241H384N17O210S12" compartment="Lysosome" charge="-13" />
			<species id="M_ksi_deg30_l" name="keratan sulfate I, degradation product 30_C90H147N6O75S3" compartment="Lysosome" charge="-3" />
			<species id="M_ksi_deg31_l" name="keratan sulfate I, degradation product 31_C90H148N6O72S2" compartment="Lysosome" charge="-2" />
			<species id="M_ksi_deg32_l" name="keratan sulfate I, degradation product 32_C82H135N5O67S2" compartment="Lysosome" charge="-2" />
			<species id="M_ksi_deg33_l" name="keratan sulfate I, degradation product 33_C76H125N5O62S2" compartment="Lysosome" charge="-2" />
			<species id="M_ksi_deg34_l" name="keratan sulfate I, degradation product 34_C76H126N5O59S1" compartment="Lysosome" charge="-1" />
			<species id="M_ksi_deg35_l" name="keratan sulfate I, degradation product 35_C68H113N4O54S1" compartment="Lysosome" charge="-1" />
			<species id="M_ksi_deg36_l" name="keratan sulfate I, degradation product 36_C62H103N4O49S1" compartment="Lysosome" charge="-1" />
			<species id="M_ksi_deg37_l" name="keratan sulfate I, degradation product 37_C62H104N4O46" compartment="Lysosome" charge="0" />
			<species id="M_ksi_deg38_l" name="keratan sulfate I, degradation product 38_C54H91N3O41" compartment="Lysosome" charge="0" />
			<species id="M_ksi_deg39_l" name="keratan sulfate I, degradation product 39_C48H81N3O36" compartment="Lysosome" charge="0" />
			<species id="M_ksi_deg3_l" name="keratan sulfate I, degradation product 3_C233H371N16O205S12" compartment="Lysosome" charge="-13" />
			<species id="M_ksi_deg40_l" name="keratan sulfate I, degradation product 40_C40H68N2O31" compartment="Lysosome" charge="0" />
			<species id="M_ksi_deg41_l" name="keratan sulfate I, degradation product 41_C34H58N2O26" compartment="Lysosome" charge="0" />
			<species id="M_ksi_deg4_l" name="keratan sulfate I, degradation product 4_C222H355N15O197S12" compartment="Lysosome" charge="-12" />
			<species id="M_ksi_deg5_l" name="keratan sulfate I, degradation product 5_C222H356N15O194S11" compartment="Lysosome" charge="-11" />
			<species id="M_ksi_deg6_l" name="keratan sulfate I, degradation product 6_C210H336N15O184S11" compartment="Lysosome" charge="-11" />
			<species id="M_ksi_deg7_l" name="keratan sulfate I, degradation product 7_C210H337N15O181S10" compartment="Lysosome" charge="-10" />
			<species id="M_ksi_deg8_l" name="keratan sulfate I, degradation product 8_C194H311N13O171S10" compartment="Lysosome" charge="-10" />
			<species id="M_ksi_deg9_l" name="keratan sulfate I, degradation product 9_C188H301N13O166S10" compartment="Lysosome" charge="-10" />
			<species id="M_ksi_e" name="keratan sulfate I_C247H393N17O213S12X" compartment="Extraorganism" charge="-13" />
			<species id="M_ksi_g" name="keratan sulfate I_C247H393N17O213S12X" compartment="GolgiApparatus" charge="-13" />
			<species id="M_ksi_l" name="keratan sulfate I_C247H393N17O213S12X" compartment="Lysosome" charge="-13" />
			<species id="M_ksi_pre10_g" name="keratan sulfate I biosynthesis, precursor 10_C129H209N9O98S2X" compartment="GolgiApparatus" charge="-3" />
			<species id="M_ksi_pre11_g" name="keratan sulfate I biosynthesis, precursor 11_C129H208N9O101S3X" compartment="GolgiApparatus" charge="-4" />
			<species id="M_ksi_pre12_g" name="keratan sulfate I biosynthesis, precursor 12_C135H218N9O106S3X" compartment="GolgiApparatus" charge="-4" />
			<species id="M_ksi_pre13_g" name="keratan sulfate I biosynthesis, precursor 13_C143H231N10O111S3X" compartment="GolgiApparatus" charge="-4" />
			<species id="M_ksi_pre14_g" name="keratan sulfate I biosynthesis, precursor 14_C143H230N10O114S4X" compartment="GolgiApparatus" charge="-5" />
			<species id="M_ksi_pre15_g" name="keratan sulfate I biosynthesis, precursor 15_C149H240N10O119S4X" compartment="GolgiApparatus" charge="-5" />
			<species id="M_ksi_pre16_g" name="keratan sulfate I biosynthesis, precursor 16_C157H253N11O124S4X" compartment="GolgiApparatus" charge="-5" />
			<species id="M_ksi_pre17_g" name="keratan sulfate I biosynthesis, precursor 17_C157H252N11O127S5X" compartment="GolgiApparatus" charge="-6" />
			<species id="M_ksi_pre18_g" name="keratan sulfate I biosynthesis, precursor 18_C163H262N11O132S5X" compartment="GolgiApparatus" charge="-6" />
			<species id="M_ksi_pre19_g" name="keratan sulfate I biosynthesis, precursor 19_C171H275N12O137S5X" compartment="GolgiApparatus" charge="-6" />
			<species id="M_ksi_pre1_g" name="keratan sulfate I biosynthesis, precursor 1_C79H129N5O57X" compartment="GolgiApparatus" charge="-1" />
			<species id="M_ksi_pre20_g" name="keratan sulfate I biosynthesis, precursor 20_C171H274N12O140S6X" compartment="GolgiApparatus" charge="-7" />
			<species id="M_ksi_pre21_g" name="keratan sulfate I biosynthesis, precursor 21_C177H284N12O145S6X" compartment="GolgiApparatus" charge="-7" />
			<species id="M_ksi_pre22_g" name="keratan sulfate I biosynthesis, precursor 22_C185H297N13O150S6X" compartment="GolgiApparatus" charge="-7" />
			<species id="M_ksi_pre23_g" name="keratan sulfate I biosynthesis, precursor 23_C185H296N13O153S7X" compartment="GolgiApparatus" charge="-8" />
			<species id="M_ksi_pre24_g" name="keratan sulfate I biosynthesis, precursor 24_C191H306N13O158S7X" compartment="GolgiApparatus" charge="-8" />
			<species id="M_ksi_pre25_g" name="keratan sulfate I biosynthesis, precursor 25_C199H319N14O163S7X" compartment="GolgiApparatus" charge="-8" />
			<species id="M_ksi_pre26_g" name="keratan sulfate I biosynthesis, precursor 26_C199H318N14O166S8X" compartment="GolgiApparatus" charge="-9" />
			<species id="M_ksi_pre27_g" name="keratan sulfate I biosynthesis, precursor 27_C205H328N14O171S8X" compartment="GolgiApparatus" charge="-9" />
			<species id="M_ksi_pre28_g" name="keratan sulfate I biosynthesis, precursor 28_C213H341N15O176S8X" compartment="GolgiApparatus" charge="-9" />
			<species id="M_ksi_pre29_g" name="keratan sulfate I biosynthesis, precursor 29_C213H340N15O179S9X" compartment="GolgiApparatus" charge="-10" />
			<species id="M_ksi_pre2_g" name="keratan sulfate I biosynthesis, precursor 2_C87H142N6O62X" compartment="GolgiApparatus" charge="-1" />
			<species id="M_ksi_pre30_g" name="keratan sulfate I biosynthesis, precursor 30_C219H350N15O184S9X" compartment="GolgiApparatus" charge="-10" />
			<species id="M_ksi_pre31_g" name="keratan sulfate I biosynthesis, precursor 31_C227H363N16O189S9X" compartment="GolgiApparatus" charge="-10" />
			<species id="M_ksi_pre32_g" name="keratan sulfate I biosynthesis, precursor 32_C227H362N16O192S10X" compartment="GolgiApparatus" charge="-11" />
			<species id="M_ksi_pre33_g" name="keratan sulfate I biosynthesis, precursor 33_C233H372N16O197S10X" compartment="GolgiApparatus" charge="-11" />
			<species id="M_ksi_pre34_g" name="keratan sulfate I biosynthesis, precursor 34_C241H385N17O202S10X" compartment="GolgiApparatus" charge="-11" />
			<species id="M_ksi_pre35_g" name="keratan sulfate I biosynthesis, precursor 35_C241H384N17O205S11X" compartment="GolgiApparatus" charge="-12" />
			<species id="M_ksi_pre36_g" name="keratan sulfate I biosynthesis, precursor 36_C247H394N17O210S11X" compartment="GolgiApparatus" charge="-12" />
			<species id="M_ksi_pre3_g" name="keratan sulfate I biosynthesis, precursor 3_C93H152N6O67X" compartment="GolgiApparatus" charge="-1" />
			<species id="M_ksi_pre4_g" name="keratan sulfate I biosynthesis, precursor 4_C101H165N7O72X" compartment="GolgiApparatus" charge="-1" />
			<species id="M_ksi_pre5_g" name="keratan sulfate I biosynthesis, precursor 5_C101H164N7O75SX" compartment="GolgiApparatus" charge="-2" />
			<species id="M_ksi_pre6_g" name="keratan sulfate I biosynthesis, precursor 6_C107H174N7O80SX" compartment="GolgiApparatus" charge="-2" />
			<species id="M_ksi_pre7_g" name="keratan sulfate I biosynthesis, precursor 7_C115H187N8O85SX" compartment="GolgiApparatus" charge="-2" />
			<species id="M_ksi_pre8_g" name="keratan sulfate I biosynthesis, precursor 8_C115H186N8O88S2X" compartment="GolgiApparatus" charge="-3" />
			<species id="M_ksi_pre9_g" name="keratan sulfate I biosynthesis, precursor 9_C121H196N8O93S2X" compartment="GolgiApparatus" charge="-3" />
			<species id="M_ksii_core2_deg1_l" name="keratan sulfate II (core 2-linked), degradation product 1_C70H113N5O59S3X" compartment="Lysosome" charge="-3" />
			<species id="M_ksii_core2_deg2_l" name="keratan sulfate II (core 2-linked), degradation product 2_C70H114N5O56S2X" compartment="Lysosome" charge="-2" />
			<species id="M_ksii_core2_deg3_l" name="keratan sulfate II (core 2-linked), degradation product 3_C58H94N5O46S2X" compartment="Lysosome" charge="-2" />
			<species id="M_ksii_core2_deg4_l" name="keratan sulfate II (core 2-linked), degradation product 4_C58H95N5O43SX" compartment="Lysosome" charge="-1" />
			<species id="M_ksii_core2_deg5_l" name="keratan sulfate II (core 2-linked), degradation product 5_C50H82N4O38SX" compartment="Lysosome" charge="-1" />
			<species id="M_ksii_core2_deg6_l" name="keratan sulfate II (core 2-linked), degradation product 6_C44H72N4O33SX" compartment="Lysosome" charge="-1" />
			<species id="M_ksii_core2_deg7_l" name="keratan sulfate II (core 2-linked), degradation product 7_C44H73N4O30X" compartment="Lysosome" charge="0" />
			<species id="M_ksii_core2_deg8_l" name="keratan sulfate II (core 2-linked), degradation product 8_C36H60N3O25X" compartment="Lysosome" charge="0" />
			<species id="M_ksii_core2_deg9_l" name="keratan sulfate II (core 2-linked), degradation product 9_C30H50N3O20X" compartment="Lysosome" charge="0" />
			<species id="M_ksii_core2_g" name="keratan sulfate II (core 2-linked)_C81H129N6O67S3X" compartment="GolgiApparatus" charge="-4" />
			<species id="M_ksii_core2_l" name="keratan sulfate II (core 2-linked)_C81H129N6O67S3X" compartment="Lysosome" charge="-4" />
			<species id="M_ksii_core2_pre10_g" name="keratan sulfate II biosynthesis, precursor 10_C81H130N6O64S2X" compartment="GolgiApparatus" charge="-3" />
			<species id="M_ksii_core2_pre1_g" name="keratan sulfate II biosynthesis, precursor 1_C33H53N3O23X" compartment="GolgiApparatus" charge="-1" />
			<species id="M_ksii_core2_pre2_g" name="keratan sulfate II biosynthesis, precursor 2_C39H63N3O28X" compartment="GolgiApparatus" charge="-1" />
			<species id="M_ksii_core2_pre3_g" name="keratan sulfate II biosynthesis, precursor 3_C47H76N4O33X" compartment="GolgiApparatus" charge="-1" />
			<species id="M_ksii_core2_pre4_g" name="keratan sulfate II biosynthesis, precursor 4_C53H86N4O38X" compartment="GolgiApparatus" charge="-1" />
			<species id="M_ksii_core2_pre5_g" name="keratan sulfate II biosynthesis, precursor 5_C61H99N5O43X" compartment="GolgiApparatus" charge="-1" />
			<species id="M_ksii_core2_pre6_g" name="keratan sulfate II biosynthesis, precursor 6_C61H98N5O46SX" compartment="GolgiApparatus" charge="-2" />
			<species id="M_ksii_core2_pre7_g" name="keratan sulfate II biosynthesis, precursor 7_C67H108N5O51SX" compartment="GolgiApparatus" charge="-2" />
			<species id="M_ksii_core2_pre8_g" name="keratan sulfate II biosynthesis, precursor 8_C75H121N6O56SX" compartment="GolgiApparatus" charge="-2" />
			<species id="M_ksii_core2_pre9_g" name="keratan sulfate II biosynthesis, precursor 9_C75H120N6O59S2X" compartment="GolgiApparatus" charge="-3" />
			<species id="M_ksii_core4_deg1_l" name="keratan sulfate II (core 4-linked), degradation product 1_C78H126N6O64S3X" compartment="Lysosome" charge="-3" />
			<species id="M_ksii_core4_deg2_l" name="keratan sulfate II (core 4-linked), degradation product 2_C78H127N6O61S2X" compartment="Lysosome" charge="-2" />
			<species id="M_ksii_core4_deg3_l" name="keratan sulfate II (core 4-linked), degradation product 3_C66H107N6O51S2X" compartment="Lysosome" charge="-2" />
			<species id="M_ksii_core4_deg4_l" name="keratan sulfate II (core 4-linked), degradation product 4_C66H108N6O48SX" compartment="Lysosome" charge="-1" />
			<species id="M_ksii_core4_g" name="keratan sulfate II (core 4-linked)_C89H142N7O72S3X" compartment="GolgiApparatus" charge="-4" />
			<species id="M_ksii_core4_l" name="keratan sulfate II (core 4-linked)_C89H142N7O72S3X" compartment="Lysosome" charge="-4" />
			<species id="M_ksii_core4_pre10_g" name="keratan sulfate II biosynthesis, precursor 10_C89H143N7O69S2X" compartment="GolgiApparatus" charge="-3" />
			<species id="M_ksii_core4_pre1_g" name="keratan sulfate II biosynthesis, precursor 1_C36H60N3O25X" compartment="GolgiApparatus" charge="0" />
			<species id="M_ksii_core4_pre2_g" name="keratan sulfate II boisynthesis, precursor 2_C47H76N4O33X" compartment="GolgiApparatus" charge="-1" />
			<species id="M_ksii_core4_pre3_g" name="keratan sulfate II biosynthesis, precursor 3_C55H89N5O38X" compartment="GolgiApparatus" charge="-1" />
			<species id="M_ksii_core4_pre4_g" name="keratan sulfate II biosynthesis, precursor 4_C61H99N5O43X" compartment="GolgiApparatus" charge="-1" />
			<species id="M_ksii_core4_pre5_g" name="keratan sulfate II biosynthesis, precursor 5_C69H112N6O48X" compartment="GolgiApparatus" charge="-1" />
			<species id="M_ksii_core4_pre6_g" name="keratan sulfate II biosynthesis, precursor 6_C69H111N6O51SX" compartment="GolgiApparatus" charge="-2" />
			<species id="M_ksii_core4_pre7_g" name="keratan sulfate II biosynthesis, precursor 7_C75H121N6O56SX" compartment="GolgiApparatus" charge="-2" />
			<species id="M_ksii_core4_pre8_g" name="keratan sulfate II biosynthesis, precursor 8_C83H134N7O61SX" compartment="GolgiApparatus" charge="-2" />
			<species id="M_ksii_core4_pre9_g" name="keratan sulfate II biosynthesis, precursor 9_C83H133N7O64S2X" compartment="GolgiApparatus" charge="-3" />
			<species id="M_l2fn2m2masn_g" name="{[galactosyl-(1,4)-N-Acetyl-glucosaminyl-(1,2)-mannosyl-(1,3)-],[N-acetyl-glucosaminyl-(1,2)-mannosyl-(1,6)-]mannosyl-(1,4)-N-acetyl-glucosaminyl-(1,4)-[fucosyl-(1,6)]-N-acetyl-glucosaminyl}asparagine_C68H113N4O49X" compartment="GolgiApparatus" charge="0" />
			<species id="M_l2n2m2mn_c" name="de-Fuc, reducing GlcNAc removed, de-Sia form of PA6 (w/o peptide linkage)_C54H91N3O41" compartment="Cytosol" charge="0" />
			<species id="M_l2n2m2mn_l" name="de-Fuc, reducing GlcNAc removed, de-Sia form of PA6 (w/o peptide linkage)_C54H91N3O41" compartment="Lysosome" charge="0" />
			<species id="M_l2xser_g" name="(Gal)2-Xyl-L-Ser (protein)_C17H29O14X" compartment="GolgiApparatus" charge="0" />
			<species id="M_lac_DASH_D_c" name="D-Lactate_C3H5O3" compartment="Cytosol" charge="-1" />
			<species id="M_lac_DASH_D_e" name="D-Lactate_C3H5O3" compartment="Extraorganism" charge="-1" />
			<species id="M_lac_DASH_D_m" name="D-Lactate_C3H5O3" compartment="Mitochondria" charge="-1" />
			<species id="M_lac_DASH_L_c" name="L-Lactate_C3H5O3" compartment="Cytosol" charge="-1" />
			<species id="M_lac_DASH_L_e" name="L-Lactate_C3H5O3" compartment="Extraorganism" charge="-1" />
			<species id="M_lac_DASH_L_m" name="L-Lactate_C3H5O3" compartment="Mitochondria" charge="-1" />
			<species id="M_lald_DASH_D_c" name="D-Lactaldehyde_C3H6O2" compartment="Cytosol" charge="0" />
			<species id="M_lald_DASH_D_m" name="D-Lactaldehyde_C3H6O2" compartment="Mitochondria" charge="0" />
			<species id="M_lald_DASH_L_c" name="L-Lactaldehyde_C3H6O2" compartment="Cytosol" charge="0" />
			<species id="M_lald_DASH_L_m" name="L-Lactaldehyde_C3H6O2" compartment="Mitochondria" charge="0" />
			<species id="M_lanost_c" name="Lanosterol_C30H50O" compartment="Cytosol" charge="0" />
			<species id="M_lanost_r" name="Lanosterol_C30H50O" compartment="EndoplasmicReticulum" charge="0" />
			<species id="M_lcts_e" name="Lactose_C12H22O11" compartment="Extraorganism" charge="0" />
			<species id="M_lcts_g" name="Lactose_C12H22O11" compartment="GolgiApparatus" charge="0" />
			<species id="M_lcts_l" name="Lactose_C12H22O11" compartment="Lysosome" charge="0" />
			<species id="M_leu_DASH_L_c" name="L-Leucine_C6H13NO2" compartment="Cytosol" charge="0" />
			<species id="M_leu_DASH_L_e" name="L-Leucine_C6H13NO2" compartment="Extraorganism" charge="0" />
			<species id="M_leu_DASH_L_m" name="L-Leucine_C6H13NO2" compartment="Mitochondria" charge="0" />
			<species id="M_leuktrA4_c" name="Leukotriene A4_C20H29O3" compartment="Cytosol" charge="-1" />
			<species id="M_leuktrA4_r" name="Leukotriene A4_C20H29O3" compartment="EndoplasmicReticulum" charge="-1" />
			<species id="M_leuktrB4_c" name="Leukotriene B4_C20H31O4" compartment="Cytosol" charge="-1" />
			<species id="M_leuktrB4_r" name="Leukotriene B4_C20H31O4" compartment="EndoplasmicReticulum" charge="-1" />
			<species id="M_leuktrB4woh_r" name="w-hydroxyl leukotriene B4_C20H31O5" compartment="EndoplasmicReticulum" charge="-1" />
			<species id="M_leuktrC4_c" name="Leukotriene C4_C30H45N3O9S" compartment="Cytosol" charge="-2" />
			<species id="M_leuktrC4_e" name="Leukotriene C4_C30H45N3O9S" compartment="Extraorganism" charge="-2" />
			<species id="M_leuktrC4_r" name="Leukotriene C4_C30H45N3O9S" compartment="EndoplasmicReticulum" charge="-2" />
			<species id="M_leuktrD4_r" name="Leukotriene D4_C25H39N2O6S" compartment="EndoplasmicReticulum" charge="-1" />
			<species id="M_lgnc_c" name="lignoceric acid_C24H47O2" compartment="Cytosol" charge="-1" />
			<species id="M_lgnc_e" name="lignoceric acid_C24H47O2" compartment="Extraorganism" charge="-1" />
			<species id="M_lgnccoa_c" name="lignocericyl coenzyme A_C45H78N7O17P3S" compartment="Cytosol" charge="-4" />
			<species id="M_lgnccoa_m" name="lignocericyl coenzyme A_C45H78N7O17P3S" compartment="Mitochondria" charge="-4" />
			<species id="M_lgnccoa_x" name="lignocericyl coenzyme A_C45H78N7O17P3S" compartment="Peroxisome" charge="-4" />
			<species id="M_lgnccrn_c" name="lignoceryl carnitine_C31H61NO4" compartment="Cytosol" charge="0" />
			<species id="M_lgnccrn_m" name="lignoceryl carnitine_C31H61NO4" compartment="Mitochondria" charge="0" />
			<species id="M_lgt_DASH_S_c" name="(R)-S-Lactoylglutathione_C13H20N3O8S" compartment="Cytosol" charge="-1" />
			<species id="M_lgt_DASH_S_m" name="(R)-S-Lactoylglutathione_C13H20N3O8S" compartment="Mitochondria" charge="-1" />
			<species id="M_limnen_c" name="Limonene_C10H16" compartment="Cytosol" charge="0" />
			<species id="M_lipoate_c" name="Lipoate_C8H14O2S2" compartment="Cytosol" charge="0" />
			<species id="M_lipoate_e" name="Lipoate_C8H14O2S2" compartment="Extraorganism" charge="0" />
			<species id="M_lneldc_c" name="linoelaidic acid (all trans C18:2)_C18H31O2" compartment="Cytosol" charge="-1" />
			<species id="M_lneldccoa_c" name="linoelaidyl coenzyme A_C39H62N7O17P3S" compartment="Cytosol" charge="-4" />
			<species id="M_lneldccoa_m" name="linoelaidyl coenzyme A_C39H62N7O17P3S" compartment="Mitochondria" charge="-4" />
			<species id="M_lneldccrn_c" name="Linoelaidyl carnitine_C25H45NO4" compartment="Cytosol" charge="0" />
			<species id="M_lneldccrn_m" name="Linoelaidyl carnitine_C25H45NO4" compartment="Mitochondria" charge="0" />
			<species id="M_lnlc_c" name="linoleic acid (all cis C18:2) n-6_C18H31O2" compartment="Cytosol" charge="-1" />
			<species id="M_lnlccoa_c" name="linoleic coenzyme A_C39H62N7O17P3S" compartment="Cytosol" charge="-4" />
			<species id="M_lnlccoa_m" name="linoleic coenzyme A_C39H62N7O17P3S" compartment="Mitochondria" charge="-4" />
			<species id="M_lnlccrn_c" name="Linoleyl carnitine_C25H45NO4" compartment="Cytosol" charge="0" />
			<species id="M_lnlccrn_m" name="Linoleyl carnitine_C25H45NO4" compartment="Mitochondria" charge="0" />
			<species id="M_lnlnca_c" name="alpha-Linolenic acid, C18:3, n-3_C18H29O2" compartment="Cytosol" charge="-1" />
			<species id="M_lnlncacoa_c" name="alpha-Linolenoyl-CoA_C39H60N7O17P3S" compartment="Cytosol" charge="-4" />
			<species id="M_lnlncacoa_m" name="alpha-Linolenoyl-CoA_C39H60N7O17P3S" compartment="Mitochondria" charge="-4" />
			<species id="M_lnlncacrn_c" name="alpha-linolenyl carnitine_C25H43NO4" compartment="Cytosol" charge="0" />
			<species id="M_lnlncacrn_m" name="alpha-linolenyl carnitine_C25H43NO4" compartment="Mitochondria" charge="0" />
			<species id="M_lnlncg_c" name="gamma-linolenic acid_C18H29O2" compartment="Cytosol" charge="-1" />
			<species id="M_lnlncgcoa_c" name="gamma-linolenoyl-CoA_C39H60N7O17P3S" compartment="Cytosol" charge="-4" />
			<species id="M_lnlncgcoa_m" name="gamma-linolenoyl-CoA_C39H60N7O17P3S" compartment="Mitochondria" charge="-4" />
			<species id="M_lnlncgcoa_x" name="gamma-linolenoyl-CoA_C39H60N7O17P3S" compartment="Peroxisome" charge="-4" />
			<species id="M_lnlncgcrn_c" name="gamma-linolenyl carnitine_C25H43NO4" compartment="Cytosol" charge="0" />
			<species id="M_lnlncgcrn_m" name="gamma-linolenyl carnitine_C25H43NO4" compartment="Mitochondria" charge="0" />
			<species id="M_lpam_m" name="Lipoamide_C8H15NOS2" compartment="Mitochondria" charge="0" />
			<species id="M_lpchol_hs_c" name="lysophosphatidylcholine (homo sapiens)_C8H19NO5PFULLRCO2" compartment="Cytosol" charge="0" />
			<species id="M_lpchol_hs_e" name="lysophosphatidylcholine (homo sapiens)_C8H19NO5PFULLRCO2" compartment="Extraorganism" charge="0" />
			<species id="M_lpro_m" name="Lipoylprotein_S2X" compartment="Mitochondria" charge="0" />
			<species id="M_lthstrl_r" name="_5alpha-Cholest-7-en-3beta-ol_C27H46O" compartment="EndoplasmicReticulum" charge="0" />
			<species id="M_lxser_g" name="Gal-Xyl-L-Ser (protein)_C11H19O9X" compartment="GolgiApparatus" charge="0" />
			<species id="M_lys_DASH_L_c" name="L-Lysine_C6H15N2O2" compartment="Cytosol" charge="1" />
			<species id="M_lys_DASH_L_e" name="L-Lysine_C6H15N2O2" compartment="Extraorganism" charge="1" />
			<species id="M_lys_DASH_L_m" name="L-Lysine_C6H15N2O2" compartment="Mitochondria" charge="1" />
			<species id="M_lys_DASH_L_n" name="L-Lysine_C6H15N2O2" compartment="Nucleus" charge="1" />
			<species id="M_m1mpdol_L_c" name="alpha-D-mannosyl-beta-D-mannosyl-diacylchitobiosyldiphosphodolichol, human liver homolog_C1360H2228N20O270P20" compartment="Cytosol" charge="-20" />
			<species id="M_m1mpdol_U_c" name="alpha-D-mannosyl-beta-D-mannosyl-diacylchitobiosyldiphosphodolichol, human uterine homolog_C1305H2140N20O270P20" compartment="Cytosol" charge="-20" />
			<species id="M_m2emgacpail_hs_r" name="(dimannosyl),(phosphoethanolaminyl)-mannosyl-glucosylaminyl-acylphosphatidylinositol (H6)_C51H94N2O32P2FULLRCO2FULLR2CO2" compartment="EndoplasmicReticulum" charge="0" />
			<species id="M_m2gacpail_hs_r" name="dimannosyl-glucosaminyl-acylphosphatidylinositol (H3)_C43H78NO24PFULLRCO2FULLR2CO2" compartment="EndoplasmicReticulum" charge="0" />
			<species id="M_m2mn_c" name="(alpha-D-mannosyl)2-beta-D-mannosyl-N-acetylglucosamine_C26H45NO21" compartment="Cytosol" charge="0" />
			<species id="M_m2mn_l" name="(alpha-D-mannosyl)2-beta-D-mannosyl-N-acetylglucosamine_C26H45NO21" compartment="Lysosome" charge="0" />
			<species id="M_m3emgacpail_hs_r" name="(trimannosyl),(phosphoethanolaminyl)-mannosyl-glucosaminyl-acylphosphatidylinositol (M4C)_C57H104N2O37P2FULLRCO2FULLR2CO2" compartment="EndoplasmicReticulum" charge="0" />
			<species id="M_m3gacpail_hs_r" name="trimannosyl-glucosaminyl-acylphosphatidylinositol (H4)_C49H88NO29PFULLRCO2FULLR2CO2" compartment="EndoplasmicReticulum" charge="0" />
			<species id="M_m4masn_g" name="(alpha-D-mannosyl)4-beta-D-mannosyl-diacetylchitobiosyl-L-asparagine (protein)_C46H77N2O35X" compartment="GolgiApparatus" charge="0" />
			<species id="M_m4mpdol_L_r" name="(alpha-D-Mannosyl)4-beta-D-mannosyl-diacetylchitobiosyldiphosphodolichol, human liver homolog_C1540H2528N20O420P20" compartment="EndoplasmicReticulum" charge="-20" />
			<species id="M_m4mpdol_U_r" name="(alpha-D-Mannosyl)4-beta-D-mannosyl-diacetylchitobiosyldiphosphodolichol, human uterine homolog_C1485H2440N20O420P20" compartment="EndoplasmicReticulum" charge="-20" />
			<species id="M_m5masnB1_g" name="(alpha-D-mannosyl)5-beta-D-mannosyl-diacetylchitobiosyl-L-asparagine (protein)_C52H87N2O40X" compartment="GolgiApparatus" charge="0" />
			<species id="M_m5masnB2_g" name="(alpha-D-mannosyl)5-beta-D-mannosyl-diacetylchitobiosyl-L-asparagine (protein)_C52H87N2O40X" compartment="GolgiApparatus" charge="0" />
			<species id="M_m5masnC_g" name="(alpha-D-mannosyl)5-beta-D-mannosyl-diacetylchitobiosyl-L-asparagine (protein)_C52H87N2O40X" compartment="GolgiApparatus" charge="0" />
			<species id="M_m5mpdol_L_r" name="(alpha-D-Mannosyl)5-beta-D-mannosyl-diacetylchitobiosyldiphosphodolichol, human liver homolog_C1600H2628N20O470P20" compartment="EndoplasmicReticulum" charge="-20" />
			<species id="M_m5mpdol_U_r" name="(alpha-D-Mannosyl)5-beta-D-mannosyl-diacetylchitobiosyldiphosphodolichol, human uterine homolog_C1545H2540N20O470P20" compartment="EndoplasmicReticulum" charge="-20" />
			<species id="M_m6masnA_g" name="(alpha-D-mannosyl)6-beta-D-mannosyl-diacetylchitobiosyl-L-asparagine (protein)_C58H97N2O45X" compartment="GolgiApparatus" charge="0" />
			<species id="M_m6masnB1_g" name="(alpha-D-mannosyl)6-beta-D-mannosyl-diacetylchitobiosyl-L-asparagine (protein)_C58H97N2O45X" compartment="GolgiApparatus" charge="0" />
			<species id="M_m6masnB2_g" name="(alpha-D-mannosyl)6-beta-D-mannosyl-diacetylchitobiosyl-L-asparagine (protein)_C58H97N2O45X" compartment="GolgiApparatus" charge="0" />
			<species id="M_m6masnC_g" name="(alpha-D-mannosyl)6-beta-D-mannosyl-diacetylchitobiosyl-L-asparagine (protein)_C58H97N2O45X" compartment="GolgiApparatus" charge="0" />
			<species id="M_m6mpdol_L_r" name="(alpha-D-Mannosyl)6-beta-D-mannosyl-diacetylchitobiosyldiphosphodolichol, human liver homolog_C1660H2728N20O520P20" compartment="EndoplasmicReticulum" charge="-20" />
			<species id="M_m6mpdol_U_r" name="(alpha-D-Mannosyl)6-beta-D-mannosyl-diacetylchitobiosyldiphosphodolichol, human uterine homolog_C1605H2640N20O520P20" compartment="EndoplasmicReticulum" charge="-20" />
			<species id="M_m7masnA_g" name="(alpha-D-mannosyl)7-beta-D-mannosyl-diacetylchitobiosyl-L-asparagine, isoform A (protein)_C64H107N2O50X" compartment="GolgiApparatus" charge="0" />
			<species id="M_m7masnB_g" name="(alpha-D-mannosyl)7-beta-D-mannosyl-diacetylchitobiosyl-L-asparagine, isoform B (protein)_C64H107N2O50X" compartment="GolgiApparatus" charge="0" />
			<species id="M_m7masnB_r" name="(alpha-D-mannosyl)7-beta-D-mannosyl-diacetylchitobiosyl-L-asparagine, isoform B (protein)_C64H107N2O50X" compartment="EndoplasmicReticulum" charge="0" />
			<species id="M_m7masnC_g" name="(alpha-D-mannosyl)7-beta-D-mannosyl-diacetylchitobiosyl-L-asparagine, isoform C (protein)_C64H107N2O50X" compartment="GolgiApparatus" charge="0" />
			<species id="M_m7mpdol_L_r" name="(alpha-D-Mannosyl)7-beta-D-mannosyl-diacetylchitobiosyldiphosphodolichol, human liver homolog_C1720H2828N20O570P20" compartment="EndoplasmicReticulum" charge="-20" />
			<species id="M_m7mpdol_U_r" name="(alpha-D-Mannosyl)7-beta-D-mannosyl-diacetylchitobiosyldiphosphodolichol, human uterine homolog_C1665H2740N20O570P20" compartment="EndoplasmicReticulum" charge="-20" />
			<species id="M_m8masn_g" name="(alpha-D-mannosyl)8-beta-D-mannosyl-diacetylchitobiosyl-L-asparagine (protein)_C70H117N2O55X" compartment="GolgiApparatus" charge="0" />
			<species id="M_m8masn_r" name="(alpha-D-mannosyl)8-beta-D-mannosyl-diacetylchitobiosyl-L-asparagine (protein)_C70H117N2O55X" compartment="EndoplasmicReticulum" charge="0" />
			<species id="M_m8mpdol_L_r" name="(alpha-D-Mannosyl)8-beta-D-mannosyl-diacetylchitobiosyldiphosphodolichol, human liver homolog_C1780H2928N20O620P20" compartment="EndoplasmicReticulum" charge="-20" />
			<species id="M_m8mpdol_U_r" name="(alpha-D-Mannosyl)8-beta-D-mannosyl-diacetylchitobiosyldiphosphodolichol, human uterine homolog_C1725H2840N20O620P20" compartment="EndoplasmicReticulum" charge="-20" />
			<species id="M_m_LPAREN_em_RPAREN_3gacpail_hs_r" name="mannosyl-3-(phosphoethanolaminyl-mannosyl)-glucosaminyl-acylphosphatidylinositol (M4A)_C61H116N4O43P4FULLRCO2FULLR2CO2" compartment="EndoplasmicReticulum" charge="0" />
			<species id="M_m_LPAREN_em_RPAREN_3gacpail_prot_hs_r" name="mannosyl-3-(phosphoethanolaminyl-mannosyl)-glucosaminyl-acylphosphatidylinositol-Protein (M4A)_C61H116N4O43P4FULLRCO2FULLR2CO2X" compartment="EndoplasmicReticulum" charge="0" />
			<species id="M_mag_hs_c" name="monoacylglycerol 2 (homo sapiens)_C3H7O2FULLR2CO2" compartment="Cytosol" charge="0" />
			<species id="M_mag_hs_e" name="monoacylglycerol 2 (homo sapiens)_C3H7O2FULLR2CO2" compartment="Extraorganism" charge="0" />
			<species id="M_malACP_c" name="Malonyl-[acyl-carrier protein]_C14H22N2O10PRS" compartment="Cytosol" charge="-2" />
			<species id="M_malACP_m" name="Malonyl-[acyl-carrier protein]_C14H22N2O10PRS" compartment="Mitochondria" charge="-2" />
			<species id="M_mal_DASH_L_c" name="L-Malate_C4H4O5" compartment="Cytosol" charge="-2" />
			<species id="M_mal_DASH_L_m" name="L-Malate_C4H4O5" compartment="Mitochondria" charge="-2" />
			<species id="M_malcoa_c" name="Malonyl-CoA_C24H33N7O19P3S" compartment="Cytosol" charge="-5" />
			<species id="M_malcoa_m" name="Malonyl-CoA_C24H33N7O19P3S" compartment="Mitochondria" charge="-5" />
			<species id="M_malcoa_x" name="Malonyl-CoA_C24H33N7O19P3S" compartment="Peroxisome" charge="-5" />
			<species id="M_malt_c" name="Maltose_C12H22O11" compartment="Cytosol" charge="0" />
			<species id="M_malt_e" name="Maltose_C12H22O11" compartment="Extraorganism" charge="0" />
			<species id="M_malt_l" name="Maltose_C12H22O11" compartment="Lysosome" charge="0" />
			<species id="M_malttr_c" name="Maltotriose_C18H32O16" compartment="Cytosol" charge="0" />
			<species id="M_malttr_e" name="Maltotriose_C18H32O16" compartment="Extraorganism" charge="0" />
			<species id="M_malttr_l" name="Maltotriose_C18H32O16" compartment="Lysosome" charge="0" />
			<species id="M_man1p_c" name="D-Mannose 1-phosphate_C6H11O9P" compartment="Cytosol" charge="-2" />
			<species id="M_man6p_c" name="D-Mannose 6-phosphate_C6H11O9P" compartment="Cytosol" charge="-2" />
			<species id="M_man_c" name="D-Mannose_C6H12O6" compartment="Cytosol" charge="0" />
			<species id="M_man_e" name="D-Mannose_C6H12O6" compartment="Extraorganism" charge="0" />
			<species id="M_man_g" name="D-Mannose_C6H12O6" compartment="GolgiApparatus" charge="0" />
			<species id="M_man_l" name="D-Mannose_C6H12O6" compartment="Lysosome" charge="0" />
			<species id="M_man_r" name="D-Mannose_C6H12O6" compartment="EndoplasmicReticulum" charge="0" />
			<species id="M_melanin_c" name="Melanin_C9H6NO4" compartment="Cytosol" charge="-1" />
			<species id="M_melatn_c" name="Melatonin_C13H16N2O2" compartment="Cytosol" charge="0" />
			<species id="M_mem2emgacpail_hs_r" name="({[(mannosyl),(phosphoethanolaminyl)]-dimannosyl},{phosphoethanolaminyl})-mannosyl-glucosaminyl-acylphosphatidylinositol (M4B)_C59H110N3O40P3FULLRCO2FULLR2CO2" compartment="EndoplasmicReticulum" charge="0" />
			<species id="M_mem2emgacpail_prot_hs_r" name="({[(mannosyl),(phosphoethanolaminyl)]-dimannosyl},{phosphoethanolaminyl})-mannosyl-glucosaminyl-acylphosphatidylinositol-Protein (M4B)_C59H110N3O40P3FULLRCO2FULLR2CO2X" compartment="EndoplasmicReticulum" charge="0" />
			<species id="M_memgacpail_hs_r" name="(mannosyl),(phosphoethanolaminyl)-mannosyl-glucosylaminyl-acylphosphatidylinositol (B)_C45H84N2O27P2FULLRCO2FULLR2CO2" compartment="EndoplasmicReticulum" charge="0" />
			<species id="M_meoh_c" name="Methanol_CH4O1" compartment="Cytosol" charge="0" />
			<species id="M_meoh_l" name="Methanol_CH4O1" compartment="Lysosome" charge="0" />
			<species id="M_meoh_r" name="Methanol_CH4O1" compartment="EndoplasmicReticulum" charge="0" />
			<species id="M_mepi_c" name="Metanephrine_C10H16NO3" compartment="Cytosol" charge="1" />
			<species id="M_mercplac_c" name="_3-Mercaptolactate_C3H5O3S" compartment="Cytosol" charge="-1" />
			<species id="M_mercppyr_c" name="Mercaptopyruvate_C3H3O3S" compartment="Cytosol" charge="-1" />
			<species id="M_mercppyr_m" name="Mercaptopyruvate_C3H3O3S" compartment="Mitochondria" charge="-1" />
			<species id="M_mescoa_m" name="Mesaconyl-CoA_C26H35N7O19P3S" compartment="Mitochondria" charge="-5" />
			<species id="M_mescon_m" name="Mesaconate_C5H4O4" compartment="Mitochondria" charge="-2" />
			<species id="M_met_DASH_L_c" name="L-Methionine_C5H11NO2S" compartment="Cytosol" charge="0" />
			<species id="M_met_DASH_L_e" name="L-Methionine_C5H11NO2S" compartment="Extraorganism" charge="0" />
			<species id="M_methf_c" name="_5,10-Methenyltetrahydrofolate_C20H20N7O6" compartment="Cytosol" charge="-1" />
			<species id="M_methf_m" name="_5,10-Methenyltetrahydrofolate_C20H20N7O6" compartment="Mitochondria" charge="-1" />
			<species id="M_mev_DASH_R_r" name="(R)-Mevalonate_C6H11O4" compartment="EndoplasmicReticulum" charge="-1" />
			<species id="M_mev_DASH_R_x" name="(R)-Mevalonate_C6H11O4" compartment="Peroxisome" charge="-1" />
			<species id="M_mgacpail_hs_r" name="mannosyl-glucosaminyl-acylphosphatidylinositiol (H2)_C37H68NO19PFULLRCO2FULLR2CO2" compartment="EndoplasmicReticulum" charge="0" />
			<species id="M_mhista_c" name="N-Methylhistamine_C6H12N3" compartment="Cytosol" charge="1" />
			<species id="M_mi13456p_c" name="_1D-myo-Inositol 1,3,4,5,6-pentakisphosphate_C6H7O21P5" compartment="Cytosol" charge="-10" />
			<species id="M_mi13456p_n" name="_1D-myo-Inositol 1,3,4,5,6-pentakisphosphate_C6H7O21P5" compartment="Nucleus" charge="-10" />
			<species id="M_mi1345p_c" name="_1D-myo-Inositol 1,3,4,5-tetrakisphosphate_C6H8O18P4" compartment="Cytosol" charge="-8" />
			<species id="M_mi1345p_n" name="_1D-myo-Inositol 1,3,4,5-tetrakisphosphate_C6H8O18P4" compartment="Nucleus" charge="-8" />
			<species id="M_mi1346p_n" name="_1D-myo-Inositol 1,3,4,6-tetrakisphosphate_C6H8O18P4" compartment="Nucleus" charge="-8" />
			<species id="M_mi134p_c" name="_1D-myo-Inositol 1,3,4-trisphosphate_C6H9O15P3" compartment="Cytosol" charge="-6" />
			<species id="M_mi1456p_n" name="_1D-myo-Inositol 1,4,5,6-tetrakisphosphate_C6H8O18P4" compartment="Nucleus" charge="-8" />
			<species id="M_mi145p_c" name="_1D-myo-Inositol 1,4,5-trisphosphate_C6H9O15P3" compartment="Cytosol" charge="-6" />
			<species id="M_mi145p_n" name="_1D-myo-Inositol 1,4,5-trisphosphate_C6H9O15P3" compartment="Nucleus" charge="-6" />
			<species id="M_mi14p_c" name="_1D-myo-Inositol 1,4-bisphosphate_C6H10O12P2" compartment="Cytosol" charge="-4" />
			<species id="M_mi14p_n" name="_1D-myo-Inositol 1,4-bisphosphate_C6H10O12P2" compartment="Nucleus" charge="-4" />
			<species id="M_mi1p_DASH_D_c" name="_1D-myo-Inositol 1-phosphate_C6H11O9P" compartment="Cytosol" charge="-2" />
			<species id="M_mi1p_DASH_D_n" name="_1D-myo-Inositol 1-phosphate_C6H11O9P" compartment="Nucleus" charge="-2" />
			<species id="M_mi34p_c" name="_1D-myo-Inositol 3,4-bisphosphate_C6H10O12P2" compartment="Cytosol" charge="-4" />
			<species id="M_mi3p_DASH_D_c" name="_1D-myo-Inositol 3-phosphate_C6H11O9P" compartment="Cytosol" charge="-2" />
			<species id="M_mi4p_DASH_D_c" name="_1D-myo-Inositol 4-phosphate_C6H11O9P" compartment="Cytosol" charge="-2" />
			<species id="M_minohp_c" name="myo-Inositol hexakisphosphate_C6H6O24P6" compartment="Cytosol" charge="-12" />
			<species id="M_minohp_n" name="myo-Inositol hexakisphosphate_C6H6O24P6" compartment="Nucleus" charge="-12" />
			<species id="M_mlthf_c" name="_5,10-Methylenetetrahydrofolate_C20H21N7O6" compartment="Cytosol" charge="-2" />
			<species id="M_mlthf_m" name="_5,10-Methylenetetrahydrofolate_C20H21N7O6" compartment="Mitochondria" charge="-2" />
			<species id="M_mma_c" name="Methylamine_C1H6N" compartment="Cytosol" charge="1" />
			<species id="M_mmcoa_DASH_R_m" name="(R)-Methylmalonyl-CoA_C25H35N7O19P3S" compartment="Mitochondria" charge="-5" />
			<species id="M_mmcoa_DASH_S_c" name="(S)-Methylmalonyl-CoA_C25H35N7O19P3S" compartment="Cytosol" charge="-5" />
			<species id="M_mmcoa_DASH_S_m" name="(S)-Methylmalonyl-CoA_C25H35N7O19P3S" compartment="Mitochondria" charge="-5" />
			<species id="M_mmcoa_DASH_S_x" name="(S)-Methylmalonyl-CoA_C25H35N7O19P3S" compartment="Peroxisome" charge="-5" />
			<species id="M_mn_c" name="beta-1,4-mannose-N-acetylglucosamine_C14H25NO11" compartment="Cytosol" charge="0" />
			<species id="M_mn_l" name="beta-1,4-mannose-N-acetylglucosamine_C14H25NO11" compartment="Lysosome" charge="0" />
			<species id="M_mpdol_L_c" name="beta-D-Mannosyldiacetylchitobiosyldiphosphodolichol, human liver homolog_C1300H2128N20O220P20" compartment="Cytosol" charge="-20" />
			<species id="M_mpdol_U_c" name="beta-D-Mannosyldiacetylchitobiosyldiphosphodolichol, human uterine homolog_C1245H2040N20O220P20" compartment="Cytosol" charge="-20" />
			<species id="M_msa_m" name="Malonate semialdehyde_C3H3O3" compartment="Mitochondria" charge="-1" />
			<species id="M_mthgxl_c" name="Methylglyoxal_C3H4O2" compartment="Cytosol" charge="0" />
			<species id="M_myrsACP_c" name="Myristoyl-ACP (n-C14:0ACP)_C25H47N2O8PRS" compartment="Cytosol" charge="-1" />
			<species id="M_n2m2masn_g" name="((N-acetyl-D-glucosaminyl)2-(alpha-D-mannosyl)2-beta-D-mannosyl-diacetylchitobiosyl)-L-asparagine (protein)_C50H83N4O35X" compartment="GolgiApparatus" charge="0" />
			<species id="M_n2m2mn_l" name="de-Fuc, reducing GlcNAc removed, de-Sia, de-Gal form of PA6 (w/o peptide linkage)_C42H71N3O31" compartment="Lysosome" charge="0" />
			<species id="M_n2m2nm_c" name="n2m2nmasn (w/o peptide linkage)_C58H97N5O41" compartment="Cytosol" charge="0" />
			<species id="M_n2m2nm_l" name="n2m2nmasn (w/o peptide linkage)_C58H97N5O41" compartment="Lysosome" charge="0" />
			<species id="M_n2m2nmasn_g" name="N-Acetyl-beta-D-glucosaminyl-1,2-alpha-D-mannosyl-1,3-(N-acetyl-beta-D-glucosaminyl-1,2-alpha-D-mannosyl-1,6)-(N-acetyl-beta-D-glucosaminyl-1,4)-beta-D-mannosyl-1,4-N-acetyl-beta-D-glucosaminyl-R_C58H96N5O40X" compartment="GolgiApparatus" charge="0" />
			<species id="M_n2m2nmasn_l" name="N-Acetyl-beta-D-glucosaminyl-1,2-alpha-D-mannosyl-1,3-(N-acetyl-beta-D-glucosaminyl-1,2-alpha-D-mannosyl-1,6)-(N-acetyl-beta-D-glucosaminyl-1,4)-beta-D-mannosyl-1,4-N-acetyl-beta-D-glucosaminyl-R_C58H96N5O40X" compartment="Lysosome" charge="0" />
			<species id="M_n2m2nmn_c" name="reducing GlcNAc removed form of n2m2nmasn (w/o peptide)_C50H84N4O36" compartment="Cytosol" charge="0" />
			<species id="M_n2m2nmn_l" name="reducing GlcNAc removed form of n2m2nmasn (w/o peptide)_C50H84N4O36" compartment="Lysosome" charge="0" />
			<species id="M_n3m2masn_g" name="((N-acetyl-D-glucosaminyl)3-(alpha-D-mannosyl)2-beta-D-mannosyl-diacetylchitobiosyl)-L-asparagine (protein)_C58H96N5O40X" compartment="GolgiApparatus" charge="0" />
			<species id="M_n4abutn_c" name="N4-Acetylaminobutanal_C6H11NO2" compartment="Cytosol" charge="0" />
			<species id="M_n4abutn_m" name="N4-Acetylaminobutanal_C6H11NO2" compartment="Mitochondria" charge="0" />
			<species id="M_n4m2masn_g" name="((N-acetyl-D-glucosaminyl)4-(alpha-D-mannosyl)2-beta-D-mannosyl-diacetylchitobiosyl)-L-asparagine (protein)_C66H109N6O45X" compartment="GolgiApparatus" charge="0" />
			<species id="M_na1_c" name="Sodium_Na" compartment="Cytosol" charge="1" />
			<species id="M_na1_e" name="Sodium_Na" compartment="Extraorganism" charge="1" />
			<species id="M_na1_g" name="Sodium_Na" compartment="GolgiApparatus" charge="1" />
			<species id="M_na1_x" name="Sodium_Na" compartment="Peroxisome" charge="1" />
			<species id="M_nac_c" name="Nicotinate_C6H4NO2" compartment="Cytosol" charge="-1" />
			<species id="M_nad_c" name="Nicotinamide adenine dinucleotide_C21H26N7O14P2" compartment="Cytosol" charge="-1" />
			<species id="M_nad_e" name="Nicotinamide adenine dinucleotide_C21H26N7O14P2" compartment="Extraorganism" charge="-1" />
			<species id="M_nad_m" name="Nicotinamide adenine dinucleotide_C21H26N7O14P2" compartment="Mitochondria" charge="-1" />
			<species id="M_nad_n" name="Nicotinamide adenine dinucleotide_C21H26N7O14P2" compartment="Nucleus" charge="-1" />
			<species id="M_nad_r" name="Nicotinamide adenine dinucleotide_C21H26N7O14P2" compartment="EndoplasmicReticulum" charge="-1" />
			<species id="M_nad_x" name="Nicotinamide adenine dinucleotide_C21H26N7O14P2" compartment="Peroxisome" charge="-1" />
			<species id="M_nadh_c" name="Nicotinamide adenine dinucleotide - reduced_C21H27N7O14P2" compartment="Cytosol" charge="-2" />
			<species id="M_nadh_m" name="Nicotinamide adenine dinucleotide - reduced_C21H27N7O14P2" compartment="Mitochondria" charge="-2" />
			<species id="M_nadh_r" name="Nicotinamide adenine dinucleotide - reduced_C21H27N7O14P2" compartment="EndoplasmicReticulum" charge="-2" />
			<species id="M_nadh_x" name="Nicotinamide adenine dinucleotide - reduced_C21H27N7O14P2" compartment="Peroxisome" charge="-2" />
			<species id="M_nadp_c" name="Nicotinamide adenine dinucleotide phosphate_C21H25N7O17P3" compartment="Cytosol" charge="-3" />
			<species id="M_nadp_e" name="Nicotinamide adenine dinucleotide phosphate_C21H25N7O17P3" compartment="Extraorganism" charge="-3" />
			<species id="M_nadp_m" name="Nicotinamide adenine dinucleotide phosphate_C21H25N7O17P3" compartment="Mitochondria" charge="-3" />
			<species id="M_nadp_n" name="Nicotinamide adenine dinucleotide phosphate_C21H25N7O17P3" compartment="Nucleus" charge="-3" />
			<species id="M_nadp_r" name="Nicotinamide adenine dinucleotide phosphate_C21H25N7O17P3" compartment="EndoplasmicReticulum" charge="-3" />
			<species id="M_nadp_x" name="Nicotinamide adenine dinucleotide phosphate_C21H25N7O17P3" compartment="Peroxisome" charge="-3" />
			<species id="M_nadph_c" name="Nicotinamide adenine dinucleotide phosphate - reduced_C21H26N7O17P3" compartment="Cytosol" charge="-4" />
			<species id="M_nadph_m" name="Nicotinamide adenine dinucleotide phosphate - reduced_C21H26N7O17P3" compartment="Mitochondria" charge="-4" />
			<species id="M_nadph_n" name="Nicotinamide adenine dinucleotide phosphate - reduced_C21H26N7O17P3" compartment="Nucleus" charge="-4" />
			<species id="M_nadph_r" name="Nicotinamide adenine dinucleotide phosphate - reduced_C21H26N7O17P3" compartment="EndoplasmicReticulum" charge="-4" />
			<species id="M_nadph_x" name="Nicotinamide adenine dinucleotide phosphate - reduced_C21H26N7O17P3" compartment="Peroxisome" charge="-4" />
			<species id="M_naglc2p_L_c" name="N-Acetyl-D-glucosaminyldiphosphodolichol, human liver homolog_C1160H1898N10O120P20" compartment="Cytosol" charge="-20" />
			<species id="M_naglc2p_U_c" name="N-Acetyl-D-glucosaminyldiphosphodolichol, human uterine homolog_C1105H1810N10O120P20" compartment="Cytosol" charge="-20" />
			<species id="M_ncam_c" name="Nicotinamide_C6H6N2O" compartment="Cytosol" charge="0" />
			<species id="M_ncam_e" name="Nicotinamide_C6H6N2O" compartment="Extraorganism" charge="0" />
			<species id="M_nformanth_c" name="N-Formylanthranilate_C8H6NO3" compartment="Cytosol" charge="-1" />
			<species id="M_nh4_c" name="Ammonium_H4N" compartment="Cytosol" charge="1" />
			<species id="M_nh4_e" name="Ammonium_H4N" compartment="Extraorganism" charge="1" />
			<species id="M_nh4_m" name="Ammonium_H4N" compartment="Mitochondria" charge="1" />
			<species id="M_nh4_n" name="Ammonium_H4N" compartment="Nucleus" charge="1" />
			<species id="M_nh4_r" name="Ammonium_H4N" compartment="EndoplasmicReticulum" charge="1" />
			<species id="M_nh4_x" name="Ammonium_H4N" compartment="Peroxisome" charge="1" />
			<species id="M_nicrns_c" name="Nicotinate D-ribonucleoside_C11H13NO6" compartment="Cytosol" charge="0" />
			<species id="M_nicrnt_c" name="Nicotinate D-ribonucleotide_C11H12NO9P" compartment="Cytosol" charge="-2" />
			<species id="M_nicrnt_m" name="Nicotinate D-ribonucleotide_C11H12NO9P" compartment="Mitochondria" charge="-2" />
			<species id="M_nicrnt_n" name="Nicotinate D-ribonucleotide_C11H12NO9P" compartment="Nucleus" charge="-2" />
			<species id="M_nifedipine_c" name="nifedipine_C17H18N2O6" compartment="Cytosol" charge="0" />
			<species id="M_nm2masn_g" name="(N-acetyl-D-glucosaminyl-(alpha-D-mannosyl)2-beta-D-mannosyl-diacetylchitobiosyl)-L-asparagine (protein)_C42H70N3O30X" compartment="GolgiApparatus" charge="0" />
			<species id="M_nm4masn_g" name="(N-acetyl-D-glucosaminyl-(alpha-D-mannosyl)4-beta-D-mannosyl-diacetylchitobiosyl)-L-asparagine (protein)_C54H90N3O40X" compartment="GolgiApparatus" charge="0" />
			<species id="M_nmn_c" name="NMN_C11H14N2O8P" compartment="Cytosol" charge="-1" />
			<species id="M_nmn_m" name="NMN_C11H14N2O8P" compartment="Mitochondria" charge="-1" />
			<species id="M_nmn_n" name="NMN_C11H14N2O8P" compartment="Nucleus" charge="-1" />
			<species id="M_nmptrc_c" name="N-Methylputrescine_C5H16N2" compartment="Cytosol" charge="2" />
			<species id="M_nmthsrtn_c" name="N-Methylserotonin_C11H15N2O" compartment="Cytosol" charge="1" />
			<species id="M_no_c" name="Nitric oxide_NO" compartment="Cytosol" charge="0" />
			<species id="M_normete_DASH_L_c" name="L-Normetanephrine_C9H14NO3" compartment="Cytosol" charge="1" />
			<species id="M_npthl_c" name="Naphthalene_C10H8" compartment="Cytosol" charge="0" />
			<species id="M_nrpphr_c" name="Norepinephrine_C8H12NO3" compartment="Cytosol" charge="1" />
			<species id="M_nrpphr_e" name="Norepinephrine_C8H12NO3" compartment="Extraorganism" charge="1" />
			<species id="M_nrpphrsf_c" name="Sulfate derivative of norepinephrine_C8H11NO6S" compartment="Cytosol" charge="0" />
			<species id="M_nrvnc_c" name="nervonic acid_C24H45O2" compartment="Cytosol" charge="-1" />
			<species id="M_nrvnc_e" name="nervonic acid_C24H45O2" compartment="Extraorganism" charge="-1" />
			<species id="M_nrvnccoa_c" name="nervonyl coenzyme A_C45H76N7O17P3S" compartment="Cytosol" charge="-4" />
			<species id="M_nrvnccoa_m" name="nervonyl coenzyme A_C45H76N7O17P3S" compartment="Mitochondria" charge="-4" />
			<species id="M_nrvnccoa_x" name="nervonyl coenzyme A_C45H76N7O17P3S" compartment="Peroxisome" charge="-4" />
			<species id="M_nrvnccrn_c" name="Nervonyl carnitine_C31H59NO4" compartment="Cytosol" charge="0" />
			<species id="M_nrvnccrn_m" name="Nervonyl carnitine_C31H59NO4" compartment="Mitochondria" charge="0" />
			<species id="M_ntm2amep_c" name="N-Trimethyl-2-aminoethylphosphonate_C5H13NO3P" compartment="Cytosol" charge="-1" />
			<species id="M_nwharg_c" name="N-(omega)-Hydroxyarginine_C6H15N4O3" compartment="Cytosol" charge="1" />
			<species id="M_o2_c" name="O2_O2" compartment="Cytosol" charge="0" />
			<species id="M_o2_e" name="O2_O2" compartment="Extraorganism" charge="0" />
			<species id="M_o2_m" name="O2_O2" compartment="Mitochondria" charge="0" />
			<species id="M_o2_n" name="O2_O2" compartment="Nucleus" charge="0" />
			<species id="M_o2_r" name="O2_O2" compartment="EndoplasmicReticulum" charge="0" />
			<species id="M_o2_x" name="O2_O2" compartment="Peroxisome" charge="0" />
			<species id="M_o2s_c" name="Superoxide anion_O2" compartment="Cytosol" charge="-1" />
			<species id="M_o2s_e" name="Superoxide anion_O2" compartment="Extraorganism" charge="-1" />
			<species id="M_o2s_m" name="Superoxide anion_O2" compartment="Mitochondria" charge="-1" />
			<species id="M_o2s_n" name="Superoxide anion_O2" compartment="Nucleus" charge="-1" />
			<species id="M_o2s_x" name="Superoxide anion_O2" compartment="Peroxisome" charge="-1" />
			<species id="M_oaa_c" name="Oxaloacetate_C4H2O5" compartment="Cytosol" charge="-2" />
			<species id="M_oaa_m" name="Oxaloacetate_C4H2O5" compartment="Mitochondria" charge="-2" />
			<species id="M_oaa_x" name="Oxaloacetate_C4H2O5" compartment="Peroxisome" charge="-2" />
			<species id="M_oagd3_hs_c" name="_9-O-Acetylated GD3 (homo sapiens)_C54H90N3O29FULLRCO" compartment="Cytosol" charge="-2" />
			<species id="M_oagd3_hs_g" name="_9-O-Acetylated GD3 (homo sapiens)_C54H90N3O29FULLRCO" compartment="GolgiApparatus" charge="-2" />
			<species id="M_oagt3_hs_c" name="_9-O-Acetylated GT3 (homo sapiens)_C65H106N4O37FULLRCO" compartment="Cytosol" charge="-3" />
			<species id="M_oagt3_hs_g" name="_9-O-Acetylated GT3 (homo sapiens)_C65H106N4O37FULLRCO" compartment="GolgiApparatus" charge="-3" />
			<species id="M_occoa_c" name="Octanoyl-CoA (n-C8:0CoA)_C29H46N7O17P3S" compartment="Cytosol" charge="-4" />
			<species id="M_occoa_m" name="Octanoyl-CoA (n-C8:0CoA)_C29H46N7O17P3S" compartment="Mitochondria" charge="-4" />
			<species id="M_occoa_x" name="Octanoyl-CoA (n-C8:0CoA)_C29H46N7O17P3S" compartment="Peroxisome" charge="-4" />
			<species id="M_ocdcaACP_c" name="Octadecanoyl-ACP (n-C18:0ACP)_C29H55N2O8PRS" compartment="Cytosol" charge="-1" />
			<species id="M_ocdca_c" name="octadecanoate (n-C18:0)_C18H35O2" compartment="Cytosol" charge="-1" />
			<species id="M_ocdca_e" name="octadecanoate (n-C18:0)_C18H35O2" compartment="Extraorganism" charge="-1" />
			<species id="M_ocdcea_c" name="octadecenoate (n-C18:1)_C18H33O2" compartment="Cytosol" charge="-1" />
			<species id="M_ocdcea_e" name="octadecenoate (n-C18:1)_C18H33O2" compartment="Extraorganism" charge="-1" />
			<species id="M_ocdcyaACP_c" name="Octadecynoyl-ACP (n-C18:2ACP)_C29H51N2O8PRS" compartment="Cytosol" charge="-1" />
			<species id="M_ocdcya_c" name="octadecadienoate (n-C18:2)_C18H31O2" compartment="Cytosol" charge="-1" />
			<species id="M_octa_c" name="octanoate (n-C8:0)_C8H15O2" compartment="Cytosol" charge="-1" />
			<species id="M_octeACP_c" name="cis-octadec-11-enoyl-[acyl-carrier protein] (n-C18:1)_C29H53N2O8PRS" compartment="Cytosol" charge="-1" />
			<species id="M_od2coa_c" name="trans-Octadec-2-enoyl-CoA_C39H64N7O17P3S" compartment="Cytosol" charge="-4" />
			<species id="M_od2coa_m" name="trans-Octadec-2-enoyl-CoA_C39H64N7O17P3S" compartment="Mitochondria" charge="-4" />
			<species id="M_odecoa_c" name="Octadecenoyl-CoA (n-C18:1CoA)_C39H64N7O17P3S" compartment="Cytosol" charge="-4" />
			<species id="M_odecoa_m" name="Octadecenoyl-CoA (n-C18:1CoA)_C39H64N7O17P3S" compartment="Mitochondria" charge="-4" />
			<species id="M_odecoa_x" name="Octadecenoyl-CoA (n-C18:1CoA)_C39H64N7O17P3S" compartment="Peroxisome" charge="-4" />
			<species id="M_odecrn_c" name="octadecenoyl carnitine_C25H47NO4" compartment="Cytosol" charge="0" />
			<species id="M_odecrn_m" name="octadecenoyl carnitine_C25H47NO4" compartment="Mitochondria" charge="0" />
			<species id="M_oh1_c" name="hydroxide ion_HO" compartment="Cytosol" charge="-1" />
			<species id="M_oh1_e" name="hydroxide ion_HO" compartment="Extraorganism" charge="-1" />
			<species id="M_omeprazole_c" name="omeprazole_C17H19N3O3S" compartment="Cytosol" charge="0" />
			<species id="M_onpthl_c" name="naphthalene epoxide_C10H8O" compartment="Cytosol" charge="0" />
			<species id="M_orn_DASH_D_x" name="D-Ornithine_C5H13N2O2" compartment="Peroxisome" charge="1" />
			<species id="M_orn_c" name="Ornithine_C5H13N2O2" compartment="Cytosol" charge="1" />
			<species id="M_orn_e" name="Ornithine_C5H13N2O2" compartment="Extraorganism" charge="1" />
			<species id="M_orn_m" name="Ornithine_C5H13N2O2" compartment="Mitochondria" charge="1" />
			<species id="M_orot5p_c" name="Orotidine 5'-phosphate_C10H10N2O11P" compartment="Cytosol" charge="-3" />
			<species id="M_orot_c" name="Orotate_C5H3N2O4" compartment="Cytosol" charge="-1" />
			<species id="M_oxa_c" name="Oxalate_C2O4" compartment="Cytosol" charge="-2" />
			<species id="M_oxa_e" name="Oxalate_C2O4" compartment="Extraorganism" charge="-2" />
			<species id="M_oxa_x" name="Oxalate_C2O4" compartment="Peroxisome" charge="-2" />
			<species id="M_pa_hs_c" name="phosphatidic acid (homo sapiens)_C3H5O4PFULLRCO2FULLR2CO2" compartment="Cytosol" charge="-2" />
			<species id="M_pa_hs_g" name="phosphatidic acid (homo sapiens)_C3H5O4PFULLRCO2FULLR2CO2" compartment="GolgiApparatus" charge="-2" />
			<species id="M_pa_hs_m" name="phosphatidic acid (homo sapiens)_C3H5O4PFULLRCO2FULLR2CO2" compartment="Mitochondria" charge="-2" />
			<species id="M_pa_hs_n" name="phosphatidic acid (homo sapiens)_C3H5O4PFULLRCO2FULLR2CO2" compartment="Nucleus" charge="-2" />
			<species id="M_pa_hs_r" name="phosphatidic acid (homo sapiens)_C3H5O4PFULLRCO2FULLR2CO2" compartment="EndoplasmicReticulum" charge="-2" />
			<species id="M_pac_c" name="Phenylacetic acid_C8H7O2" compartment="Cytosol" charge="-1" />
			<species id="M_pacald_c" name="Phenylacetaldehyde_C8H8O" compartment="Cytosol" charge="0" />
			<species id="M_paf_hs_c" name="_1-alkyl 2-acteylglycerol 3-phosphocholine (homo sapiens)_C11H23O4NPFULLRCO2" compartment="Cytosol" charge="0" />
			<species id="M_paf_hs_e" name="_1-alkyl 2-acteylglycerol 3-phosphocholine (homo sapiens)_C11H23O4NPFULLRCO2" compartment="Extraorganism" charge="0" />
			<species id="M_pail345p_hs_c" name="phosphatidylinositol-3,4,5-trisphosphate (Homo sapiens)_C9H13O18P4FULLRCO2FULLR2CO2" compartment="Cytosol" charge="-7" />
			<species id="M_pail345p_hs_n" name="phosphatidylinositol-3,4,5-trisphosphate (Homo sapiens)_C9H13O18P4FULLRCO2FULLR2CO2" compartment="Nucleus" charge="-7" />
			<species id="M_pail34p_hs_c" name="phosphatidylinositol-3,4-bisphosphate (Homo sapiens)_C9H14O15P3FULLRCO2FULLR2CO2" compartment="Cytosol" charge="-5" />
			<species id="M_pail34p_hs_r" name="phosphatidylinositol-3,4-bisphosphate (Homo sapiens)_C9H14O15P3FULLRCO2FULLR2CO2" compartment="EndoplasmicReticulum" charge="-5" />
			<species id="M_pail35p_hs_c" name="phosphatidylinositol-3,5-bisphosphate (Homo sapiens)_C9H14O15P3FULLRCO2FULLR2CO2" compartment="Cytosol" charge="-5" />
			<species id="M_pail35p_hs_r" name="phosphatidylinositol-3,5-bisphosphate (Homo sapiens)_C9H14O15P3FULLRCO2FULLR2CO2" compartment="EndoplasmicReticulum" charge="-5" />
			<species id="M_pail3p_hs_c" name="_1-Phosphatidyl-1D-myo-inositol 3-phosphate (Homo sapiens)_C9H15O12P2FULLRCO2FULLR2CO2" compartment="Cytosol" charge="-3" />
			<species id="M_pail3p_hs_r" name="_1-Phosphatidyl-1D-myo-inositol 3-phosphate (Homo sapiens)_C9H15O12P2FULLRCO2FULLR2CO2" compartment="EndoplasmicReticulum" charge="-3" />
			<species id="M_pail45p_hs_c" name="phosphatidylinositol 4,5-bisphosphate (Homo sapiens)_C9H14O15P3FULLRCO2FULLR2CO2" compartment="Cytosol" charge="-5" />
			<species id="M_pail45p_hs_n" name="phosphatidylinositol 4,5-bisphosphate (Homo sapiens)_C9H14O15P3FULLRCO2FULLR2CO2" compartment="Nucleus" charge="-5" />
			<species id="M_pail4p_hs_c" name="_1-Phosphatidyl-1D-myo-inositol 4-phosphate (Homo sapiens)_C9H15O12P2FULLRCO2FULLR2CO2" compartment="Cytosol" charge="-3" />
			<species id="M_pail4p_hs_n" name="_1-Phosphatidyl-1D-myo-inositol 4-phosphate (Homo sapiens)_C9H15O12P2FULLRCO2FULLR2CO2" compartment="Nucleus" charge="-3" />
			<species id="M_pail4p_hs_r" name="_1-Phosphatidyl-1D-myo-inositol 4-phosphate (Homo sapiens)_C9H15O12P2FULLRCO2FULLR2CO2" compartment="EndoplasmicReticulum" charge="-3" />
			<species id="M_pail5p_hs_c" name="_1-Phosphatidyl-1D-myo-inositol 5-phosphate (Homo sapiens)_C9H15O12P2FULLRCO2FULLR2CO2" compartment="Cytosol" charge="-3" />
			<species id="M_pail5p_hs_r" name="_1-Phosphatidyl-1D-myo-inositol 5-phosphate (Homo sapiens)_C9H15O12P2FULLRCO2FULLR2CO2" compartment="EndoplasmicReticulum" charge="-3" />
			<species id="M_pail_hs_c" name="phosphatidylinositol (homo sapiens)_C9H16O9PFULLRCO2FULLR2CO2" compartment="Cytosol" charge="-1" />
			<species id="M_pail_hs_n" name="phosphatidylinositol (homo sapiens)_C9H16O9PFULLRCO2FULLR2CO2" compartment="Nucleus" charge="-1" />
			<species id="M_pail_hs_r" name="phosphatidylinositol (homo sapiens)_C9H16O9PFULLRCO2FULLR2CO2" compartment="EndoplasmicReticulum" charge="-1" />
			<species id="M_palmACP_c" name="Palmitoyl-ACP (n-C16:0ACP)_C27H51N2O8PRS" compartment="Cytosol" charge="-1" />
			<species id="M_pan4p_c" name="Pantetheine 4'-phosphate_C11H21N2O7PS" compartment="Cytosol" charge="-2" />
			<species id="M_pap_c" name="Adenosine 3',5'-bisphosphate_C10H11N5O10P2" compartment="Cytosol" charge="-4" />
			<species id="M_pap_g" name="Adenosine 3',5'-bisphosphate_C10H11N5O10P2" compartment="GolgiApparatus" charge="-4" />
			<species id="M_paps_c" name="_3'-Phosphoadenylyl sulfate_C10H11N5O13P2S" compartment="Cytosol" charge="-4" />
			<species id="M_paps_g" name="_3'-Phosphoadenylyl sulfate_C10H11N5O13P2S" compartment="GolgiApparatus" charge="-4" />
			<species id="M_pchol_hs_c" name="Phosphatidylcholine (homo sapiens)_C8H18NO4PFULLRCO2FULLR2CO2" compartment="Cytosol" charge="0" />
			<species id="M_pchol_hs_e" name="Phosphatidylcholine (homo sapiens)_C8H18NO4PFULLRCO2FULLR2CO2" compartment="Extraorganism" charge="0" />
			<species id="M_pchol_hs_g" name="Phosphatidylcholine (homo sapiens)_C8H18NO4PFULLRCO2FULLR2CO2" compartment="GolgiApparatus" charge="0" />
			<species id="M_pchol_hs_m" name="Phosphatidylcholine (homo sapiens)_C8H18NO4PFULLRCO2FULLR2CO2" compartment="Mitochondria" charge="0" />
			<species id="M_pchol_hs_r" name="Phosphatidylcholine (homo sapiens)_C8H18NO4PFULLRCO2FULLR2CO2" compartment="EndoplasmicReticulum" charge="0" />
			<species id="M_pcollg5hlys_c" name="Procollagen 5-hydroxy-L-lysine_C6H14N2O3" compartment="Cytosol" charge="0" />
			<species id="M_pcollglys_c" name="Procollagen L-lysine_C7H14N3O2R2" compartment="Cytosol" charge="1" />
			<species id="M_pcreat_c" name="Phosphocreatine_C4H9N3O5P" compartment="Cytosol" charge="-1" />
			<species id="M_pcreat_m" name="Phosphocreatine_C4H9N3O5P" compartment="Mitochondria" charge="-1" />
			<species id="M_pcrn_m" name="propionyl-carnitine_C10H19NO4" compartment="Mitochondria" charge="0" />
			<species id="M_pcrn_x" name="propionyl-carnitine_C10H19NO4" compartment="Peroxisome" charge="0" />
			<species id="M_pdx5p_c" name="Pyridoxine 5'-phosphate_C8H10NO6P" compartment="Cytosol" charge="-2" />
			<species id="M_pe_hs_c" name="phosphatidylethanolamine (homo sapiens)_C5H12NO4PFULLRCO2FULLR2CO2" compartment="Cytosol" charge="0" />
			<species id="M_pe_hs_e" name="phosphatidylethanolamine (homo sapiens)_C5H12NO4PFULLRCO2FULLR2CO2" compartment="Extraorganism" charge="0" />
			<species id="M_pe_hs_m" name="phosphatidylethanolamine (homo sapiens)_C5H12NO4PFULLRCO2FULLR2CO2" compartment="Mitochondria" charge="0" />
			<species id="M_pe_hs_r" name="phosphatidylethanolamine (homo sapiens)_C5H12NO4PFULLRCO2FULLR2CO2" compartment="EndoplasmicReticulum" charge="0" />
			<species id="M_peamn_c" name="Phenethylamine_C8H12N" compartment="Cytosol" charge="1" />
			<species id="M_pep_c" name="Phosphoenolpyruvate_C3H2O6P" compartment="Cytosol" charge="-3" />
			<species id="M_pep_m" name="Phosphoenolpyruvate_C3H2O6P" compartment="Mitochondria" charge="-3" />
			<species id="M_peplys_n" name="Peptidyl-L-lysine_XH" compartment="Nucleus" charge="0" />
			<species id="M_pepslys_r" name="peptide sans lysine_X" compartment="EndoplasmicReticulum" charge="0" />
			<species id="M_peracd_c" name="Perillic acid_C10H13O2" compartment="Cytosol" charge="-1" />
			<species id="M_peracd_m" name="Perillic acid_C10H13O2" compartment="Mitochondria" charge="-1" />
			<species id="M_perillyl_c" name="Perillyl alcohol_C10H16O" compartment="Cytosol" charge="0" />
			<species id="M_pglyc_hs_c" name="phosphatidylglycerol (homo sapiens)_C6H12O6PFULLRCO2FULLR2CO2" compartment="Cytosol" charge="-1" />
			<species id="M_pglyc_hs_e" name="phosphatidylglycerol (homo sapiens)_C6H12O6PFULLRCO2FULLR2CO2" compartment="Extraorganism" charge="-1" />
			<species id="M_pgp_hs_c" name="phosphatidyl glycerol phosphate (homo sapiens)_C6H11O9P2FULLRCO2FULLR2CO2" compartment="Cytosol" charge="-3" />
			<species id="M_phe_DASH_L_c" name="L-Phenylalanine_C9H11NO2" compartment="Cytosol" charge="0" />
			<species id="M_phe_DASH_L_e" name="L-Phenylalanine_C9H11NO2" compartment="Extraorganism" charge="0" />
			<species id="M_phe_DASH_L_m" name="L-Phenylalanine_C9H11NO2" compartment="Mitochondria" charge="0" />
			<species id="M_pheme_c" name="Protoheme_C34H30FeN4O4" compartment="Cytosol" charge="-2" />
			<species id="M_pheme_e" name="Protoheme_C34H30FeN4O4" compartment="Extraorganism" charge="-2" />
			<species id="M_pheme_m" name="Protoheme_C34H30FeN4O4" compartment="Mitochondria" charge="-2" />
			<species id="M_phom_c" name="O-Phospho-L-homoserine_C4H8NO6P" compartment="Cytosol" charge="-2" />
			<species id="M_phpyr_c" name="Phenylpyruvate_C9H7O3" compartment="Cytosol" charge="-1" />
			<species id="M_phpyr_m" name="Phenylpyruvate_C9H7O3" compartment="Mitochondria" charge="-1" />
			<species id="M_phyt2ohcoa_x" name="_2-Hydroxyphytanoyl-CoA_C41H70N7O18P3S" compartment="Peroxisome" charge="-4" />
			<species id="M_phyt_c" name="phytanic acid_C20H39O2" compartment="Cytosol" charge="-1" />
			<species id="M_phyt_x" name="phytanic acid_C20H39O2" compartment="Peroxisome" charge="-1" />
			<species id="M_phytcoa_c" name="phytanyl coa_C41H70N7O17P3S" compartment="Cytosol" charge="-4" />
			<species id="M_phytcoa_x" name="phytanyl coa_C41H70N7O17P3S" compartment="Peroxisome" charge="-4" />
			<species id="M_pi_c" name="Phosphate_HO4P" compartment="Cytosol" charge="-2" />
			<species id="M_pi_e" name="Phosphate_HO4P" compartment="Extraorganism" charge="-2" />
			<species id="M_pi_g" name="Phosphate_HO4P" compartment="GolgiApparatus" charge="-2" />
			<species id="M_pi_l" name="Phosphate_HO4P" compartment="Lysosome" charge="-2" />
			<species id="M_pi_m" name="Phosphate_HO4P" compartment="Mitochondria" charge="-2" />
			<species id="M_pi_n" name="Phosphate_HO4P" compartment="Nucleus" charge="-2" />
			<species id="M_pi_r" name="Phosphate_HO4P" compartment="EndoplasmicReticulum" charge="-2" />
			<species id="M_pi_x" name="Phosphate_HO4P" compartment="Peroxisome" charge="-2" />
			<species id="M_pmtcoa_c" name="Palmitoyl-CoA (n-C16:0CoA)_C37H62N7O17P3S" compartment="Cytosol" charge="-4" />
			<species id="M_pmtcoa_m" name="Palmitoyl-CoA (n-C16:0CoA)_C37H62N7O17P3S" compartment="Mitochondria" charge="-4" />
			<species id="M_pmtcoa_x" name="Palmitoyl-CoA (n-C16:0CoA)_C37H62N7O17P3S" compartment="Peroxisome" charge="-4" />
			<species id="M_pmtcrn_c" name="L-Palmitoylcarnitine_C23H45NO4" compartment="Cytosol" charge="0" />
			<species id="M_pmtcrn_m" name="L-Palmitoylcarnitine_C23H45NO4" compartment="Mitochondria" charge="0" />
			<species id="M_pnto_DASH_R_c" name="(R)-Pantothenate_C9H16NO5" compartment="Cytosol" charge="-1" />
			<species id="M_pnto_DASH_R_e" name="(R)-Pantothenate_C9H16NO5" compartment="Extraorganism" charge="-1" />
			<species id="M_pnto_DASH_R_m" name="(R)-Pantothenate_C9H16NO5" compartment="Mitochondria" charge="-1" />
			<species id="M_ppa_c" name="Propionate (n-C3:0)_C3H5O2" compartment="Cytosol" charge="-1" />
			<species id="M_ppa_m" name="Propionate (n-C3:0)_C3H5O2" compartment="Mitochondria" charge="-1" />
			<species id="M_ppbng_c" name="Porphobilinogen_C10H13N2O4" compartment="Cytosol" charge="-1" />
			<species id="M_ppcoa_c" name="Propanoyl-CoA_C24H36N7O17P3S" compartment="Cytosol" charge="-4" />
			<species id="M_ppcoa_m" name="Propanoyl-CoA_C24H36N7O17P3S" compartment="Mitochondria" charge="-4" />
			<species id="M_ppcoa_x" name="Propanoyl-CoA_C24H36N7O17P3S" compartment="Peroxisome" charge="-4" />
			<species id="M_ppi_c" name="Diphosphate_HO7P2" compartment="Cytosol" charge="-3" />
			<species id="M_ppi_m" name="Diphosphate_HO7P2" compartment="Mitochondria" charge="-3" />
			<species id="M_ppi_n" name="Diphosphate_HO7P2" compartment="Nucleus" charge="-3" />
			<species id="M_ppi_r" name="Diphosphate_HO7P2" compartment="EndoplasmicReticulum" charge="-3" />
			<species id="M_ppi_x" name="Diphosphate_HO7P2" compartment="Peroxisome" charge="-3" />
			<species id="M_ppmi12346p_c" name="_5-Diphosphoinositol pentakisphosphate_C6H6O27P7" compartment="Cytosol" charge="-13" />
			<species id="M_ppmi12346p_n" name="_5-Diphosphoinositol pentakisphosphate_C6H6O27P7" compartment="Nucleus" charge="-13" />
			<species id="M_ppmi1346p_c" name="Diphosphoinositol tetrakisphosphate_C6H7O24P6" compartment="Cytosol" charge="-11" />
			<species id="M_ppmi1346p_n" name="Diphosphoinositol tetrakisphosphate_C6H7O24P6" compartment="Nucleus" charge="-11" />
			<species id="M_ppp9_m" name="Protoporphyrin_C34H32N4O4" compartment="Mitochondria" charge="-2" />
			<species id="M_pppg9_c" name="Protoporphyrinogen IX_C34H38N4O4" compartment="Cytosol" charge="-2" />
			<species id="M_pppg9_m" name="Protoporphyrinogen IX_C34H38N4O4" compartment="Mitochondria" charge="-2" />
			<species id="M_pppi_c" name="Inorganic triphosphate_HO10P3" compartment="Cytosol" charge="-4" />
			<species id="M_pppi_m" name="Inorganic triphosphate_HO10P3" compartment="Mitochondria" charge="-4" />
			<species id="M_pppi_n" name="Inorganic triphosphate_HO10P3" compartment="Nucleus" charge="-4" />
			<species id="M_pram_c" name="_5-Phospho-beta-D-ribosylamine_C5H11NO7P" compartment="Cytosol" charge="-1" />
			<species id="M_pre_prot_r" name="glycophosphatidylinositol (GPI)-anchored protein precursor_XY" compartment="EndoplasmicReticulum" charge="0" />
			<species id="M_prgnlone_c" name="Pregnenolone_C21H32O2" compartment="Cytosol" charge="0" />
			<species id="M_prgnlone_m" name="Pregnenolone_C21H32O2" compartment="Mitochondria" charge="0" />
			<species id="M_prgnlone_r" name="Pregnenolone_C21H32O2" compartment="EndoplasmicReticulum" charge="0" />
			<species id="M_prgnlones_c" name="pregnenolone sulfate_C21H31O5S" compartment="Cytosol" charge="-1" />
			<species id="M_prgnlones_r" name="pregnenolone sulfate_C21H31O5S" compartment="EndoplasmicReticulum" charge="-1" />
			<species id="M_prgstrn_c" name="Progesterone_C21H30O2" compartment="Cytosol" charge="0" />
			<species id="M_prgstrn_r" name="Progesterone_C21H30O2" compartment="EndoplasmicReticulum" charge="0" />
			<species id="M_prist_c" name="pristanic acid_C19H37O2" compartment="Cytosol" charge="-1" />
			<species id="M_prist_x" name="pristanic acid_C19H37O2" compartment="Peroxisome" charge="-1" />
			<species id="M_pristanal_c" name="pristanal_C19H38O" compartment="Cytosol" charge="0" />
			<species id="M_pristanal_x" name="pristanal_C19H38O" compartment="Peroxisome" charge="0" />
			<species id="M_pristcoa_c" name="pristanoyl coa_C40H68N7O17P3S" compartment="Cytosol" charge="-4" />
			<species id="M_pristcoa_x" name="pristanoyl coa_C40H68N7O17P3S" compartment="Peroxisome" charge="-4" />
			<species id="M_pro_DASH_D_c" name="D-Proline_C5H9NO2" compartment="Cytosol" charge="0" />
			<species id="M_pro_DASH_D_e" name="D-Proline_C5H9NO2" compartment="Extraorganism" charge="0" />
			<species id="M_pro_DASH_D_l" name="D-Proline_C5H9NO2" compartment="Lysosome" charge="0" />
			<species id="M_pro_DASH_D_x" name="D-Proline_C5H9NO2" compartment="Peroxisome" charge="0" />
			<species id="M_pro_DASH_L_c" name="L-Proline_C5H9NO2" compartment="Cytosol" charge="0" />
			<species id="M_pro_DASH_L_e" name="L-Proline_C5H9NO2" compartment="Extraorganism" charge="0" />
			<species id="M_pro_DASH_L_l" name="L-Proline_C5H9NO2" compartment="Lysosome" charge="0" />
			<species id="M_pro_DASH_L_m" name="L-Proline_C5H9NO2" compartment="Mitochondria" charge="0" />
			<species id="M_pro_DASH_L_r" name="L-Proline_C5H9NO2" compartment="EndoplasmicReticulum" charge="0" />
			<species id="M_prostg1_c" name="(13E)-11alpha-Hydroxy-9,15-dioxoprost-13-enoate_C20H31O5" compartment="Cytosol" charge="-1" />
			<species id="M_prostgd2_c" name="Prostaglandin D2_C20H31O5" compartment="Cytosol" charge="-1" />
			<species id="M_prostgd2_e" name="Prostaglandin D2_C20H31O5" compartment="Extraorganism" charge="-1" />
			<species id="M_prostgd2_r" name="Prostaglandin D2_C20H31O5" compartment="EndoplasmicReticulum" charge="-1" />
			<species id="M_prostge1_c" name="Prostaglandin E1_C20H33O5" compartment="Cytosol" charge="-1" />
			<species id="M_prostge1_e" name="Prostaglandin E1_C20H33O5" compartment="Extraorganism" charge="-1" />
			<species id="M_prostge2_c" name="Prostaglandin E2_C20H31O5" compartment="Cytosol" charge="-1" />
			<species id="M_prostge2_e" name="Prostaglandin E2_C20H31O5" compartment="Extraorganism" charge="-1" />
			<species id="M_prostge2_r" name="Prostaglandin E2_C20H31O5" compartment="EndoplasmicReticulum" charge="-1" />
			<species id="M_prostgf2_c" name="Prostaglandin F2alpha_C20H33O5" compartment="Cytosol" charge="-1" />
			<species id="M_prostgf2_e" name="Prostaglandin F2alpha_C20H33O5" compartment="Extraorganism" charge="-1" />
			<species id="M_prostgh2_c" name="Prostaglandin H2_C20H31O5" compartment="Cytosol" charge="-1" />
			<species id="M_prostgh2_r" name="Prostaglandin H2_C20H31O5" compartment="EndoplasmicReticulum" charge="-1" />
			<species id="M_prostgi2_r" name="Prostaglandin I2_C20H31O5" compartment="EndoplasmicReticulum" charge="-1" />
			<species id="M_prpncoa_m" name="Propenoyl-CoA_C24H34N7O17P3S" compartment="Mitochondria" charge="-4" />
			<species id="M_prpncoa_x" name="Propenoyl-CoA_C24H34N7O17P3S" compartment="Peroxisome" charge="-4" />
			<species id="M_prpp_c" name="_5-Phospho-alpha-D-ribose 1-diphosphate_C5H8O14P3" compartment="Cytosol" charge="-5" />
			<species id="M_ps_hs_c" name="phosphatidylserine (homo sapiens)_C6H11NO6PFULLRCO2FULLR2CO2" compartment="Cytosol" charge="-1" />
			<species id="M_ps_hs_e" name="phosphatidylserine (homo sapiens)_C6H11NO6PFULLRCO2FULLR2CO2" compartment="Extraorganism" charge="-1" />
			<species id="M_ps_hs_m" name="phosphatidylserine (homo sapiens)_C6H11NO6PFULLRCO2FULLR2CO2" compartment="Mitochondria" charge="-1" />
			<species id="M_pser_DASH_L_c" name="O-Phospho-L-serine_C3H6NO6P" compartment="Cytosol" charge="-2" />
			<species id="M_ptdca_c" name="pentadecanoate_C15H29O2" compartment="Cytosol" charge="-1" />
			<species id="M_ptdcacoa_c" name="pentadecanoyl Coenzyme A_C36H60N7O17P3S" compartment="Cytosol" charge="-4" />
			<species id="M_ptdcacoa_m" name="pentadecanoyl Coenzyme A_C36H60N7O17P3S" compartment="Mitochondria" charge="-4" />
			<species id="M_ptdcacrn_c" name="pendtadenoyl carnitine_C22H43NO4" compartment="Cytosol" charge="0" />
			<species id="M_ptdcacrn_m" name="pendtadenoyl carnitine_C22H43NO4" compartment="Mitochondria" charge="0" />
			<species id="M_ptrc_c" name="Putrescine_C4H14N2" compartment="Cytosol" charge="2" />
			<species id="M_ptrc_m" name="Putrescine_C4H14N2" compartment="Mitochondria" charge="2" />
			<species id="M_ptth_c" name="Pantetheine_C11H22N2O4S" compartment="Cytosol" charge="0" />
			<species id="M_pyam5p_c" name="Pyridoxamine 5'-phosphate_C8H12N2O5P" compartment="Cytosol" charge="-1" />
			<species id="M_pydam_c" name="Pyridoxamine_C8H13N2O2" compartment="Cytosol" charge="1" />
			<species id="M_pydx5p_c" name="Pyridoxal 5'-phosphate_C8H8NO6P" compartment="Cytosol" charge="-2" />
			<species id="M_pydx_c" name="Pyridoxal_C8H9NO3" compartment="Cytosol" charge="0" />
			<species id="M_pydxn_c" name="Pyridoxine_C8H11NO3" compartment="Cytosol" charge="0" />
			<species id="M_pylald_c" name="Perillyl aldehyde_C10H14O" compartment="Cytosol" charge="0" />
			<species id="M_pylald_m" name="Perillyl aldehyde_C10H14O" compartment="Mitochondria" charge="0" />
			<species id="M_pyr_c" name="Pyruvate_C3H3O3" compartment="Cytosol" charge="-1" />
			<species id="M_pyr_e" name="Pyruvate_C3H3O3" compartment="Extraorganism" charge="-1" />
			<species id="M_pyr_m" name="Pyruvate_C3H3O3" compartment="Mitochondria" charge="-1" />
			<species id="M_pyr_x" name="Pyruvate_C3H3O3" compartment="Peroxisome" charge="-1" />
			<species id="M_q10_c" name="Ubiquinone-10_C59H90O4" compartment="Cytosol" charge="0" />
			<species id="M_q10_m" name="Ubiquinone-10_C59H90O4" compartment="Mitochondria" charge="0" />
			<species id="M_q10h2_c" name="Ubiquinol-10_C59H92O4" compartment="Cytosol" charge="0" />
			<species id="M_q10h2_m" name="Ubiquinol-10_C59H92O4" compartment="Mitochondria" charge="0" />
			<species id="M_quln_c" name="Quinolinate_C7H3NO4" compartment="Cytosol" charge="-2" />
			<species id="M_r1p_c" name="alpha-D-Ribose 1-phosphate_C5H9O8P" compartment="Cytosol" charge="-2" />
			<species id="M_r5p_c" name="alpha-D-Ribose 5-phosphate_C5H9O8P" compartment="Cytosol" charge="-2" />
			<species id="M_r5p_m" name="alpha-D-Ribose 5-phosphate_C5H9O8P" compartment="Mitochondria" charge="-2" />
			<species id="M_retfa_c" name="fatty acid retinol_C20H29OFULLR2CO" compartment="Cytosol" charge="0" />
			<species id="M_retinal_DASH_11_DASH_cis_c" name="cis-11-retinal_C20H28O" compartment="Cytosol" charge="0" />
			<species id="M_retinal_DASH_cis_DASH_13_c" name="cis-13-retinal_C20H28O" compartment="Cytosol" charge="0" />
			<species id="M_retinal_DASH_cis_DASH_9_c" name="cis-9-retinal_C20H28O" compartment="Cytosol" charge="0" />
			<species id="M_retinal_c" name="Retinal_C20H28O" compartment="Cytosol" charge="0" />
			<species id="M_retinol_DASH_9_DASH_cis_c" name="_9-cis-retinol_C20H30O" compartment="Cytosol" charge="0" />
			<species id="M_retinol_DASH_cis_DASH_11_c" name="cis-11-retinol_C20H30O" compartment="Cytosol" charge="0" />
			<species id="M_retinol_DASH_cis_DASH_13_c" name="cis-13-retinol_C20H30O" compartment="Cytosol" charge="0" />
			<species id="M_retinol_c" name="Retinol_C20H30O" compartment="Cytosol" charge="0" />
			<species id="M_retn_c" name="Retinoate_C20H27O2" compartment="Cytosol" charge="-1" />
			<species id="M_retn_r" name="Retinoate_C20H27O2" compartment="EndoplasmicReticulum" charge="-1" />
			<species id="M_retnglc_r" name="retinoyl glucuronide_C26H35O8" compartment="EndoplasmicReticulum" charge="-1" />
			<species id="M_rib_DASH_D_c" name="D-Ribose_C5H10O5" compartment="Cytosol" charge="0" />
			<species id="M_ribflv_c" name="Riboflavin_C17H20N4O6" compartment="Cytosol" charge="0" />
			<species id="M_rnam_c" name="N-Ribosylnicotinamide_C11H15N2O5" compartment="Cytosol" charge="1" />
			<species id="M_ru5p_DASH_D_c" name="D-Ribulose 5-phosphate_C5H9O8P" compartment="Cytosol" charge="-2" />
			<species id="M_s2l2fn2m2masn_e" name="PA6_C90H145N6O65X" compartment="Extraorganism" charge="-2" />
			<species id="M_s2l2fn2m2masn_g" name="PA6_C90H145N6O65X" compartment="GolgiApparatus" charge="-2" />
			<species id="M_s2l2fn2m2masn_l" name="PA6_C90H145N6O65X" compartment="Lysosome" charge="-2" />
			<species id="M_s2l2n2m2m_c" name="de-Fuc form of PA6 (w/o peptide linkage)_C84H136N6O62" compartment="Cytosol" charge="-2" />
			<species id="M_s2l2n2m2m_l" name="de-Fuc form of PA6 (w/o peptide linkage)_C84H136N6O62" compartment="Lysosome" charge="-2" />
			<species id="M_s2l2n2m2masn_e" name="de-Fuc form of PA6_C84H135N6O61X" compartment="Extraorganism" charge="-2" />
			<species id="M_s2l2n2m2masn_l" name="de-Fuc form of PA6_C84H135N6O61X" compartment="Lysosome" charge="-2" />
			<species id="M_s2l2n2m2mn_c" name="de-Fuc, reducing GlcNAc removed form of PA6 (w/o peptide linkage)_C76H123N5O57" compartment="Cytosol" charge="-2" />
			<species id="M_s2l2n2m2mn_l" name="de-Fuc, reducing GlcNAc removed form of PA6 (w/o peptide linkage)_C76H123N5O57" compartment="Lysosome" charge="-2" />
			<species id="M_s7p_c" name="Sedoheptulose 7-phosphate_C7H13O10P" compartment="Cytosol" charge="-2" />
			<species id="M_sT_antigen_g" name="sialyl-T antigen_C25H40N2O18X" compartment="GolgiApparatus" charge="-1" />
			<species id="M_sTn_antigen_g" name="sialyl-Tn antigen_C19H30N2O13X" compartment="GolgiApparatus" charge="-1" />
			<species id="M_saccrp_DASH_L_m" name="L-Saccharopine_C11H19N2O6" compartment="Mitochondria" charge="-1" />
			<species id="M_sarcs_c" name="Sarcosine_C3H7NO2" compartment="Cytosol" charge="0" />
			<species id="M_sarcs_m" name="Sarcosine_C3H7NO2" compartment="Mitochondria" charge="0" />
			<species id="M_sarcs_x" name="Sarcosine_C3H7NO2" compartment="Peroxisome" charge="0" />
			<species id="M_sbt_DASH_D_c" name="D-Sorbitol_C6H14O6" compartment="Cytosol" charge="0" />
			<species id="M_seahcys_c" name="Se-Adenosylselenohomocysteine_C14H20N6O5Se" compartment="Cytosol" charge="0" />
			<species id="M_seahcys_n" name="Se-Adenosylselenohomocysteine_C14H20N6O5Se" compartment="Nucleus" charge="0" />
			<species id="M_seasmet_c" name="Se-Adenosylselenomethionine_C15H23N6O5Se" compartment="Cytosol" charge="1" />
			<species id="M_seasmet_n" name="Se-Adenosylselenomethionine_C15H23N6O5Se" compartment="Nucleus" charge="1" />
			<species id="M_sel_c" name="Selenate_O4Se" compartment="Cytosol" charge="-2" />
			<species id="M_sel_e" name="Selenate_O4Se" compartment="Extraorganism" charge="-2" />
			<species id="M_selcys_c" name="Selenocysteine_C3H7NO2Se" compartment="Cytosol" charge="0" />
			<species id="M_selcyst_c" name="Selenocystathionine_C7H14N2O4Se" compartment="Cytosol" charge="0" />
			<species id="M_selhcys_c" name="Selenohomocysteine_C4H9NO2Se" compartment="Cytosol" charge="0" />
			<species id="M_selmeth_c" name="Selenomethionine_C5H11NO2Se" compartment="Cytosol" charge="0" />
			<species id="M_seln_c" name="Selenide_HSe" compartment="Cytosol" charge="-1" />
			<species id="M_selnp_c" name="Selenophosphate_H2O3PSe" compartment="Cytosol" charge="-1" />
			<species id="M_ser_DASH_D_c" name="D-Serine_C3H7NO3" compartment="Cytosol" charge="0" />
			<species id="M_ser_DASH_D_e" name="D-Serine_C3H7NO3" compartment="Extraorganism" charge="0" />
			<species id="M_ser_DASH_L_c" name="L-Serine_C3H7NO3" compartment="Cytosol" charge="0" />
			<species id="M_ser_DASH_L_e" name="L-Serine_C3H7NO3" compartment="Extraorganism" charge="0" />
			<species id="M_ser_DASH_L_m" name="L-Serine_C3H7NO3" compartment="Mitochondria" charge="0" />
			<species id="M_ser_DASH_L_x" name="L-Serine_C3H7NO3" compartment="Peroxisome" charge="0" />
			<species id="M_sgalside_hs_g" name="sulfatide galactocerebroside (homo sapiens)_C24H45NO10SFULLRCO" compartment="GolgiApparatus" charge="-1" />
			<species id="M_sgalside_hs_l" name="sulfatide galactocerebroside (homo sapiens)_C24H45NO10SFULLRCO" compartment="Lysosome" charge="-1" />
			<species id="M_sl_DASH_L_c" name="L-sulfolactate_C3H4O6S" compartment="Cytosol" charge="-2" />
			<species id="M_sl_DASH_L_m" name="L-sulfolactate_C3H4O6S" compartment="Mitochondria" charge="-2" />
			<species id="M_so3_c" name="Sulfite_O3S" compartment="Cytosol" charge="-2" />
			<species id="M_so3_m" name="Sulfite_O3S" compartment="Mitochondria" charge="-2" />
			<species id="M_so4_c" name="Sulfate_O4S" compartment="Cytosol" charge="-2" />
			<species id="M_so4_e" name="Sulfate_O4S" compartment="Extraorganism" charge="-2" />
			<species id="M_so4_l" name="Sulfate_O4S" compartment="Lysosome" charge="-2" />
			<species id="M_so4_m" name="Sulfate_O4S" compartment="Mitochondria" charge="-2" />
			<species id="M_so4_r" name="Sulfate_O4S" compartment="EndoplasmicReticulum" charge="-2" />
			<species id="M_sph1p_c" name="Sphinganine 1-phosphate_C18H39NO5P" compartment="Cytosol" charge="-1" />
			<species id="M_sph1p_r" name="Sphinganine 1-phosphate_C18H39NO5P" compartment="EndoplasmicReticulum" charge="-1" />
			<species id="M_sphgn_c" name="Sphinganine_C18H40NO2" compartment="Cytosol" charge="1" />
			<species id="M_sphgn_r" name="Sphinganine_C18H40NO2" compartment="EndoplasmicReticulum" charge="1" />
			<species id="M_sphings_c" name="Sphingosine_C18H38NO2" compartment="Cytosol" charge="1" />
			<species id="M_sphings_l" name="Sphingosine_C18H38NO2" compartment="Lysosome" charge="1" />
			<species id="M_sphings_r" name="Sphingosine_C18H38NO2" compartment="EndoplasmicReticulum" charge="1" />
			<species id="M_sphmyln_hs_c" name="sphingomyelin (homo sapiens)_C23H48N2O5PFULLRCO" compartment="Cytosol" charge="0" />
			<species id="M_sphmyln_hs_g" name="sphingomyelin (homo sapiens)_C23H48N2O5PFULLRCO" compartment="GolgiApparatus" charge="0" />
			<species id="M_sphmyln_hs_l" name="sphingomyelin (homo sapiens)_C23H48N2O5PFULLRCO" compartment="Lysosome" charge="0" />
			<species id="M_sphs1p_c" name="Sphingosine 1-phosphate_C18H37NO5P" compartment="Cytosol" charge="-1" />
			<species id="M_sphs1p_r" name="Sphingosine 1-phosphate_C18H37NO5P" compartment="EndoplasmicReticulum" charge="-1" />
			<species id="M_spmd_c" name="Spermidine_C7H22N3" compartment="Cytosol" charge="3" />
			<species id="M_sprm_c" name="Spermine_C10H30N4" compartment="Cytosol" charge="4" />
			<species id="M_sql_r" name="Squalene_C30H50" compartment="EndoplasmicReticulum" charge="0" />
			<species id="M_srtn_c" name="Serotonin_C10H13N2O" compartment="Cytosol" charge="1" />
			<species id="M_srtn_e" name="Serotonin_C10H13N2O" compartment="Extraorganism" charge="1" />
			<species id="M_stcoa_c" name="Stearoyl-CoA (n-C18:0CoA)_C39H66N7O17P3S" compartment="Cytosol" charge="-4" />
			<species id="M_stcoa_m" name="Stearoyl-CoA (n-C18:0CoA)_C39H66N7O17P3S" compartment="Mitochondria" charge="-4" />
			<species id="M_stcoa_x" name="Stearoyl-CoA (n-C18:0CoA)_C39H66N7O17P3S" compartment="Peroxisome" charge="-4" />
			<species id="M_stcrn_c" name="stearoylcarnitine_C25H49NO4" compartment="Cytosol" charge="0" />
			<species id="M_stcrn_m" name="stearoylcarnitine_C25H49NO4" compartment="Mitochondria" charge="0" />
			<species id="M_strch1_e" name="starch, structure 1 (1,6-{7[1,4-Glc], 4[1,4-Glc]})_C66H112O56" compartment="Extraorganism" charge="0" />
			<species id="M_strch2_e" name="starch, structure 2 (1,6-{2[1,4-Glc], [1,4-Glc]})_C18H32O16" compartment="Extraorganism" charge="0" />
			<species id="M_strdnc_c" name="stearidonic acid C18:4, n-3_C18H27O2" compartment="Cytosol" charge="-1" />
			<species id="M_strdnccoa_c" name="stearidonyl coenzyme A_C39H58N7O17P3S" compartment="Cytosol" charge="-4" />
			<species id="M_strdnccoa_m" name="stearidonyl coenzyme A_C39H58N7O17P3S" compartment="Mitochondria" charge="-4" />
			<species id="M_strdnccoa_x" name="stearidonyl coenzyme A_C39H58N7O17P3S" compartment="Peroxisome" charge="-4" />
			<species id="M_strdnccrn_c" name="stearidonyl carnitine_C25H41NO4" compartment="Cytosol" charge="0" />
			<species id="M_strdnccrn_m" name="stearidonyl carnitine_C25H41NO4" compartment="Mitochondria" charge="0" />
			<species id="M_succ_c" name="Succinate_C4H4O4" compartment="Cytosol" charge="-2" />
			<species id="M_succ_e" name="Succinate_C4H4O4" compartment="Extraorganism" charge="-2" />
			<species id="M_succ_m" name="Succinate_C4H4O4" compartment="Mitochondria" charge="-2" />
			<species id="M_succ_r" name="Succinate_C4H4O4" compartment="EndoplasmicReticulum" charge="-2" />
			<species id="M_succ_x" name="Succinate_C4H4O4" compartment="Peroxisome" charge="-2" />
			<species id="M_succoa_m" name="Succinyl-CoA_C25H35N7O19P3S" compartment="Mitochondria" charge="-5" />
			<species id="M_sucr_e" name="Sucrose_C12H22O11" compartment="Extraorganism" charge="0" />
			<species id="M_sucsal_m" name="Succinic semialdehyde_C4H5O3" compartment="Mitochondria" charge="-1" />
			<species id="M_t2m26dcoa_m" name="trans-2-Methyl-5-isopropylhexa-2,5-dienoyl-CoA_C31H46N7O17P3S" compartment="Mitochondria" charge="-4" />
			<species id="M_t2m26dcoa_x" name="trans-2-Methyl-5-isopropylhexa-2,5-dienoyl-CoA_C31H46N7O17P3S" compartment="Peroxisome" charge="-4" />
			<species id="M_tag1p_DASH_D_c" name="D-Tagatose 1-phosphate_C6H11O9P" compartment="Cytosol" charge="-2" />
			<species id="M_tag_hs_c" name="triacylglycerol (homo sapiens)_C3H5FULLRCO2FULLR2CO2FULLR3CO2" compartment="Cytosol" charge="0" />
			<species id="M_tag_hs_e" name="triacylglycerol (homo sapiens)_C3H5FULLRCO2FULLR2CO2FULLR3CO2" compartment="Extraorganism" charge="0" />
			<species id="M_tagat_DASH_D_c" name="D-Tagatose_C6H12O6" compartment="Cytosol" charge="0" />
			<species id="M_taur_c" name="Taurine_C2H7NO3S" compartment="Cytosol" charge="0" />
			<species id="M_taur_e" name="Taurine_C2H7NO3S" compartment="Extraorganism" charge="0" />
			<species id="M_taur_x" name="Taurine_C2H7NO3S" compartment="Peroxisome" charge="0" />
			<species id="M_taxol_c" name="paclitaxel_C47H31NO14" compartment="Cytosol" charge="0" />
			<species id="M_tchola_c" name="taurocholic acid_C26H45NO7S" compartment="Cytosol" charge="0" />
			<species id="M_tchola_e" name="taurocholic acid_C26H45NO7S" compartment="Extraorganism" charge="0" />
			<species id="M_tchola_x" name="taurocholic acid_C26H45NO7S" compartment="Peroxisome" charge="0" />
			<species id="M_tcynt_c" name="Thiocyanate_CNS" compartment="Cytosol" charge="-1" />
			<species id="M_tcynt_m" name="Thiocyanate_CNS" compartment="Mitochondria" charge="-1" />
			<species id="M_tdchola_x" name="taurochenodeoxycholate_C26H45NO6S" compartment="Peroxisome" charge="0" />
			<species id="M_tdcoa_c" name="Tetradecanoyl-CoA (n-C14:0CoA)_C35H58N7O17P3S" compartment="Cytosol" charge="-4" />
			<species id="M_tdcoa_m" name="Tetradecanoyl-CoA (n-C14:0CoA)_C35H58N7O17P3S" compartment="Mitochondria" charge="-4" />
			<species id="M_tdcoa_x" name="Tetradecanoyl-CoA (n-C14:0CoA)_C35H58N7O17P3S" compartment="Peroxisome" charge="-4" />
			<species id="M_tdeACP_c" name="cis-tetradec-7-enoyl-[acyl-carrier protein] (n-C14:1)_C25H45N2O8PRS" compartment="Cytosol" charge="-1" />
			<species id="M_tethex3_c" name="tetracosahexaenoic acid, n-3_C24H35O2" compartment="Cytosol" charge="-1" />
			<species id="M_tethex3coa_c" name="tetracosahexaenoyl coenzyme A_C45H66N7O17P3S" compartment="Cytosol" charge="-4" />
			<species id="M_tethex3coa_x" name="tetracosahexaenoyl coenzyme A_C45H66N7O17P3S" compartment="Peroxisome" charge="-4" />
			<species id="M_tetpent3_c" name="tetracosapentaenoic acid, n-3_C24H37O2" compartment="Cytosol" charge="-1" />
			<species id="M_tetpent3coa_c" name="tetracosapentaenoyl coenzyme A, n-3_C45H68N7O17P3S" compartment="Cytosol" charge="-4" />
			<species id="M_tetpent3coa_m" name="tetracosapentaenoyl coenzyme A, n-3_C45H68N7O17P3S" compartment="Mitochondria" charge="-4" />
			<species id="M_tetpent3coa_x" name="tetracosapentaenoyl coenzyme A, n-3_C45H68N7O17P3S" compartment="Peroxisome" charge="-4" />
			<species id="M_tetpent3crn_c" name="tetracosapentaenoyl carnitine_C31H51NO4" compartment="Cytosol" charge="0" />
			<species id="M_tetpent3crn_m" name="tetracosapentaenoyl carnitine_C31H51NO4" compartment="Mitochondria" charge="0" />
			<species id="M_tetpent6_c" name="tetracosapentaenoic acid, n-6_C24H37O2" compartment="Cytosol" charge="-1" />
			<species id="M_tetpent6coa_c" name="tetracosapentaenoyl coenzyme A, n-6_C45H68N7O17P3S" compartment="Cytosol" charge="-4" />
			<species id="M_tetpent6coa_m" name="tetracosapentaenoyl coenzyme A, n-6_C45H68N7O17P3S" compartment="Mitochondria" charge="-4" />
			<species id="M_tetpent6coa_x" name="tetracosapentaenoyl coenzyme A, n-6_C45H68N7O17P3S" compartment="Peroxisome" charge="-4" />
			<species id="M_tetpent6crn_c" name="tetracosapentaenoyl carnitine_C31H51NO4" compartment="Cytosol" charge="0" />
			<species id="M_tetpent6crn_m" name="tetracosapentaenoyl carnitine_C31H51NO4" compartment="Mitochondria" charge="0" />
			<species id="M_tettet6_c" name="tetracosatetraenoic acid n-6_C24H39O2" compartment="Cytosol" charge="-1" />
			<species id="M_tettet6coa_c" name="tetracosatetraenoyl coenzyme A_C45H70N7O17P3S" compartment="Cytosol" charge="-4" />
			<species id="M_tettet6coa_m" name="tetracosatetraenoyl coenzyme A_C45H70N7O17P3S" compartment="Mitochondria" charge="-4" />
			<species id="M_tettet6coa_x" name="tetracosatetraenoyl coenzyme A_C45H70N7O17P3S" compartment="Peroxisome" charge="-4" />
			<species id="M_tettet6crn_c" name="Tetracosatetraenoyl carnitine_C31H53NO4" compartment="Cytosol" charge="0" />
			<species id="M_tettet6crn_m" name="Tetracosatetraenoyl carnitine_C31H53NO4" compartment="Mitochondria" charge="0" />
			<species id="M_thbpt4acam_c" name="Tetrahydrobiopterin-4a-carbinolamine_C9H15N5O4" compartment="Cytosol" charge="0" />
			<species id="M_thbpt_c" name="Tetrahydrobiopterin_C9H15N5O3" compartment="Cytosol" charge="0" />
			<species id="M_thbpt_n" name="Tetrahydrobiopterin_C9H15N5O3" compartment="Nucleus" charge="0" />
			<species id="M_thcholoylcoa_x" name="_3alpha,7alpha,24-Trihydroxy-5beta-cholestanoyl-CoA_C48H76N7O20P3S" compartment="Peroxisome" charge="-4" />
			<species id="M_thcholst_m" name="_3alpha,7alpha,12alpha-Trihydroxy-5beta-cholestan-26-al_C27H46O4" compartment="Mitochondria" charge="0" />
			<species id="M_thcholstoic_m" name="_3alpha,7alpha,12alpha-Trihydroxy-5beta-cholestanoate_C27H45O5" compartment="Mitochondria" charge="-1" />
			<species id="M_thcholstoic_r" name="_3alpha,7alpha,12alpha-Trihydroxy-5beta-cholestanoate_C27H45O5" compartment="EndoplasmicReticulum" charge="-1" />
			<species id="M_thcholstoic_x" name="_3alpha,7alpha,12alpha-Trihydroxy-5beta-cholestanoate_C27H45O5" compartment="Peroxisome" charge="-1" />
			<species id="M_thcrm_hs_c" name="trihexosyl ceramide (homo sapiens)_C36H66NO17FULLRCO" compartment="Cytosol" charge="0" />
			<species id="M_thcrm_hs_g" name="trihexosyl ceramide (homo sapiens)_C36H66NO17FULLRCO" compartment="GolgiApparatus" charge="0" />
			<species id="M_thf_c" name="_5,6,7,8-Tetrahydrofolate_C19H21N7O6" compartment="Cytosol" charge="-2" />
			<species id="M_thf_e" name="_5,6,7,8-Tetrahydrofolate_C19H21N7O6" compartment="Extraorganism" charge="-2" />
			<species id="M_thf_l" name="_5,6,7,8-Tetrahydrofolate_C19H21N7O6" compartment="Lysosome" charge="-2" />
			<species id="M_thf_m" name="_5,6,7,8-Tetrahydrofolate_C19H21N7O6" compartment="Mitochondria" charge="-2" />
			<species id="M_thm_c" name="Thiamin_C12H17N4OS" compartment="Cytosol" charge="1" />
			<species id="M_thm_e" name="Thiamin_C12H17N4OS" compartment="Extraorganism" charge="1" />
			<species id="M_thmmp_c" name="Thiamin monophosphate_C12H16N4O4PS" compartment="Cytosol" charge="-1" />
			<species id="M_thmmp_e" name="Thiamin monophosphate_C12H16N4O4PS" compartment="Extraorganism" charge="-1" />
			<species id="M_thmpp_c" name="Thiamine diphosphate_C12H16N4O7P2S" compartment="Cytosol" charge="-2" />
			<species id="M_thmtp_c" name="Thiamin triphosphate_C12H16N4O10P3S" compartment="Cytosol" charge="-3" />
			<species id="M_thmtp_e" name="Thiamin triphosphate_C12H16N4O10P3S" compartment="Extraorganism" charge="-3" />
			<species id="M_thp2c_x" name="_2,3,4,5-Tetrahydropyridine-2-carboxylate_C6H8NO2" compartment="Peroxisome" charge="-1" />
			<species id="M_thr_DASH_L_c" name="L-Threonine_C4H9NO3" compartment="Cytosol" charge="0" />
			<species id="M_thr_DASH_L_e" name="L-Threonine_C4H9NO3" compartment="Extraorganism" charge="0" />
			<species id="M_thym_c" name="Thymine_C5H6N2O2" compartment="Cytosol" charge="0" />
			<species id="M_thym_e" name="Thymine_C5H6N2O2" compartment="Extraorganism" charge="0" />
			<species id="M_thymd_c" name="Thymidine_C10H14N2O5" compartment="Cytosol" charge="0" />
			<species id="M_thymd_e" name="Thymidine_C10H14N2O5" compartment="Extraorganism" charge="0" />
			<species id="M_thymd_l" name="Thymidine_C10H14N2O5" compartment="Lysosome" charge="0" />
			<species id="M_thymd_m" name="Thymidine_C10H14N2O5" compartment="Mitochondria" charge="0" />
			<species id="M_thyox_DASH_L_c" name="L-Thyroxine_C15H11I4NO4" compartment="Cytosol" charge="0" />
			<species id="M_thyox_DASH_L_e" name="L-Thyroxine_C15H11I4NO4" compartment="Extraorganism" charge="0" />
			<species id="M_tmlys_c" name="N6,N6,N6-Trimethyl-L-lysine_C9H20N2O2" compartment="Cytosol" charge="0" />
			<species id="M_tmlys_r" name="N6,N6,N6-Trimethyl-L-lysine_C9H20N2O2" compartment="EndoplasmicReticulum" charge="0" />
			<species id="M_tmndnc_c" name="timnodonic acid C20:5, n-3_C20H29O2" compartment="Cytosol" charge="-1" />
			<species id="M_tmndnccoa_c" name="timnodonyl coenzyme A_C41H60N7O17P3S" compartment="Cytosol" charge="-4" />
			<species id="M_tmndnccoa_m" name="timnodonyl coenzyme A_C41H60N7O17P3S" compartment="Mitochondria" charge="-4" />
			<species id="M_tmndnccoa_x" name="timnodonyl coenzyme A_C41H60N7O17P3S" compartment="Peroxisome" charge="-4" />
			<species id="M_tmndnccrn_c" name="Timnodonyl carnitine_C27H43NO4" compartment="Cytosol" charge="0" />
			<species id="M_tmndnccrn_m" name="Timnodonyl carnitine_C27H43NO4" compartment="Mitochondria" charge="0" />
			<species id="M_tolbutamide_c" name="tolbutamide_C12H18N2O3S" compartment="Cytosol" charge="0" />
			<species id="M_trdox_c" name="Oxidized thioredoxin_X" compartment="Cytosol" charge="0" />
			<species id="M_trdox_m" name="Oxidized thioredoxin_X" compartment="Mitochondria" charge="0" />
			<species id="M_trdrd_c" name="Reduced thioredoxin_XH2" compartment="Cytosol" charge="0" />
			<species id="M_trdrd_m" name="Reduced thioredoxin_XH2" compartment="Mitochondria" charge="0" />
			<species id="M_tre_c" name="Trehalose_C12H22O11" compartment="Cytosol" charge="0" />
			<species id="M_tre_e" name="Trehalose_C12H22O11" compartment="Extraorganism" charge="0" />
			<species id="M_triodthy_c" name="Triiodothyronine_C15H12I3NO4" compartment="Cytosol" charge="0" />
			<species id="M_triodthy_e" name="Triiodothyronine_C15H12I3NO4" compartment="Extraorganism" charge="0" />
			<species id="M_triodthysuf_c" name="Triiodothyronine sulfate_C15H11I3NO7S" compartment="Cytosol" charge="-1" />
			<species id="M_trp_DASH_L_c" name="L-Tryptophan_C11H12N2O2" compartment="Cytosol" charge="0" />
			<species id="M_trp_DASH_L_e" name="L-Tryptophan_C11H12N2O2" compartment="Extraorganism" charge="0" />
			<species id="M_trypta_c" name="Tryptamine_C10H13N2" compartment="Cytosol" charge="1" />
			<species id="M_tststerone_c" name="Testosterone_C19H28O2" compartment="Cytosol" charge="0" />
			<species id="M_tststerone_r" name="Testosterone_C19H28O2" compartment="EndoplasmicReticulum" charge="0" />
			<species id="M_tststeroneglc_c" name="testosterone glucuronide_C25H36O8" compartment="Cytosol" charge="0" />
			<species id="M_tststeroneglc_e" name="testosterone glucuronide_C25H36O8" compartment="Extraorganism" charge="0" />
			<species id="M_tststeroneglc_r" name="testosterone glucuronide_C25H36O8" compartment="EndoplasmicReticulum" charge="0" />
			<species id="M_tststerones_c" name="testosterone sulfate_C19H27O5S" compartment="Cytosol" charge="-1" />
			<species id="M_tsul_c" name="Thiosulfate_O3S2" compartment="Cytosol" charge="-2" />
			<species id="M_tsul_e" name="Thiosulfate_O3S2" compartment="Extraorganism" charge="-2" />
			<species id="M_tsul_m" name="Thiosulfate_O3S2" compartment="Mitochondria" charge="-2" />
			<species id="M_ttccoa_x" name="tetracosanoyl-CoA  (n-C24:0CoA)_C45H78N7O17P3S" compartment="Peroxisome" charge="-4" />
			<species id="M_ttdca_c" name="tetradecanoate (n-C14:0)_C14H27O2" compartment="Cytosol" charge="-1" />
			<species id="M_ttdcea_c" name="tetradecenoate (n-C14:1)_C14H25O2" compartment="Cytosol" charge="-1" />
			<species id="M_ttdcrn_c" name="tetradecanoyl carnitine_C21H41NO4" compartment="Cytosol" charge="0" />
			<species id="M_ttdcrn_m" name="tetradecanoyl carnitine_C21H41NO4" compartment="Mitochondria" charge="0" />
			<species id="M_txa2_r" name="Thromboxane A2_C20H31O5" compartment="EndoplasmicReticulum" charge="-1" />
			<species id="M_tym_c" name="Tyramine_C8H12NO" compartment="Cytosol" charge="1" />
			<species id="M_tymsf_c" name="Tyramine O-sulfate_C8H11NO4S" compartment="Cytosol" charge="0" />
			<species id="M_tyr_DASH_L_c" name="L-Tyrosine_C9H11NO3" compartment="Cytosol" charge="0" />
			<species id="M_tyr_DASH_L_e" name="L-Tyrosine_C9H11NO3" compartment="Extraorganism" charge="0" />
			<species id="M_tyr_DASH_L_m" name="L-Tyrosine_C9H11NO3" compartment="Mitochondria" charge="0" />
			<species id="M_uacgam_c" name="UDP-N-acetyl-D-glucosamine_C17H25N3O17P2" compartment="Cytosol" charge="-2" />
			<species id="M_uacgam_g" name="UDP-N-acetyl-D-glucosamine_C17H25N3O17P2" compartment="GolgiApparatus" charge="-2" />
			<species id="M_udp_c" name="UDP_C9H11N2O12P2" compartment="Cytosol" charge="-3" />
			<species id="M_udp_e" name="UDP_C9H11N2O12P2" compartment="Extraorganism" charge="-3" />
			<species id="M_udp_g" name="UDP_C9H11N2O12P2" compartment="GolgiApparatus" charge="-3" />
			<species id="M_udp_l" name="UDP_C9H11N2O12P2" compartment="Lysosome" charge="-3" />
			<species id="M_udp_m" name="UDP_C9H11N2O12P2" compartment="Mitochondria" charge="-3" />
			<species id="M_udp_n" name="UDP_C9H11N2O12P2" compartment="Nucleus" charge="-3" />
			<species id="M_udp_r" name="UDP_C9H11N2O12P2" compartment="EndoplasmicReticulum" charge="-3" />
			<species id="M_udpacgal_c" name="UDP-N-acetyl-D-galactosamine_C17H25N3O17P2" compartment="Cytosol" charge="-2" />
			<species id="M_udpacgal_g" name="UDP-N-acetyl-D-galactosamine_C17H25N3O17P2" compartment="GolgiApparatus" charge="-2" />
			<species id="M_udpacgal_l" name="UDP-N-acetyl-D-galactosamine_C17H25N3O17P2" compartment="Lysosome" charge="-2" />
			<species id="M_udpacgal_r" name="UDP-N-acetyl-D-galactosamine_C17H25N3O17P2" compartment="EndoplasmicReticulum" charge="-2" />
			<species id="M_udpg_c" name="UDPglucose_C15H22N2O17P2" compartment="Cytosol" charge="-2" />
			<species id="M_udpg_g" name="UDPglucose_C15H22N2O17P2" compartment="GolgiApparatus" charge="-2" />
			<species id="M_udpg_r" name="UDPglucose_C15H22N2O17P2" compartment="EndoplasmicReticulum" charge="-2" />
			<species id="M_udpgal_c" name="UDPgalactose_C15H22N2O17P2" compartment="Cytosol" charge="-2" />
			<species id="M_udpgal_g" name="UDPgalactose_C15H22N2O17P2" compartment="GolgiApparatus" charge="-2" />
			<species id="M_udpglcur_c" name="UDP-D-glucuronate_C15H19N2O18P2" compartment="Cytosol" charge="-3" />
			<species id="M_udpglcur_g" name="UDP-D-glucuronate_C15H19N2O18P2" compartment="GolgiApparatus" charge="-3" />
			<species id="M_udpglcur_r" name="UDP-D-glucuronate_C15H19N2O18P2" compartment="EndoplasmicReticulum" charge="-3" />
			<species id="M_udpxyl_c" name="UDP-D-xylose_C14H20N2O16P2" compartment="Cytosol" charge="-2" />
			<species id="M_udpxyl_g" name="UDP-D-xylose_C14H20N2O16P2" compartment="GolgiApparatus" charge="-2" />
			<species id="M_udpxyl_r" name="UDP-D-xylose_C14H20N2O16P2" compartment="EndoplasmicReticulum" charge="-2" />
			<species id="M_ump_c" name="UMP_C9H11N2O9P" compartment="Cytosol" charge="-2" />
			<species id="M_ump_e" name="UMP_C9H11N2O9P" compartment="Extraorganism" charge="-2" />
			<species id="M_ump_g" name="UMP_C9H11N2O9P" compartment="GolgiApparatus" charge="-2" />
			<species id="M_ump_l" name="UMP_C9H11N2O9P" compartment="Lysosome" charge="-2" />
			<species id="M_ump_m" name="UMP_C9H11N2O9P" compartment="Mitochondria" charge="-2" />
			<species id="M_ump_n" name="UMP_C9H11N2O9P" compartment="Nucleus" charge="-2" />
			<species id="M_ump_r" name="UMP_C9H11N2O9P" compartment="EndoplasmicReticulum" charge="-2" />
			<species id="M_uppg3_c" name="Uroporphyrinogen III_C40H36N4O16" compartment="Cytosol" charge="-8" />
			<species id="M_ura_c" name="Uracil_C4H4N2O2" compartment="Cytosol" charge="0" />
			<species id="M_ura_e" name="Uracil_C4H4N2O2" compartment="Extraorganism" charge="0" />
			<species id="M_urate_x" name="Urate_C5H4N4O3" compartment="Peroxisome" charge="0" />
			<species id="M_urcan_c" name="Urocanate_C6H5N2O2" compartment="Cytosol" charge="-1" />
			<species id="M_urea_c" name="Urea_CH4N2O" compartment="Cytosol" charge="0" />
			<species id="M_urea_e" name="Urea_CH4N2O" compartment="Extraorganism" charge="0" />
			<species id="M_urea_m" name="Urea_CH4N2O" compartment="Mitochondria" charge="0" />
			<species id="M_uri_c" name="Uridine_C9H12N2O6" compartment="Cytosol" charge="0" />
			<species id="M_uri_e" name="Uridine_C9H12N2O6" compartment="Extraorganism" charge="0" />
			<species id="M_uri_l" name="Uridine_C9H12N2O6" compartment="Lysosome" charge="0" />
			<species id="M_uri_m" name="Uridine_C9H12N2O6" compartment="Mitochondria" charge="0" />
			<species id="M_uri_n" name="Uridine_C9H12N2O6" compartment="Nucleus" charge="0" />
			<species id="M_utp_c" name="UTP_C9H11N2O15P3" compartment="Cytosol" charge="-4" />
			<species id="M_utp_e" name="UTP_C9H11N2O15P3" compartment="Extraorganism" charge="-4" />
			<species id="M_utp_m" name="UTP_C9H11N2O15P3" compartment="Mitochondria" charge="-4" />
			<species id="M_utp_n" name="UTP_C9H11N2O15P3" compartment="Nucleus" charge="-4" />
			<species id="M_vacc_c" name="vaccenic acid_C18H33O2" compartment="Cytosol" charge="-1" />
			<species id="M_vacccoa_c" name="vaccenyl coenzyme A_C39H64N7O17P3S" compartment="Cytosol" charge="-4" />
			<species id="M_vacccoa_m" name="vaccenyl coenzyme A_C39H64N7O17P3S" compartment="Mitochondria" charge="-4" />
			<species id="M_vacccrn_c" name="Vaccenyl carnitine_C25H47NO4" compartment="Cytosol" charge="0" />
			<species id="M_vacccrn_m" name="Vaccenyl carnitine_C25H47NO4" compartment="Mitochondria" charge="0" />
			<species id="M_val_DASH_L_c" name="L-Valine_C5H11NO2" compartment="Cytosol" charge="0" />
			<species id="M_val_DASH_L_e" name="L-Valine_C5H11NO2" compartment="Extraorganism" charge="0" />
			<species id="M_val_DASH_L_m" name="L-Valine_C5H11NO2" compartment="Mitochondria" charge="0" />
			<species id="M_vitd2_m" name="Vitamin D2_C28H44O" compartment="Mitochondria" charge="0" />
			<species id="M_vitd3_m" name="Vitamin D3_C27H44O" compartment="Mitochondria" charge="0" />
			<species id="M_wharachd_r" name="w-hydroxyl arachidonic acid_C20H31O3" compartment="EndoplasmicReticulum" charge="-1" />
			<species id="M_whddca_c" name="omega hydroxy dodecanoate (n-C12:0)_C12H23O3" compartment="Cytosol" charge="-1" />
			<species id="M_whhdca_c" name="omega hydroxy hexadecanoate (n-C16:0)_C16H31O3" compartment="Cytosol" charge="-1" />
			<species id="M_whtststerone_r" name="w hydroxy testosterone_C19H28O3" compartment="EndoplasmicReticulum" charge="0" />
			<species id="M_whttdca_c" name="omega hydroxy tetradecanoate (n-C14:0)_C14H27O3" compartment="Cytosol" charge="-1" />
			<species id="M_xan_c" name="Xanthine_C5H4N4O2" compartment="Cytosol" charge="0" />
			<species id="M_xan_x" name="Xanthine_C5H4N4O2" compartment="Peroxisome" charge="0" />
			<species id="M_xmp_c" name="Xanthosine 5'-phosphate_C10H11N4O9P" compartment="Cytosol" charge="-2" />
			<species id="M_xol24oh_r" name="_24-Hydroxycholesterol_C27H46O2" compartment="EndoplasmicReticulum" charge="0" />
			<species id="M_xol25oh_r" name="_25-Hydroxycholesterol_C27H46O2" compartment="EndoplasmicReticulum" charge="0" />
			<species id="M_xol27oh_m" name="_27-Hydroxycholesterol_C27H46O2" compartment="Mitochondria" charge="0" />
			<species id="M_xol27oh_r" name="_27-Hydroxycholesterol_C27H46O2" compartment="EndoplasmicReticulum" charge="0" />
			<species id="M_xol7a_r" name="_7 alpha-Hydroxycholesterol_C27H46O2" compartment="EndoplasmicReticulum" charge="0" />
			<species id="M_xol7ah2_c" name="_3alpha,7alpha-Dihydroxy-5beta-cholestane_C27H48O2" compartment="Cytosol" charge="0" />
			<species id="M_xol7ah2_m" name="_3alpha,7alpha-Dihydroxy-5beta-cholestane_C27H48O2" compartment="Mitochondria" charge="0" />
			<species id="M_xol7ah2al_m" name="_3alpha,7alpha-Dihydroxy-5beta-cholestan-26-al_C27H46O3" compartment="Mitochondria" charge="0" />
			<species id="M_xol7ah3_m" name="_3alpha,7alpha,26-Trihydroxy-5beta-cholestane_C27H48O3" compartment="Mitochondria" charge="0" />
			<species id="M_xol7ah_c" name="_7alpha-Hydroxy-5beta-cholestan-3-one_C27H46O2" compartment="Cytosol" charge="0" />
			<species id="M_xol7aone_c" name="_7alpha-Hydroxycholest-4-en-3-one_C27H44O2" compartment="Cytosol" charge="0" />
			<species id="M_xol7aone_r" name="_7alpha-Hydroxycholest-4-en-3-one_C27H44O2" compartment="EndoplasmicReticulum" charge="0" />
			<species id="M_xoldiolone_c" name="_7alpha,12alpha-Dihydroxycholest-4-en-3-one_C27H44O3" compartment="Cytosol" charge="0" />
			<species id="M_xoldiolone_r" name="_7alpha,12alpha-Dihydroxycholest-4-en-3-one_C27H44O3" compartment="EndoplasmicReticulum" charge="0" />
			<species id="M_xoldioloneh_c" name="_7alpha,12alpha-Dihydroxy-5beta-cholestan-3-one_C27H46O3" compartment="Cytosol" charge="0" />
			<species id="M_xolest2_hs_e" name="cholesterol ester (from FULLR2)_C27H45FULLR2CO2" compartment="Extraorganism" charge="0" />
			<species id="M_xolest_hs_c" name="cholesterol ester_C27H45XCO2" compartment="Cytosol" charge="0" />
			<species id="M_xolest_hs_r" name="cholesterol ester_C27H45XCO2" compartment="EndoplasmicReticulum" charge="0" />
			<species id="M_xoltetrol_m" name="_3alpha,7alpha,12alpha,26-Tetrahydroxy-5beta-cholestane_C27H48O4" compartment="Mitochondria" charge="0" />
			<species id="M_xoltri24_r" name="_7-alpha,24(S)-Dihydroxycholesterol_C27H46O3" compartment="EndoplasmicReticulum" charge="0" />
			<species id="M_xoltri25_r" name="_7-alpha,25-Dihydroxycholesterol_C27H46O3" compartment="EndoplasmicReticulum" charge="0" />
			<species id="M_xoltri27_r" name="_7-alpha,27-Dihydroxycholesterol_C27H46O3" compartment="EndoplasmicReticulum" charge="0" />
			<species id="M_xoltriol_c" name="_3alpha,7alpha,12alpha-Trihydroxy-5beta-cholestane_C27H48O3" compartment="Cytosol" charge="0" />
			<species id="M_xoltriol_m" name="_3alpha,7alpha,12alpha-Trihydroxy-5beta-cholestane_C27H48O3" compartment="Mitochondria" charge="0" />
			<species id="M_xser_g" name="Xyl-L-Ser (protein)_C5H9O4X" compartment="GolgiApparatus" charge="0" />
			<species id="M_xser_r" name="Xyl-L-Ser (protein)_C5H9O4X" compartment="EndoplasmicReticulum" charge="0" />
			<species id="M_xtp_c" name="XTP_C10H11N4O15P3" compartment="Cytosol" charge="-4" />
			<species id="M_xtsn_c" name="Xanthosine_C10H12N4O6" compartment="Cytosol" charge="0" />
			<species id="M_xu1p_DASH_D_c" name="D-Xylulose 1-phosphate_C5H9O8P" compartment="Cytosol" charge="-2" />
			<species id="M_xu5p_DASH_D_c" name="D-Xylulose 5-phosphate_C5H9O8P" compartment="Cytosol" charge="-2" />
			<species id="M_xyl_DASH_D_c" name="D-Xylose_C5H10O5" compartment="Cytosol" charge="0" />
			<species id="M_xyl_DASH_D_e" name="D-Xylose_C5H10O5" compartment="Extraorganism" charge="0" />
			<species id="M_xylt_c" name="Xylitol_C5H12O5" compartment="Cytosol" charge="0" />
			<species id="M_xylu_DASH_D_c" name="D-Xylulose_C5H10O5" compartment="Cytosol" charge="0" />
			<species id="M_xylu_DASH_L_c" name="L-Xylulose_C5H10O5" compartment="Cytosol" charge="0" />
			<species id="M_zym_int2_r" name="zymosterol intermediate 2_C27H42O" compartment="EndoplasmicReticulum" charge="0" />
			<species id="M_zymst_r" name="zymosterol_C27H44O" compartment="EndoplasmicReticulum" charge="0" />
			<species id="M_zymstnl_r" name="Zymostenol_C27H46O" compartment="EndoplasmicReticulum" charge="0" />
		</listOfSpecies>
		<listOfReactions>
			<reaction id="ISO_559" reversible="true">
				<notes>
					<body xmlns="http://www.w3.org/1999/xhtml">
						<p>R_PYRt2r subsystem: Transport, Extracellular</p>
						<p>R_PYRt2r equation: h[e] + pyr[e] &lt;==> h[c] + pyr[c]</p>
						<p>R_D_DASH_LACt2 subsystem: Transport, Extracellular</p>
						<p>R_D_DASH_LACt2 equation: h[e] + lac-D[e] &lt;==> h[c] + lac-D[c]</p>
						<p>R_2HBt2 subsystem: Transport, Extracellular</p>
						<p>R_2HBt2 equation: _2hb[e] + h[e] &lt;==> 2hb[c] + h[c]</p>
						<p>R_L_DASH_LACt2r subsystem: Transport, Extracellular</p>
						<p>R_L_DASH_LACt2r equation: h[e] + lac-L[e] &lt;==> h[c] + lac-L[c]</p>
						<p>R_ACETONEt2 subsystem: Transport, Extracellular</p>
						<p>R_ACETONEt2 equation: acetone[e] + h[e] &lt;==> acetone[c] + h[c]</p>
					</body>
				</notes>
				<annotation>
					<rdf:RDF xmlns:bqbiol="http://biomodels.net/biology-qualifiers/" xmlns:rdf="http://www.w3.org/1999/02/22-rdf-syntax-ns#">
						<rdf:Description rdf:about="#ISO_559">
							<bqbiol:is>
								<rdf:Bag>
									<rdf:li rdf:resource="urn:miriam:ensembl:ENSOCUG00000003052" />
									<rdf:li rdf:resource="urn:miriam:ensembl:ENSOCUG00000027310" />
								</rdf:Bag>
							</bqbiol:is>
						</rdf:Description>
					</rdf:RDF>
				</annotation>
				<listOfReactants>
					<speciesReference species="M_acetone_e" />
					<speciesReference species="M_h_e" stoichiometry="5" />
					<speciesReference species="M_lac_DASH_L_e" />
					<speciesReference species="M_pyr_e" />
					<speciesReference species="M_lac_DASH_D_e" />
					<speciesReference species="M_2hb_e" />
				</listOfReactants>
				<listOfProducts>
					<speciesReference species="M_2hb_c" />
					<speciesReference species="M_lac_DASH_D_c" />
					<speciesReference species="M_h_c" stoichiometry="5" />
					<speciesReference species="M_acetone_c" />
					<speciesReference species="M_pyr_c" />
					<speciesReference species="M_lac_DASH_L_c" />
				</listOfProducts>
			</reaction>
			<reaction id="ISO_127" name="Gamma-glutamyltransferase 5" reversible="true">
				<notes>
					<body xmlns="http://www.w3.org/1999/xhtml">
						<p>R_GGT5r subsystem: Eicosanoid Metabolism</p>
						<p>R_GGT5r equation: [r] : h2o + leuktrC4 &lt;==> glu-L + leuktrD4</p>
					</body>
				</notes>
				<annotation>
					<rdf:RDF xmlns:bqbiol="http://biomodels.net/biology-qualifiers/" xmlns:rdf="http://www.w3.org/1999/02/22-rdf-syntax-ns#">
						<rdf:Description rdf:about="#ISO_127">
							<bqbiol:is>
								<rdf:Bag>
									<rdf:li rdf:resource="urn:miriam:ec-code:2.3.2.2" />
								</rdf:Bag>
							</bqbiol:is>
							<bqbiol:is>
								<rdf:Bag>
									<rdf:li rdf:resource="urn:miriam:ensembl:ENSOCUG00000001373" />
								</rdf:Bag>
							</bqbiol:is>
						</rdf:Description>
					</rdf:RDF>
				</annotation>
				<listOfReactants>
					<speciesReference species="M_leuktrC4_r" />
					<speciesReference species="M_h2o_r" />
				</listOfReactants>
				<listOfProducts>
					<speciesReference species="M_leuktrD4_r" />
					<speciesReference species="M_glu_DASH_L_r" />
				</listOfProducts>
			</reaction>
			<reaction id="ISO_32" name="inorganic diphosphatase" reversible="false">
				<notes>
					<body xmlns="http://www.w3.org/1999/xhtml">
						<p>R_PPA subsystem: Oxidative Phosphorylation</p>
						<p>R_PPA equation: [c] : h2o + ppi --> h + (2) pi</p>
					</body>
				</notes>
				<annotation>
					<rdf:RDF xmlns:bqbiol="http://biomodels.net/biology-qualifiers/" xmlns:rdf="http://www.w3.org/1999/02/22-rdf-syntax-ns#">
						<rdf:Description rdf:about="#ISO_32">
							<bqbiol:is>
								<rdf:Bag>
									<rdf:li rdf:resource="urn:miriam:ec-code:3.6.1.1" />
								</rdf:Bag>
							</bqbiol:is>
							<bqbiol:is>
								<rdf:Bag>
									<rdf:li rdf:resource="urn:miriam:ensembl:ENSOCUG00000014689" />
								</rdf:Bag>
							</bqbiol:is>
						</rdf:Description>
					</rdf:RDF>
				</annotation>
				<listOfReactants>
					<speciesReference species="M_h2o_c" />
					<speciesReference species="M_ppi_c" />
				</listOfReactants>
				<listOfProducts>
					<speciesReference species="M_pi_c" stoichiometry="2" />
					<speciesReference species="M_h_c" />
				</listOfProducts>
			</reaction>
			<reaction id="ISO_118" reversible="false">
				<notes>
					<body xmlns="http://www.w3.org/1999/xhtml">
						<p>R_CYSTGL subsystem: Cysteine Metabolism</p>
						<p>R_CYSTGL equation: [c] : cyst-L + h2o --> 2obut + cys-L + nh4</p>
						<p>R_SELCYSTGL subsystem: Selenoamino acid metabolism</p>
						<p>R_SELCYSTGL equation: [c] : h2o + selcyst --> 2obut + nh4 + selcys</p>
					</body>
				</notes>
				<annotation>
					<rdf:RDF xmlns:bqbiol="http://biomodels.net/biology-qualifiers/" xmlns:rdf="http://www.w3.org/1999/02/22-rdf-syntax-ns#">
						<rdf:Description rdf:about="#ISO_118">
							<bqbiol:is>
								<rdf:Bag>
									<rdf:li rdf:resource="urn:miriam:ec-code:4.4.1.1" />
								</rdf:Bag>
							</bqbiol:is>
							<bqbiol:is>
								<rdf:Bag>
									<rdf:li rdf:resource="urn:miriam:ensembl:ENSOCUG00000014711" />
								</rdf:Bag>
							</bqbiol:is>
						</rdf:Description>
					</rdf:RDF>
				</annotation>
				<listOfReactants>
					<speciesReference species="M_cyst_DASH_L_c" />
					<speciesReference species="M_selcyst_c" />
					<speciesReference species="M_h2o_c" stoichiometry="2" />
				</listOfReactants>
				<listOfProducts>
					<speciesReference species="M_selcys_c" />
					<speciesReference species="M_cys_DASH_L_c" />
					<speciesReference species="M_2obut_c" stoichiometry="2" />
					<speciesReference species="M_nh4_c" stoichiometry="2" />
				</listOfProducts>
			</reaction>
			<reaction id="ISO_206" name="Phosphoenolpyruvate carboxykinase (GTP)" reversible="false">
				<notes>
					<body xmlns="http://www.w3.org/1999/xhtml">
						<p>R_PEPCKm subsystem: Glycolysis/Gluconeogenesis</p>
						<p>R_PEPCKm equation: [m] : gtp + oaa --> co2 + gdp + pep</p>
					</body>
				</notes>
				<annotation>
					<rdf:RDF xmlns:bqbiol="http://biomodels.net/biology-qualifiers/" xmlns:rdf="http://www.w3.org/1999/02/22-rdf-syntax-ns#">
						<rdf:Description rdf:about="#ISO_206">
							<bqbiol:is>
								<rdf:Bag>
									<rdf:li rdf:resource="urn:miriam:ec-code:4.1.1.32" />
								</rdf:Bag>
							</bqbiol:is>
							<bqbiol:is>
								<rdf:Bag>
									<rdf:li rdf:resource="urn:miriam:ensembl:ENSOCUG00000002836" />
								</rdf:Bag>
							</bqbiol:is>
						</rdf:Description>
					</rdf:RDF>
				</annotation>
				<listOfReactants>
					<speciesReference species="M_oaa_m" />
					<speciesReference species="M_gtp_m" />
				</listOfReactants>
				<listOfProducts>
					<speciesReference species="M_pep_m" />
					<speciesReference species="M_gdp_m" />
					<speciesReference species="M_co2_m" />
				</listOfProducts>
			</reaction>
			<reaction id="ISO_443" reversible="false">
				<notes>
					<body xmlns="http://www.w3.org/1999/xhtml">
						<p>R_A4GALTc subsystem: Sphingolipid Metabolism</p>
						<p>R_A4GALTc equation: [c] : galgluside_hs + udpgal --> h + thcrm_hs + udp</p>
						<p>R_A4GALTg subsystem: Sphingolipid Metabolism</p>
						<p>R_A4GALTg equation: [g] : galgluside_hs + udpgal --> h + thcrm_hs + udp</p>
					</body>
				</notes>
				<annotation>
					<rdf:RDF xmlns:bqbiol="http://biomodels.net/biology-qualifiers/" xmlns:rdf="http://www.w3.org/1999/02/22-rdf-syntax-ns#">
						<rdf:Description rdf:about="#ISO_443">
							<bqbiol:is>
								<rdf:Bag>
									<rdf:li rdf:resource="urn:miriam:ensembl:ENSOCUG00000006673" />
								</rdf:Bag>
							</bqbiol:is>
						</rdf:Description>
					</rdf:RDF>
				</annotation>
				<listOfReactants>
					<speciesReference species="M_udpgal_g" />
					<speciesReference species="M_udpgal_c" />
					<speciesReference species="M_galgluside_hs_c" />
					<speciesReference species="M_galgluside_hs_g" />
				</listOfReactants>
				<listOfProducts>
					<speciesReference species="M_udp_g" />
					<speciesReference species="M_h_g" />
					<speciesReference species="M_thcrm_hs_g" />
					<speciesReference species="M_thcrm_hs_c" />
					<speciesReference species="M_h_c" />
					<speciesReference species="M_udp_c" />
				</listOfProducts>
			</reaction>
			<reaction id="ISO_71" reversible="true">
				<notes>
					<body xmlns="http://www.w3.org/1999/xhtml">
						<p>R_LEUTA subsystem: Valine, Leucine, and Isoleucine Metabolism</p>
						<p>R_LEUTA equation: [c] : akg + leu-L &lt;==> 4mop + glu-L</p>
						<p>R_VALTA subsystem: Valine, Leucine, and Isoleucine Metabolism</p>
						<p>R_VALTA equation: [c] : akg + val-L &lt;==> 3mob + glu-L</p>
						<p>R_ILETA subsystem: Valine, Leucine, and Isoleucine Metabolism</p>
						<p>R_ILETA equation: [c] : akg + ile-L &lt;==> 3mop + glu-L</p>
					</body>
				</notes>
				<annotation>
					<rdf:RDF xmlns:bqbiol="http://biomodels.net/biology-qualifiers/" xmlns:rdf="http://www.w3.org/1999/02/22-rdf-syntax-ns#">
						<rdf:Description rdf:about="#ISO_71">
							<bqbiol:is>
								<rdf:Bag>
									<rdf:li rdf:resource="urn:miriam:ec-code:2.6.1.6" />
									<rdf:li rdf:resource="urn:miriam:ec-code:2.6.1.42" />
								</rdf:Bag>
							</bqbiol:is>
							<bqbiol:is>
								<rdf:Bag>
									<rdf:li rdf:resource="urn:miriam:ensembl:ENSOCUG00000003963" />
								</rdf:Bag>
							</bqbiol:is>
						</rdf:Description>
					</rdf:RDF>
				</annotation>
				<listOfReactants>
					<speciesReference species="M_ile_DASH_L_c" />
					<speciesReference species="M_akg_c" stoichiometry="3" />
					<speciesReference species="M_leu_DASH_L_c" />
					<speciesReference species="M_val_DASH_L_c" />
				</listOfReactants>
				<listOfProducts>
					<speciesReference species="M_glu_DASH_L_c" stoichiometry="3" />
					<speciesReference species="M_3mop_c" />
					<speciesReference species="M_3mob_c" />
					<speciesReference species="M_4mop_c" />
				</listOfProducts>
			</reaction>
			<reaction id="ISO_358" name="sialidase" reversible="false">
				<notes>
					<body xmlns="http://www.w3.org/1999/xhtml">
						<p>R_SIAASE subsystem: N-Glycan Degradation</p>
						<p>R_SIAASE equation: [c] : (2) h2o + s2l2n2m2mn --> (2) acnam + l2n2m2mn</p>
					</body>
				</notes>
				<annotation>
					<rdf:RDF xmlns:bqbiol="http://biomodels.net/biology-qualifiers/" xmlns:rdf="http://www.w3.org/1999/02/22-rdf-syntax-ns#">
						<rdf:Description rdf:about="#ISO_358">
							<bqbiol:is>
								<rdf:Bag>
									<rdf:li rdf:resource="urn:miriam:ec-code:3.2.1.18" />
								</rdf:Bag>
							</bqbiol:is>
							<bqbiol:is>
								<rdf:Bag>
									<rdf:li rdf:resource="urn:miriam:ensembl:ENSOCUG00000014705" />
									<rdf:li rdf:resource="urn:miriam:ensembl:ENSOCUG00000021920" />
								</rdf:Bag>
							</bqbiol:is>
						</rdf:Description>
					</rdf:RDF>
				</annotation>
				<listOfReactants>
					<speciesReference species="M_h2o_c" stoichiometry="2" />
					<speciesReference species="M_s2l2n2m2mn_c" />
				</listOfReactants>
				<listOfProducts>
					<speciesReference species="M_l2n2m2mn_c" />
					<speciesReference species="M_acnam_c" stoichiometry="2" />
				</listOfProducts>
			</reaction>
			<reaction id="ISO_331" reversible="false">
				<notes>
					<body xmlns="http://www.w3.org/1999/xhtml">
						<p>R_ADNt subsystem: Transport, Extracellular</p>
						<p>R_ADNt equation: adn[e] &lt;==> adn[c]</p>
						<p>R_ADNtm subsystem: Transport, Mitochondrial</p>
						<p>R_ADNtm equation: adn[c] &lt;==> adn[m]</p>
						<p>R_Uritm subsystem: Transport, Mitochondrial</p>
						<p>R_Uritm equation: uri[c] &lt;==> uri[m]</p>
						<p>R_THYMDtm subsystem: Transport, Mitochondrial</p>
						<p>R_THYMDtm equation: thymd[c] &lt;==> thymd[m]</p>
						<p>R_INSt subsystem: Transport, Extracellular</p>
						<p>R_INSt equation: ins[e] &lt;==> ins[c]</p>
						<p>R_THYMDt1 subsystem: Transport, Extracellular</p>
						<p>R_THYMDt1 equation: thymd[e] --> thymd[c]</p>
						<p>R_CYTDtm subsystem: Transport, Mitochondrial</p>
						<p>R_CYTDtm equation: cytd[c] &lt;==> cytd[m]</p>
						<p>R_GSNtm subsystem: Transport, Mitochondrial</p>
						<p>R_GSNtm equation: gsn[c] &lt;==> gsn[m]</p>
						<p>R_INStm subsystem: Transport, Mitochondrial</p>
						<p>R_INStm equation: ins[c] &lt;==> ins[m]</p>
						<p>R_URIt subsystem: Transport, Extracellular</p>
						<p>R_URIt equation: uri[e] &lt;==> uri[c]</p>
						<p>R_GSNt subsystem: Transport, Extracellular</p>
						<p>R_GSNt equation: gsn[e] &lt;==> gsn[c]</p>
						<p>R_CYTDt subsystem: Transport, Extracellular</p>
						<p>R_CYTDt equation: cytd[e] &lt;==> cytd[c]</p>
					</body>
				</notes>
				<annotation>
					<rdf:RDF xmlns:bqbiol="http://biomodels.net/biology-qualifiers/" xmlns:rdf="http://www.w3.org/1999/02/22-rdf-syntax-ns#">
						<rdf:Description rdf:about="#ISO_331">
							<bqbiol:is>
								<rdf:Bag>
									<rdf:li rdf:resource="urn:miriam:ensembl:ENSOCUG00000017891" />
								</rdf:Bag>
							</bqbiol:is>
						</rdf:Description>
					</rdf:RDF>
				</annotation>
				<listOfReactants>
					<speciesReference species="M_thymd_e" />
				</listOfReactants>
				<listOfProducts>
					<speciesReference species="M_thymd_c" />
				</listOfProducts>
				<listOfModifiers>
					<modifierSpeciesReference species="M_cytd_m" />
					<modifierSpeciesReference species="M_thymd_c" />
					<modifierSpeciesReference species="M_uri_m" />
					<modifierSpeciesReference species="M_uri_c" />
					<modifierSpeciesReference species="M_adn_e" />
					<modifierSpeciesReference species="M_uri_e" />
					<modifierSpeciesReference species="M_ins_m" />
					<modifierSpeciesReference species="M_gsn_c" />
					<modifierSpeciesReference species="M_adn_m" />
					<modifierSpeciesReference species="M_gsn_e" />
					<modifierSpeciesReference species="M_ins_e" />
					<modifierSpeciesReference species="M_adn_c" />
					<modifierSpeciesReference species="M_gsn_m" />
					<modifierSpeciesReference species="M_ins_c" />
					<modifierSpeciesReference species="M_thymd_m" />
					<modifierSpeciesReference species="M_cytd_e" />
					<modifierSpeciesReference species="M_cytd_c" />
				</listOfModifiers>
			</reaction>
			<reaction id="ISO_560" name="phosphatidic acid phosphatase" reversible="false">
				<notes>
					<body xmlns="http://www.w3.org/1999/xhtml">
						<p>R_PPAP subsystem: Triacylglycerol Synthesis</p>
						<p>R_PPAP equation: [c] : h2o + pa_hs --> dag_hs + pi</p>
					</body>
				</notes>
				<annotation>
					<rdf:RDF xmlns:bqbiol="http://biomodels.net/biology-qualifiers/" xmlns:rdf="http://www.w3.org/1999/02/22-rdf-syntax-ns#">
						<rdf:Description rdf:about="#ISO_560">
							<bqbiol:is>
								<rdf:Bag>
									<rdf:li rdf:resource="urn:miriam:ec-code:3.1.3.4" />
								</rdf:Bag>
							</bqbiol:is>
							<bqbiol:is>
								<rdf:Bag>
									<rdf:li rdf:resource="urn:miriam:ensembl:ENSOCUG00000025039" />
									<rdf:li rdf:resource="urn:miriam:ensembl:ENSOCUG00000010024" />
								</rdf:Bag>
							</bqbiol:is>
						</rdf:Description>
					</rdf:RDF>
				</annotation>
				<listOfReactants>
					<speciesReference species="M_h2o_c" />
					<speciesReference species="M_pa_hs_c" />
				</listOfReactants>
				<listOfProducts>
					<speciesReference species="M_pi_c" />
					<speciesReference species="M_dag_hs_c" />
				</listOfProducts>
			</reaction>
			<reaction id="ISO_737" reversible="false">
				<notes>
					<body xmlns="http://www.w3.org/1999/xhtml">
						<p>R_LCADi_Dm subsystem: Pyruvate Metabolism</p>
						<p>R_LCADi_Dm equation: [m] : h2o + lald-D + nad --> (2) h + lac-D + nadh</p>
						<p>R_LCADim subsystem: Pyruvate Metabolism</p>
						<p>R_LCADim equation: [m] : h2o + lald-L + nad --> (2) h + lac-L + nadh</p>
						<p>R_GCALDDm subsystem: Glyoxylate and Dicarboxylate Metabolism</p>
						<p>R_GCALDDm equation: [m] : gcald + h2o + nad --> glyclt + (2) h + nadh</p>
						<p>R_NABTNOm subsystem: Arginine and Proline Metabolism</p>
						<p>R_NABTNOm equation: [m] : h2o + n4abutn + nad --> 4aabutn + (2) h + nadh</p>
						<p>R_IMACTD_m subsystem: Histidine Metabolism</p>
						<p>R_IMACTD_m equation: [m] : h2o + im4act + nad --> (2) h + im4ac + nadh</p>
						<p>R_4HGLSDm subsystem: Arginine and Proline Metabolism</p>
						<p>R_4HGLSDm equation: [m] : 4hglusa + h2o + nad &lt;==> e4hglu + (2) h + nadh</p>
						<p>R_HPROxm subsystem: Arginine and Proline Metabolism</p>
						<p>R_HPROxm equation: [m] : 4hpro-LT + nad --> 1p3h5c + (2) h + nadh</p>
						<p>R_ALDD20xm subsystem: Tryptophan metabolism</p>
						<p>R_ALDD20xm equation: [m] : h2o + id3acald + nad --> (2) h + ind3ac + nadh</p>
						<p>R_PHCDm subsystem: Arginine and Proline Metabolism</p>
						<p>R_PHCDm equation: [m] : 1p3h5c + (2) h2o + nad --> e4hglu + h + nadh</p>
						<p>R_P5CDm subsystem: Glutamate metabolism</p>
						<p>R_P5CDm equation: [m] : 1pyr5c + (2) h2o + nad --> glu-L + h + nadh</p>
						<p>R_PYLALDOXm subsystem: Limonene and pinene degradation</p>
						<p>R_PYLALDOXm equation: [m] : h2o + nad + pylald --> (2) h + nadh + peracd</p>
						<p>R_5HOXINDACTOXm subsystem: Tryptophan metabolism</p>
						<p>R_5HOXINDACTOXm equation: [m] : 5hoxindact + h2o + nad --> 5hoxindoa + (2) h + nadh</p>
						<p>R_BAMPPALDOXm subsystem: beta-Alanine metabolism</p>
						<p>R_BAMPPALDOXm equation: [m] : bamppald + h2o + nad --> ala-B + (2) h + nadh</p>
						<p>R_GLACOm subsystem: Ascorbate and Aldarate Metabolism</p>
						<p>R_GLACOm equation: [m] : glac + (2) h2o + nad --> glcr + (3) h + nadh</p>
					</body>
				</notes>
				<annotation>
					<rdf:RDF xmlns:bqbiol="http://biomodels.net/biology-qualifiers/" xmlns:rdf="http://www.w3.org/1999/02/22-rdf-syntax-ns#">
						<rdf:Description rdf:about="#ISO_737">
							<bqbiol:is>
								<rdf:Bag>
									<rdf:li rdf:resource="urn:miriam:ec-code:1.2.1.3" />
									<rdf:li rdf:resource="urn:miriam:ec-code:1.2.1.21" />
									<rdf:li rdf:resource="urn:miriam:ec-code:1.5.1.12" />
								</rdf:Bag>
							</bqbiol:is>
							<bqbiol:is>
								<rdf:Bag>
									<rdf:li rdf:resource="urn:miriam:ensembl:ENSOCUG00000000290" />
								</rdf:Bag>
							</bqbiol:is>
						</rdf:Description>
					</rdf:RDF>
				</annotation>
				<listOfReactants>
					<speciesReference species="M_bamppald_m" />
					<speciesReference species="M_im4act_m" />
					<speciesReference species="M_id3acald_m" />
					<speciesReference species="M_4hpro_DASH_LT_m" />
					<speciesReference species="M_glac_m" />
					<speciesReference species="M_pylald_m" />
					<speciesReference species="M_1pyr5c_m" />
					<speciesReference species="M_lald_DASH_D_m" />
					<speciesReference species="M_1p3h5c_m" />
					<speciesReference species="M_lald_DASH_L_m" />
					<speciesReference species="M_nad_m" stoichiometry="13" />
					<speciesReference species="M_n4abutn_m" />
					<speciesReference species="M_5hoxindact_m" />
					<speciesReference species="M_h2o_m" stoichiometry="15" />
					<speciesReference species="M_gcald_m" />
				</listOfReactants>
				<listOfProducts>
					<speciesReference species="M_glyclt_m" />
					<speciesReference species="M_ind3ac_m" />
					<speciesReference species="M_1p3h5c_m" />
					<speciesReference species="M_ala_DASH_B_m" />
					<speciesReference species="M_5hoxindoa_m" />
					<speciesReference species="M_peracd_m" />
					<speciesReference species="M_e4hglu_m" />
					<speciesReference species="M_lac_DASH_D_m" />
					<speciesReference species="M_lac_DASH_L_m" />
					<speciesReference species="M_im4ac_m" />
					<speciesReference species="M_glu_DASH_L_m" />
					<speciesReference species="M_h_m" stoichiometry="25" />
					<speciesReference species="M_glcr_m" />
					<speciesReference species="M_nadh_m" stoichiometry="13" />
					<speciesReference species="M_4aabutn_m" />
				</listOfProducts>
				<listOfModifiers>
					<modifierSpeciesReference species="M_4hglusa_m" />
					<modifierSpeciesReference species="M_e4hglu_m" />
					<modifierSpeciesReference species="M_nad_m" />
					<modifierSpeciesReference species="M_h_m" />
					<modifierSpeciesReference species="M_h2o_m" />
					<modifierSpeciesReference species="M_nadh_m" />
				</listOfModifiers>
			</reaction>
			<reaction id="ISO_580" reversible="true">
				<notes>
					<body xmlns="http://www.w3.org/1999/xhtml">
						<p>R_SUCOAS1m subsystem: Citric Acid Cycle</p>
						<p>R_SUCOAS1m equation: [m] : coa + gtp + succ &lt;==> gdp + pi + succoa</p>
						<p>R_MECOAS1m subsystem: C5-Branched dibasic acid metabolism</p>
						<p>R_MECOAS1m equation: [m] : coa + gtp + mescon &lt;==> gdp + mescoa + pi</p>
						<p>R_ITCOAL1m subsystem: C5-Branched dibasic acid metabolism</p>
						<p>R_ITCOAL1m equation: [m] : coa + gtp + itacon &lt;==> gdp + itaccoa + pi</p>
					</body>
				</notes>
				<annotation>
					<rdf:RDF xmlns:bqbiol="http://biomodels.net/biology-qualifiers/" xmlns:rdf="http://www.w3.org/1999/02/22-rdf-syntax-ns#">
						<rdf:Description rdf:about="#ISO_580">
							<bqbiol:is>
								<rdf:Bag>
									<rdf:li rdf:resource="urn:miriam:ec-code:6.2.1.4" />
								</rdf:Bag>
							</bqbiol:is>
							<bqbiol:is>
								<rdf:Bag>
									<rdf:li rdf:resource="urn:miriam:ensembl:ENSOCUG00000017242" />
								</rdf:Bag>
							</bqbiol:is>
						</rdf:Description>
					</rdf:RDF>
				</annotation>
				<listOfReactants>
					<speciesReference species="M_mescon_m" />
					<speciesReference species="M_itacon_m" />
					<speciesReference species="M_coa_m" stoichiometry="3" />
					<speciesReference species="M_succ_m" />
					<speciesReference species="M_gtp_m" stoichiometry="3" />
				</listOfReactants>
				<listOfProducts>
					<speciesReference species="M_itaccoa_m" />
					<speciesReference species="M_pi_m" stoichiometry="3" />
					<speciesReference species="M_succoa_m" />
					<speciesReference species="M_mescoa_m" />
					<speciesReference species="M_gdp_m" stoichiometry="3" />
				</listOfProducts>
			</reaction>
			<reaction id="ISO_798" reversible="true">
				<notes>
					<body xmlns="http://www.w3.org/1999/xhtml">
						<p>R_2OXOADPTm subsystem: Tryptophan metabolism</p>
						<p>R_2OXOADPTm equation: _2oxoadp[c] + akg[m] &lt;==> 2oxoadp[m] + akg[c]</p>
						<p>R_2AMADPTm subsystem: Lysine Metabolism</p>
						<p>R_2AMADPTm equation: L2aadp[c] + akg[m] &lt;==> L2aadp[m] + akg[c]</p>
					</body>
				</notes>
				<annotation>
					<rdf:RDF xmlns:bqbiol="http://biomodels.net/biology-qualifiers/" xmlns:rdf="http://www.w3.org/1999/02/22-rdf-syntax-ns#">
						<rdf:Description rdf:about="#ISO_798">
							<bqbiol:is>
								<rdf:Bag>
									<rdf:li rdf:resource="urn:miriam:ensembl:ENSOCUG00000014333" />
								</rdf:Bag>
							</bqbiol:is>
						</rdf:Description>
					</rdf:RDF>
				</annotation>
				<listOfReactants>
					<speciesReference species="M_2oxoadp_c" />
					<speciesReference species="M_L2aadp_c" />
					<speciesReference species="M_akg_m" stoichiometry="2" />
				</listOfReactants>
				<listOfProducts>
					<speciesReference species="M_L2aadp_m" />
					<speciesReference species="M_2oxoadp_m" />
					<speciesReference species="M_akg_c" stoichiometry="2" />
				</listOfProducts>
			</reaction>
			<reaction id="ISO_84" name="lysophospholipase" reversible="false">
				<notes>
					<body xmlns="http://www.w3.org/1999/xhtml">
						<p>R_LPASE subsystem: Glycerophospholipid Metabolism</p>
						<p>R_LPASE equation: [c] : h2o + lpchol_hs --> Rtotal + g3pc + h</p>
					</body>
				</notes>
				<annotation>
					<rdf:RDF xmlns:bqbiol="http://biomodels.net/biology-qualifiers/" xmlns:rdf="http://www.w3.org/1999/02/22-rdf-syntax-ns#">
						<rdf:Description rdf:about="#ISO_84">
							<bqbiol:is>
								<rdf:Bag>
									<rdf:li rdf:resource="urn:miriam:ensembl:ENSOCUG00000027877" />
									<rdf:li rdf:resource="urn:miriam:ensembl:ENSOCUG00000005254" />
								</rdf:Bag>
							</bqbiol:is>
						</rdf:Description>
					</rdf:RDF>
				</annotation>
				<listOfReactants>
					<speciesReference species="M_h2o_c" />
					<speciesReference species="M_lpchol_hs_c" />
				</listOfReactants>
				<listOfProducts>
					<speciesReference species="M_Rtotal_c" />
					<speciesReference species="M_h_c" />
					<speciesReference species="M_g3pc_c" />
				</listOfProducts>
			</reaction>
			<reaction id="ISO_512" reversible="false">
				<notes>
					<body xmlns="http://www.w3.org/1999/xhtml">
						<p>R_THMt3 subsystem: Transport, Extracellular</p>
						<p>R_THMt3 equation: h[c] + thm[e] &lt;==> h[e] + thm[c]</p>
						<p>R_BTNt4i subsystem: Transport, Extracellular</p>
						<p>R_BTNt4i equation: btn[e] + h[c] --> btn[c] + h[e]</p>
					</body>
				</notes>
				<annotation>
					<rdf:RDF xmlns:bqbiol="http://biomodels.net/biology-qualifiers/" xmlns:rdf="http://www.w3.org/1999/02/22-rdf-syntax-ns#">
						<rdf:Description rdf:about="#ISO_512">
							<bqbiol:is>
								<rdf:Bag>
									<rdf:li rdf:resource="urn:miriam:ensembl:ENSOCUG00000006670" />
								</rdf:Bag>
							</bqbiol:is>
						</rdf:Description>
					</rdf:RDF>
				</annotation>
				<listOfReactants>
					<speciesReference species="M_h_c" />
					<speciesReference species="M_btn_e" />
				</listOfReactants>
				<listOfProducts>
					<speciesReference species="M_h_e" />
					<speciesReference species="M_btn_c" />
				</listOfProducts>
				<listOfModifiers>
					<modifierSpeciesReference species="M_thm_e" />
					<modifierSpeciesReference species="M_h_e" />
					<modifierSpeciesReference species="M_h_c" />
					<modifierSpeciesReference species="M_thm_c" />
				</listOfModifiers>
			</reaction>
			<reaction id="ISO_463" reversible="false">
				<notes>
					<body xmlns="http://www.w3.org/1999/xhtml">
						<p>R_S6T3g subsystem: Keratan sulfate biosynthesis</p>
						<p>R_S6T3g equation: [g] : ksii_core2_pre10 + paps --> h + ksii_core2 + pap</p>
						<p>R_S6T15g subsystem: Keratan sulfate biosynthesis</p>
						<p>R_S6T15g equation: [g] : ksi_pre36 + paps --> h + ksi + pap</p>
						<p>R_S6T24g subsystem: Chondroitin / heparan sulfate biosynthesis</p>
						<p>R_S6T24g equation: [g] : cs_e_pre4 + paps --> cs_e_pre5b + h + pap</p>
						<p>R_S6T19g subsystem: Chondroitin / heparan sulfate biosynthesis</p>
						<p>R_S6T19g equation: [g] : cs_pre + (2) paps --> cs_c,d,e_pre1 + (2) h + (2) pap</p>
						<p>R_S6T18g subsystem: Keratan sulfate biosynthesis</p>
						<p>R_S6T18g equation: [g] : ksii_core4_pre10 + paps --> h + ksii_core4 + pap</p>
						<p>R_S6T21g subsystem: Chondroitin / heparan sulfate biosynthesis</p>
						<p>R_S6T21g equation: [g] : cs_d_pre4 + paps --> cs_d_pre5 + h + pap</p>
						<p>R_S6T20g subsystem: Chondroitin / heparan sulfate biosynthesis</p>
						<p>R_S6T20g equation: [g] : cs_c_pre3 + paps --> cspg_c + h + pap</p>
					</body>
				</notes>
				<annotation>
					<rdf:RDF xmlns:bqbiol="http://biomodels.net/biology-qualifiers/" xmlns:rdf="http://www.w3.org/1999/02/22-rdf-syntax-ns#">
						<rdf:Description rdf:about="#ISO_463">
							<bqbiol:is>
								<rdf:Bag>
									<rdf:li rdf:resource="urn:miriam:ec-code:2.8.2.17" />
								</rdf:Bag>
							</bqbiol:is>
							<bqbiol:is>
								<rdf:Bag>
									<rdf:li rdf:resource="urn:miriam:ensembl:ENSOCUG00000015462" />
								</rdf:Bag>
							</bqbiol:is>
						</rdf:Description>
					</rdf:RDF>
				</annotation>
				<listOfReactants>
					<speciesReference species="M_ksii_core4_pre10_g" />
					<speciesReference species="M_cs_pre_g" />
					<speciesReference species="M_cs_e_pre4_g" />
					<speciesReference species="M_cs_d_pre4_g" />
					<speciesReference species="M_ksi_pre36_g" />
					<speciesReference species="M_cs_c_pre3_g" />
					<speciesReference species="M_paps_g" stoichiometry="8" />
					<speciesReference species="M_ksii_core2_pre10_g" />
				</listOfReactants>
				<listOfProducts>
					<speciesReference species="M_cs_d_pre5_g" />
					<speciesReference species="M_ksi_g" />
					<speciesReference species="M_h_g" stoichiometry="8" />
					<speciesReference species="M_pap_g" stoichiometry="8" />
					<speciesReference species="M_ksii_core2_g" />
					<speciesReference species="M_ksii_core4_g" />
					<speciesReference species="M_cs_c_COMMA_d_COMMA_e_pre1_g" />
					<speciesReference species="M_cspg_c_g" />
					<speciesReference species="M_cs_e_pre5b_g" />
				</listOfProducts>
			</reaction>
			<reaction id="ISO_194" name="lipase" reversible="false">
				<notes>
					<body xmlns="http://www.w3.org/1999/xhtml">
						<p>R_LPS3 subsystem: Triacylglycerol Synthesis</p>
						<p>R_LPS3 equation: [c] : h2o + mag_hs --> Rtotal2 + glyc + h</p>
					</body>
				</notes>
				<annotation>
					<rdf:RDF xmlns:bqbiol="http://biomodels.net/biology-qualifiers/" xmlns:rdf="http://www.w3.org/1999/02/22-rdf-syntax-ns#">
						<rdf:Description rdf:about="#ISO_194">
							<bqbiol:is>
								<rdf:Bag>
									<rdf:li rdf:resource="urn:miriam:ec-code:3.1.1.23" />
								</rdf:Bag>
							</bqbiol:is>
							<bqbiol:is>
								<rdf:Bag>
									<rdf:li rdf:resource="urn:miriam:ensembl:ENSOCUG00000026370" />
									<rdf:li rdf:resource="urn:miriam:ensembl:ENSOCUG00000023765" />
									<rdf:li rdf:resource="urn:miriam:ensembl:ENSOCUG00000009636" />
									<rdf:li rdf:resource="urn:miriam:ensembl:ENSOCUG00000010616" />
								</rdf:Bag>
							</bqbiol:is>
						</rdf:Description>
					</rdf:RDF>
				</annotation>
				<listOfReactants>
					<speciesReference species="M_mag_hs_c" />
					<speciesReference species="M_h2o_c" />
				</listOfReactants>
				<listOfProducts>
					<speciesReference species="M_glyc_c" />
					<speciesReference species="M_Rtotal2_c" />
					<speciesReference species="M_h_c" />
				</listOfProducts>
			</reaction>
			<reaction id="ISO_517" name="alpha-1,3-mannosyl-glycoprotein 4-beta-N-acetylglucosaminyltransferase" reversible="false">
				<notes>
					<body xmlns="http://www.w3.org/1999/xhtml">
						<p>R_M13N4Tg subsystem: N-Glycan Biosynthesis</p>
						<p>R_M13N4Tg equation: [g] : n2m2masn + uacgam --> h + n3m2masn + udp</p>
					</body>
				</notes>
				<annotation>
					<rdf:RDF xmlns:bqbiol="http://biomodels.net/biology-qualifiers/" xmlns:rdf="http://www.w3.org/1999/02/22-rdf-syntax-ns#">
						<rdf:Description rdf:about="#ISO_517">
							<bqbiol:is>
								<rdf:Bag>
									<rdf:li rdf:resource="urn:miriam:ec-code:2.4.1.145" />
								</rdf:Bag>
							</bqbiol:is>
							<bqbiol:is>
								<rdf:Bag>
									<rdf:li rdf:resource="urn:miriam:ensembl:ENSOCUG00000011412" />
									<rdf:li rdf:resource="urn:miriam:ensembl:ENSOCUG00000024464" />
									<rdf:li rdf:resource="urn:miriam:ensembl:ENSOCUG00000010076" />
									<rdf:li rdf:resource="urn:miriam:ensembl:ENSOCUG00000008822" />
								</rdf:Bag>
							</bqbiol:is>
						</rdf:Description>
					</rdf:RDF>
				</annotation>
				<listOfReactants>
					<speciesReference species="M_n2m2masn_g" />
					<speciesReference species="M_uacgam_g" />
				</listOfReactants>
				<listOfProducts>
					<speciesReference species="M_udp_g" />
					<speciesReference species="M_h_g" />
					<speciesReference species="M_n3m2masn_g" />
				</listOfProducts>
			</reaction>
			<reaction id="ISO_220" reversible="true">
				<notes>
					<body xmlns="http://www.w3.org/1999/xhtml">
						<p>R_DHEASt subsystem: Transport, Extracellular</p>
						<p>R_DHEASt equation: dheas[e] + hco3[c] &lt;==> dheas[c] + hco3[e]</p>
						<p>R_ESTRONESt subsystem: Transport, Extracellular</p>
						<p>R_ESTRONESt equation: estrones[e] + hco3[c] &lt;==> estrones[c] + hco3[e]</p>
					</body>
				</notes>
				<annotation>
					<rdf:RDF xmlns:bqbiol="http://biomodels.net/biology-qualifiers/" xmlns:rdf="http://www.w3.org/1999/02/22-rdf-syntax-ns#">
						<rdf:Description rdf:about="#ISO_220">
							<bqbiol:is>
								<rdf:Bag>
									<rdf:li rdf:resource="urn:miriam:ensembl:ENSOCUG00000008272" />
									<rdf:li rdf:resource="urn:miriam:ensembl:ENSOCUG00000014225" />
								</rdf:Bag>
							</bqbiol:is>
						</rdf:Description>
					</rdf:RDF>
				</annotation>
				<listOfReactants>
					<speciesReference species="M_dheas_e" />
					<speciesReference species="M_hco3_c" stoichiometry="2" />
					<speciesReference species="M_estrones_e" />
				</listOfReactants>
				<listOfProducts>
					<speciesReference species="M_estrones_c" />
					<speciesReference species="M_dheas_c" />
					<speciesReference species="M_hco3_e" stoichiometry="2" />
				</listOfProducts>
			</reaction>
			<reaction id="ISO_451" name="L-Tryptophan,tetrahydrobiopterin:oxygen oxidoreductase (5-hydroxylating)" reversible="false">
				<notes>
					<body xmlns="http://www.w3.org/1999/xhtml">
						<p>R_TRPHYDRO2 subsystem: Tryptophan metabolism</p>
						<p>R_TRPHYDRO2 equation: [c] : o2 + thbpt + trp-L --> 5htrp + thbpt4acam</p>
					</body>
				</notes>
				<annotation>
					<rdf:RDF xmlns:bqbiol="http://biomodels.net/biology-qualifiers/" xmlns:rdf="http://www.w3.org/1999/02/22-rdf-syntax-ns#">
						<rdf:Description rdf:about="#ISO_451">
							<bqbiol:is>
								<rdf:Bag>
									<rdf:li rdf:resource="urn:miriam:ec-code:1.14.16.4" />
								</rdf:Bag>
							</bqbiol:is>
							<bqbiol:is>
								<rdf:Bag>
									<rdf:li rdf:resource="urn:miriam:ensembl:ENSOCUG00000021505" />
								</rdf:Bag>
							</bqbiol:is>
						</rdf:Description>
					</rdf:RDF>
				</annotation>
				<listOfReactants>
					<speciesReference species="M_thbpt_c" />
					<speciesReference species="M_trp_DASH_L_c" />
					<speciesReference species="M_o2_c" />
				</listOfReactants>
				<listOfProducts>
					<speciesReference species="M_5htrp_c" />
					<speciesReference species="M_thbpt4acam_c" />
				</listOfProducts>
			</reaction>
			<reaction id="ISO_454" name="Acetyl-CoA:aralkylamine N-acetyltransferase" reversible="false">
				<notes>
					<body xmlns="http://www.w3.org/1999/xhtml">
						<p>R_SRTNACT subsystem: Tryptophan metabolism</p>
						<p>R_SRTNACT equation: [c] : accoa + srtn --> Nacsertn + coa + h</p>
					</body>
				</notes>
				<annotation>
					<rdf:RDF xmlns:bqbiol="http://biomodels.net/biology-qualifiers/" xmlns:rdf="http://www.w3.org/1999/02/22-rdf-syntax-ns#">
						<rdf:Description rdf:about="#ISO_454">
							<bqbiol:is>
								<rdf:Bag>
									<rdf:li rdf:resource="urn:miriam:ec-code:2.3.1.87" />
								</rdf:Bag>
							</bqbiol:is>
							<bqbiol:is>
								<rdf:Bag>
									<rdf:li rdf:resource="urn:miriam:ensembl:ENSOCUG00000014534" />
								</rdf:Bag>
							</bqbiol:is>
						</rdf:Description>
					</rdf:RDF>
				</annotation>
				<listOfReactants>
					<speciesReference species="M_accoa_c" />
					<speciesReference species="M_srtn_c" />
				</listOfReactants>
				<listOfProducts>
					<speciesReference species="M_Nacsertn_c" />
					<speciesReference species="M_coa_c" />
					<speciesReference species="M_h_c" />
				</listOfProducts>
			</reaction>
			<reaction id="ISO_722" reversible="true">
				<notes>
					<body xmlns="http://www.w3.org/1999/xhtml">
						<p>R_PHEtec subsystem: Transport, Extracellular</p>
						<p>R_PHEtec equation: phe-L[e] &lt;==> phe-L[c]</p>
						<p>R_METtec subsystem: Transport, Extracellular</p>
						<p>R_METtec equation: met-L[e] &lt;==> met-L[c]</p>
						<p>R_ILEtec subsystem: Transport, Extracellular</p>
						<p>R_ILEtec equation: ile-L[e] &lt;==> ile-L[c]</p>
						<p>R_LEUtec subsystem: Transport, Extracellular</p>
						<p>R_LEUtec equation: leu-L[e] &lt;==> leu-L[c]</p>
						<p>R_CYStec subsystem: Transport, Extracellular</p>
						<p>R_CYStec equation: cys-L[e] &lt;==> cys-L[c]</p>
						<p>R_VALtec subsystem: Transport, Extracellular</p>
						<p>R_VALtec equation: val-L[e] &lt;==> val-L[c]</p>
					</body>
				</notes>
				<annotation>
					<rdf:RDF xmlns:bqbiol="http://biomodels.net/biology-qualifiers/" xmlns:rdf="http://www.w3.org/1999/02/22-rdf-syntax-ns#">
						<rdf:Description rdf:about="#ISO_722">
							<bqbiol:is>
								<rdf:Bag>
									<rdf:li rdf:resource="urn:miriam:ensembl:ENSOCUG00000000076" />
								</rdf:Bag>
							</bqbiol:is>
						</rdf:Description>
					</rdf:RDF>
				</annotation>
				<listOfReactants>
					<speciesReference species="M_leu_DASH_L_e" />
					<speciesReference species="M_cys_DASH_L_e" />
					<speciesReference species="M_met_DASH_L_e" />
					<speciesReference species="M_phe_DASH_L_e" />
					<speciesReference species="M_val_DASH_L_e" />
					<speciesReference species="M_ile_DASH_L_e" />
				</listOfReactants>
				<listOfProducts>
					<speciesReference species="M_ile_DASH_L_c" />
					<speciesReference species="M_phe_DASH_L_c" />
					<speciesReference species="M_cys_DASH_L_c" />
					<speciesReference species="M_met_DASH_L_c" />
					<speciesReference species="M_leu_DASH_L_c" />
					<speciesReference species="M_val_DASH_L_c" />
				</listOfProducts>
			</reaction>
			<reaction id="ISO_634" reversible="false">
				<notes>
					<body xmlns="http://www.w3.org/1999/xhtml">
						<p>R_DPGase subsystem: Glycolysis/Gluconeogenesis</p>
						<p>R_DPGase equation: [c] : 23dpg + h2o --> 3pg + pi</p>
						<p>R_DPGM subsystem: Glycolysis/Gluconeogenesis</p>
						<p>R_DPGM equation: [c] : 13dpg &lt;==> 23dpg + h</p>
						<p>R_PGM subsystem: Glycolysis/Gluconeogenesis</p>
						<p>R_PGM equation: [c] : 2pg &lt;==> 3pg</p>
					</body>
				</notes>
				<annotation>
					<rdf:RDF xmlns:bqbiol="http://biomodels.net/biology-qualifiers/" xmlns:rdf="http://www.w3.org/1999/02/22-rdf-syntax-ns#">
						<rdf:Description rdf:about="#ISO_634">
							<bqbiol:is>
								<rdf:Bag>
									<rdf:li rdf:resource="urn:miriam:ec-code:5.4.2.1" />
									<rdf:li rdf:resource="urn:miriam:ec-code:3.1.3.13" />
								</rdf:Bag>
							</bqbiol:is>
							<bqbiol:is>
								<rdf:Bag>
									<rdf:li rdf:resource="urn:miriam:ensembl:ENSOCUG00000026684" />
									<rdf:li rdf:resource="urn:miriam:ensembl:ENSOCUG00000003073" />
									<rdf:li rdf:resource="urn:miriam:ensembl:ENSOCUG00000021688" />
									<rdf:li rdf:resource="urn:miriam:ensembl:ENSOCUG00000025438" />
									<rdf:li rdf:resource="urn:miriam:ensembl:ENSOCUG00000027853" />
									<rdf:li rdf:resource="urn:miriam:ensembl:ENSOCUG00000005679" />
									<rdf:li rdf:resource="urn:miriam:ensembl:ENSOCUG00000012588" />
									<rdf:li rdf:resource="urn:miriam:ensembl:ENSOCUG00000023126" />
									<rdf:li rdf:resource="urn:miriam:ensembl:ENSOCUG00000024213" />
									<rdf:li rdf:resource="urn:miriam:ensembl:ENSOCUG00000027213" />
								</rdf:Bag>
							</bqbiol:is>
						</rdf:Description>
					</rdf:RDF>
				</annotation>
				<listOfReactants>
					<speciesReference species="M_h2o_c" />
					<speciesReference species="M_23dpg_c" />
				</listOfReactants>
				<listOfProducts>
					<speciesReference species="M_pi_c" />
					<speciesReference species="M_3pg_c" />
				</listOfProducts>
				<listOfModifiers>
					<modifierSpeciesReference species="M_3pg_c" />
					<modifierSpeciesReference species="M_2pg_c" />
					<modifierSpeciesReference species="M_13dpg_c" />
					<modifierSpeciesReference species="M_h_c" />
					<modifierSpeciesReference species="M_23dpg_c" />
				</listOfModifiers>
			</reaction>
			<reaction id="ISO_31" name="choline dehydrogenase (FAD acceptor), mitochondrial" reversible="false">
				<notes>
					<body xmlns="http://www.w3.org/1999/xhtml">
						<p>R_CHOLD2m subsystem: Glycine, Serine, and Threonine Metabolism</p>
						<p>R_CHOLD2m equation: [m] : chol + fad --> betald + fadh2</p>
					</body>
				</notes>
				<annotation>
					<rdf:RDF xmlns:bqbiol="http://biomodels.net/biology-qualifiers/" xmlns:rdf="http://www.w3.org/1999/02/22-rdf-syntax-ns#">
						<rdf:Description rdf:about="#ISO_31">
							<bqbiol:is>
								<rdf:Bag>
									<rdf:li rdf:resource="urn:miriam:ec-code:1.1.99.1" />
								</rdf:Bag>
							</bqbiol:is>
							<bqbiol:is>
								<rdf:Bag>
									<rdf:li rdf:resource="urn:miriam:ensembl:ENSOCUG00000009074" />
								</rdf:Bag>
							</bqbiol:is>
						</rdf:Description>
					</rdf:RDF>
				</annotation>
				<listOfReactants>
					<speciesReference species="M_fad_m" />
					<speciesReference species="M_chol_m" />
				</listOfReactants>
				<listOfProducts>
					<speciesReference species="M_betald_m" />
					<speciesReference species="M_fadh2_m" />
				</listOfProducts>
			</reaction>
			<reaction id="ISO_578" name="S-Adenosyl-L-methionine reversible transport, mitochondrial" reversible="true">
				<notes>
					<body xmlns="http://www.w3.org/1999/xhtml">
						<p>R_AMETt2m subsystem: Transport, Mitochondrial</p>
						<p>R_AMETt2m equation: ahcys[m] + amet[c] &lt;==> ahcys[c] + amet[m]</p>
					</body>
				</notes>
				<annotation>
					<rdf:RDF xmlns:bqbiol="http://biomodels.net/biology-qualifiers/" xmlns:rdf="http://www.w3.org/1999/02/22-rdf-syntax-ns#">
						<rdf:Description rdf:about="#ISO_578">
							<bqbiol:is>
								<rdf:Bag>
									<rdf:li rdf:resource="urn:miriam:ensembl:ENSOCUG00000007507" />
								</rdf:Bag>
							</bqbiol:is>
						</rdf:Description>
					</rdf:RDF>
				</annotation>
				<listOfReactants>
					<speciesReference species="M_ahcys_m" />
					<speciesReference species="M_amet_c" />
				</listOfReactants>
				<listOfProducts>
					<speciesReference species="M_ahcys_c" />
					<speciesReference species="M_amet_m" />
				</listOfProducts>
			</reaction>
			<reaction id="ISO_695" reversible="false">
				<notes>
					<body xmlns="http://www.w3.org/1999/xhtml">
						<p>R_SIAASE3ly subsystem: Keratan sulfate degradation</p>
						<p>R_SIAASE3ly equation: [l] : h2o + ksii_core2 --> acnam + ksii_core2_deg1</p>
						<p>R_LACZly subsystem: Galactose metabolism</p>
						<p>R_LACZly equation: [l] : h2o + lcts --> gal + glc-D</p>
						<p>R_GALASE5ly subsystem: Keratan sulfate degradation</p>
						<p>R_GALASE5ly equation: [l] : h2o + ksi_deg11 --> gal + ksi_deg12</p>
						<p>R_GALASE1ly subsystem: N-Glycan Degradation</p>
						<p>R_GALASE1ly equation: [l] : (2) h2o + l2n2m2mn --> (2) gal + n2m2mn</p>
						<p>R_S6TASE9ly subsystem: Chondroitin sulfate degradation</p>
						<p>R_S6TASE9ly equation: [l] : cs_e_deg5 + h2o &lt;==> cs_e_deg6 + h + so4</p>
						<p>R_S6TASE25ly subsystem: Keratan sulfate degradation</p>
						<p>R_S6TASE25ly equation: [l] : h2o + ksii_core4_deg1 &lt;==> h + ksii_core4_deg2 + so4</p>
						<p>R_GLB1 subsystem: Sphingolipid Metabolism</p>
						<p>R_GLB1 equation: [l] : galgluside_hs + h2o --> gal + gluside_hs</p>
						<p>R_GALASE13ly subsystem: Keratan sulfate degradation</p>
						<p>R_GALASE13ly equation: [l] : h2o + ksi_deg35 --> gal + ksi_deg36</p>
						<p>R_S6TASE10ly subsystem: Keratan sulfate degradation</p>
						<p>R_S6TASE10ly equation: [l] : h2o + ksi_deg4 &lt;==> h + ksi_deg5 + so4</p>
						<p>R_GALASE17ly subsystem: Keratan sulfate degradation</p>
						<p>R_GALASE17ly equation: [l] : h2o + ksii_core2_deg5 --> gal + ksii_core2_deg6</p>
						<p>R_GALASE6ly subsystem: Keratan sulfate degradation</p>
						<p>R_GALASE6ly equation: [l] : h2o + ksi_deg14 --> gal + ksi_deg15</p>
						<p>R_GALASE11ly subsystem: Keratan sulfate degradation</p>
						<p>R_GALASE11ly equation: [l] : h2o + ksi_deg29 --> gal + ksi_deg30</p>
						<p>R_GALASE3ly subsystem: Keratan sulfate degradation</p>
						<p>R_GALASE3ly equation: [l] : (2) h2o + ksi_deg5 --> (2) gal + ksi_deg6</p>
						<p>R_S6TASE5ly subsystem: Chondroitin sulfate degradation</p>
						<p>R_S6TASE5ly equation: [l] : cs_c_deg3 + h2o &lt;==> cs_c_deg4 + h + so4</p>
						<p>R_GALASE19ly subsystem: Keratan sulfate degradation</p>
						<p>R_GALASE19ly equation: [l] : f1a + h2o --> core6 + gal</p>
						<p>R_SIAASE2ly subsystem: Keratan sulfate degradation</p>
						<p>R_SIAASE2ly equation: [l] : h2o + ksi_deg3 --> acnam + ksi_deg4</p>
						<p>R_S6TASE22ly subsystem: Keratan sulfate degradation</p>
						<p>R_S6TASE22ly equation: [l] : h2o + ksii_core2_deg1 &lt;==> h + ksii_core2_deg2 + so4</p>
						<p>R_GALASE12ly subsystem: Keratan sulfate degradation</p>
						<p>R_GALASE12ly equation: [l] : h2o + ksi_deg32 --> gal + ksi_deg33</p>
						<p>R_S6TASE7ly subsystem: Chondroitin sulfate degradation</p>
						<p>R_S6TASE7ly equation: [l] : cs_d_deg4 + h2o &lt;==> cs_d_deg5 + h + so4</p>
						<p>R_GALASE18ly subsystem: Keratan sulfate degradation</p>
						<p>R_GALASE18ly equation: [l] : h2o + ksii_core2_deg8 --> gal + ksii_core2_deg9</p>
						<p>R_SIAASE4ly subsystem: Keratan sulfate degradation</p>
						<p>R_SIAASE4ly equation: [l] : h2o + ksii_core4 --> acnam + ksii_core4_deg1</p>
						<p>R_GALASE15ly subsystem: Keratan sulfate degradation</p>
						<p>R_GALASE15ly equation: [l] : h2o + ksi_deg40 --> gal + ksi_deg41</p>
						<p>R_GALASE16ly subsystem: Keratan sulfate degradation</p>
						<p>R_GALASE16ly equation: [l] : (2) h2o + ksii_core2_deg2 --> (2) gal + ksii_core2_deg3</p>
						<p>R_GALASE20ly subsystem: Keratan sulfate degradation</p>
						<p>R_GALASE20ly equation: [l] : (2) h2o + ksii_core4_deg2 --> (2) gal + ksii_core4_deg3</p>
						<p>R_GALASE9ly subsystem: Keratan sulfate degradation</p>
						<p>R_GALASE9ly equation: [l] : h2o + ksi_deg23 --> gal + ksi_deg24</p>
						<p>R_GALASE8ly subsystem: Keratan sulfate degradation</p>
						<p>R_GALASE8ly equation: [l] : h2o + ksi_deg20 --> gal + ksi_deg21</p>
						<p>R_GALASE7ly subsystem: Keratan sulfate degradation</p>
						<p>R_GALASE7ly equation: [l] : h2o + ksi_deg17 --> gal + ksi_deg18</p>
						<p>R_GALASE10ly subsystem: Keratan sulfate degradation</p>
						<p>R_GALASE10ly equation: [l] : h2o + ksi_deg26 --> gal + ksi_deg27</p>
						<p>R_S6TASE4ly subsystem: Chondroitin sulfate degradation</p>
						<p>R_S6TASE4ly equation: [l] : cs_c + h2o &lt;==> cs_c_deg1 + h + so4</p>
						<p>R_SIAASEly subsystem: N-Glycan Degradation</p>
						<p>R_SIAASEly equation: [l] : (2) h2o + s2l2n2m2mn --> (2) acnam + l2n2m2mn</p>
						<p>R_S6TASE8ly subsystem: Chondroitin sulfate degradation</p>
						<p>R_S6TASE8ly equation: [l] : cs_e_deg1 + h2o &lt;==> cs_e_deg2 + h + so4</p>
						<p>R_GALASE4ly subsystem: Keratan sulfate degradation</p>
						<p>R_GALASE4ly equation: [l] : h2o + ksi_deg8 --> gal + ksi_deg9</p>
						<p>R_S6TASE6ly subsystem: Chondroitin sulfate degradation</p>
						<p>R_S6TASE6ly equation: [l] : cs_d + h2o &lt;==> cs_d_deg1 + h + so4</p>
						<p>R_GALASE14ly subsystem: Keratan sulfate degradation</p>
						<p>R_GALASE14ly equation: [l] : h2o + ksi_deg38 --> gal + ksi_deg39</p>
					</body>
				</notes>
				<annotation>
					<rdf:RDF xmlns:bqbiol="http://biomodels.net/biology-qualifiers/" xmlns:rdf="http://www.w3.org/1999/02/22-rdf-syntax-ns#">
						<rdf:Description rdf:about="#ISO_695">
							<bqbiol:is>
								<rdf:Bag>
									<rdf:li rdf:resource="urn:miriam:ec-code:3.2.1.18" />
									<rdf:li rdf:resource="urn:miriam:ec-code:3.2.1.23" />
									<rdf:li rdf:resource="urn:miriam:ec-code:3.1.6.4" />
								</rdf:Bag>
							</bqbiol:is>
							<bqbiol:is>
								<rdf:Bag>
									<rdf:li rdf:resource="urn:miriam:ensembl:ENSOCUG00000027003" />
									<rdf:li rdf:resource="urn:miriam:ensembl:ENSOCUG00000021035" />
									<rdf:li rdf:resource="urn:miriam:ensembl:ENSOCUG00000026810" />
									<rdf:li rdf:resource="urn:miriam:ensembl:ENSOCUG00000025244" />
									<rdf:li rdf:resource="urn:miriam:ensembl:ENSOCUG00000024006" />
									<rdf:li rdf:resource="urn:miriam:ensembl:ENSOCUG00000024702" />
									<rdf:li rdf:resource="urn:miriam:ensembl:ENSOCUG00000014447" />
									<rdf:li rdf:resource="urn:miriam:ensembl:ENSOCUG00000028089" />
									<rdf:li rdf:resource="urn:miriam:ensembl:ENSOCUG00000023928" />
									<rdf:li rdf:resource="urn:miriam:ensembl:ENSOCUG00000027227" />
									<rdf:li rdf:resource="urn:miriam:ensembl:ENSOCUG00000014451" />
									<rdf:li rdf:resource="urn:miriam:ensembl:ENSOCUG00000025064" />
									<rdf:li rdf:resource="urn:miriam:ensembl:ENSOCUG00000022565" />
									<rdf:li rdf:resource="urn:miriam:ensembl:ENSOCUG00000024543" />
									<rdf:li rdf:resource="urn:miriam:ensembl:ENSOCUG00000027953" />
								</rdf:Bag>
							</bqbiol:is>
						</rdf:Description>
					</rdf:RDF>
				</annotation>
				<listOfReactants>
					<speciesReference species="M_ksi_deg8_l" />
					<speciesReference species="M_h2o_l" stoichiometry="30" />
					<speciesReference species="M_ksi_deg26_l" />
					<speciesReference species="M_ksi_deg14_l" />
					<speciesReference species="M_ksi_deg3_l" />
					<speciesReference species="M_ksi_deg5_l" />
					<speciesReference species="M_ksi_deg38_l" />
					<speciesReference species="M_ksii_core2_deg2_l" />
					<speciesReference species="M_f1a_l" />
					<speciesReference species="M_ksi_deg32_l" />
					<speciesReference species="M_ksi_deg40_l" />
					<speciesReference species="M_ksii_core2_l" />
					<speciesReference species="M_ksii_core4_deg2_l" />
					<speciesReference species="M_ksi_deg35_l" />
					<speciesReference species="M_ksii_core2_deg8_l" />
					<speciesReference species="M_ksi_deg29_l" />
					<speciesReference species="M_ksi_deg20_l" />
					<speciesReference species="M_lcts_l" />
					<speciesReference species="M_l2n2m2mn_l" />
					<speciesReference species="M_galgluside_hs_l" />
					<speciesReference species="M_ksi_deg11_l" />
					<speciesReference species="M_ksi_deg23_l" />
					<speciesReference species="M_ksii_core4_l" />
					<speciesReference species="M_ksi_deg17_l" />
					<speciesReference species="M_ksii_core2_deg5_l" />
					<speciesReference species="M_s2l2n2m2mn_l" />
				</listOfReactants>
				<listOfProducts>
					<speciesReference species="M_acnam_l" stoichiometry="5" />
					<speciesReference species="M_ksi_deg9_l" />
					<speciesReference species="M_ksi_deg36_l" />
					<speciesReference species="M_core6_l" />
					<speciesReference species="M_ksi_deg15_l" />
					<speciesReference species="M_ksi_deg18_l" />
					<speciesReference species="M_ksii_core4_deg3_l" />
					<speciesReference species="M_ksii_core2_deg3_l" />
					<speciesReference species="M_ksii_core2_deg9_l" />
					<speciesReference species="M_ksii_core2_deg1_l" />
					<speciesReference species="M_ksi_deg41_l" />
					<speciesReference species="M_ksii_core4_deg1_l" />
					<speciesReference species="M_l2n2m2mn_l" />
					<speciesReference species="M_ksi_deg27_l" />
					<speciesReference species="M_ksi_deg24_l" />
					<speciesReference species="M_ksii_core2_deg6_l" />
					<speciesReference species="M_ksi_deg39_l" />
					<speciesReference species="M_gluside_hs_l" />
					<speciesReference species="M_gal_l" stoichiometry="25" />
					<speciesReference species="M_ksi_deg30_l" />
					<speciesReference species="M_ksi_deg21_l" />
					<speciesReference species="M_ksi_deg4_l" />
					<speciesReference species="M_ksi_deg33_l" />
					<speciesReference species="M_glc_DASH_D_l" />
					<speciesReference species="M_n2m2mn_l" />
					<speciesReference species="M_ksi_deg12_l" />
					<speciesReference species="M_ksi_deg6_l" />
				</listOfProducts>
				<listOfModifiers>
					<modifierSpeciesReference species="M_h2o_l" />
					<modifierSpeciesReference species="M_cs_e_deg2_l" />
					<modifierSpeciesReference species="M_ksi_deg5_l" />
					<modifierSpeciesReference species="M_cs_c_deg3_l" />
					<modifierSpeciesReference species="M_ksii_core2_deg2_l" />
					<modifierSpeciesReference species="M_cs_e_deg6_l" />
					<modifierSpeciesReference species="M_cs_d_l" />
					<modifierSpeciesReference species="M_cs_e_deg5_l" />
					<modifierSpeciesReference species="M_cs_e_deg1_l" />
					<modifierSpeciesReference species="M_cs_c_l" />
					<modifierSpeciesReference species="M_cs_c_deg4_l" />
					<modifierSpeciesReference species="M_so4_l" />
					<modifierSpeciesReference species="M_cs_d_deg1_l" />
					<modifierSpeciesReference species="M_cs_c_deg1_l" />
					<modifierSpeciesReference species="M_ksii_core4_deg2_l" />
					<modifierSpeciesReference species="M_ksii_core2_deg1_l" />
					<modifierSpeciesReference species="M_cs_d_deg4_l" />
					<modifierSpeciesReference species="M_h_l" />
					<modifierSpeciesReference species="M_ksii_core4_deg1_l" />
					<modifierSpeciesReference species="M_ksi_deg4_l" />
					<modifierSpeciesReference species="M_cs_d_deg5_l" />
				</listOfModifiers>
			</reaction>
			<reaction id="ISO_728" reversible="false">
				<notes>
					<body xmlns="http://www.w3.org/1999/xhtml">
						<p>R_GLACO subsystem: Ascorbate and Aldarate Metabolism</p>
						<p>R_GLACO equation: [c] : glac + (2) h2o + nad --> glcr + (3) h + nadh</p>
						<p>R_ALDD20x subsystem: Tryptophan metabolism</p>
						<p>R_ALDD20x equation: [c] : h2o + id3acald + nad --> (2) h + ind3ac + nadh</p>
						<p>R_BAMPPALDOX subsystem: beta-Alanine metabolism</p>
						<p>R_BAMPPALDOX equation: [c] : bamppald + h2o + nad --> ala-B + (2) h + nadh</p>
						<p>R_LCADi_D subsystem: Pyruvate Metabolism</p>
						<p>R_LCADi_D equation: [c] : h2o + lald-D + nad --> (2) h + lac-D + nadh</p>
						<p>R_IMACTD subsystem: Histidine Metabolism</p>
						<p>R_IMACTD equation: [c] : h2o + im4act + nad --> (2) h + im4ac + nadh</p>
						<p>R_ALDD2x subsystem: Glycolysis/Gluconeogenesis</p>
						<p>R_ALDD2x equation: [c] : acald + h2o + nad --> ac + (2) h + nadh</p>
						<p>R_PYLALDOX subsystem: Limonene and pinene degradation</p>
						<p>R_PYLALDOX equation: [c] : h2o + nad + pylald --> (2) h + nadh + peracd</p>
						<p>R_NABTNO subsystem: Arginine and Proline Metabolism</p>
						<p>R_NABTNO equation: [c] : h2o + n4abutn + nad --> 4aabutn + (2) h + nadh</p>
						<p>R_5HOXINDACTOX subsystem: Tryptophan metabolism</p>
						<p>R_5HOXINDACTOX equation: [c] : 5hoxindact + h2o + nad --> 5hoxindoa + (2) h + nadh</p>
						<p>R_LCADi subsystem: Pyruvate Metabolism</p>
						<p>R_LCADi equation: [c] : h2o + lald-L + nad --> (2) h + lac-L + nadh</p>
						<p>R_GCALDD subsystem: Glyoxylate and Dicarboxylate Metabolism</p>
						<p>R_GCALDD equation: [c] : gcald + h2o + nad --> glyclt + (2) h + nadh</p>
					</body>
				</notes>
				<annotation>
					<rdf:RDF xmlns:bqbiol="http://biomodels.net/biology-qualifiers/" xmlns:rdf="http://www.w3.org/1999/02/22-rdf-syntax-ns#">
						<rdf:Description rdf:about="#ISO_728">
							<bqbiol:is>
								<rdf:Bag>
									<rdf:li rdf:resource="urn:miriam:ec-code:1.2.1.3" />
									<rdf:li rdf:resource="urn:miriam:ec-code:1.2.1.21" />
								</rdf:Bag>
							</bqbiol:is>
							<bqbiol:is>
								<rdf:Bag>
									<rdf:li rdf:resource="urn:miriam:ensembl:ENSOCUG00000013380" />
								</rdf:Bag>
							</bqbiol:is>
						</rdf:Description>
					</rdf:RDF>
				</annotation>
				<listOfReactants>
					<speciesReference species="M_lald_DASH_L_c" />
					<speciesReference species="M_n4abutn_c" />
					<speciesReference species="M_im4act_c" />
					<speciesReference species="M_5hoxindact_c" />
					<speciesReference species="M_id3acald_c" />
					<speciesReference species="M_pylald_c" />
					<speciesReference species="M_nad_c" stoichiometry="11" />
					<speciesReference species="M_gcald_c" />
					<speciesReference species="M_h2o_c" stoichiometry="12" />
					<speciesReference species="M_acald_c" />
					<speciesReference species="M_glac_c" />
					<speciesReference species="M_lald_DASH_D_c" />
					<speciesReference species="M_bamppald_c" />
				</listOfReactants>
				<listOfProducts>
					<speciesReference species="M_im4ac_c" />
					<speciesReference species="M_glcr_c" />
					<speciesReference species="M_glyclt_c" />
					<speciesReference species="M_5hoxindoa_c" />
					<speciesReference species="M_ind3ac_c" />
					<speciesReference species="M_lac_DASH_L_c" />
					<speciesReference species="M_ac_c" />
					<speciesReference species="M_peracd_c" />
					<speciesReference species="M_ala_DASH_B_c" />
					<speciesReference species="M_lac_DASH_D_c" />
					<speciesReference species="M_h_c" stoichiometry="23" />
					<speciesReference species="M_4aabutn_c" />
					<speciesReference species="M_nadh_c" stoichiometry="11" />
				</listOfProducts>
			</reaction>
			<reaction id="ISO_742" name="superoxide dismutase" reversible="false">
				<notes>
					<body xmlns="http://www.w3.org/1999/xhtml">
						<p>R_SPODMm subsystem: ROS Detoxification</p>
						<p>R_SPODMm equation: [m] : (2) h + (2) o2s --> h2o2 + o2</p>
					</body>
				</notes>
				<annotation>
					<rdf:RDF xmlns:bqbiol="http://biomodels.net/biology-qualifiers/" xmlns:rdf="http://www.w3.org/1999/02/22-rdf-syntax-ns#">
						<rdf:Description rdf:about="#ISO_742">
							<bqbiol:is>
								<rdf:Bag>
									<rdf:li rdf:resource="urn:miriam:ec-code:1.15.1.1" />
								</rdf:Bag>
							</bqbiol:is>
							<bqbiol:is>
								<rdf:Bag>
									<rdf:li rdf:resource="urn:miriam:ensembl:ENSOCUG00000017131" />
								</rdf:Bag>
							</bqbiol:is>
						</rdf:Description>
					</rdf:RDF>
				</annotation>
				<listOfReactants>
					<speciesReference species="M_o2s_m" stoichiometry="2" />
					<speciesReference species="M_h_m" stoichiometry="2" />
				</listOfReactants>
				<listOfProducts>
					<speciesReference species="M_h2o2_m" />
					<speciesReference species="M_o2_m" />
				</listOfProducts>
			</reaction>
			<reaction id="ISO_378" reversible="false">
				<notes>
					<body xmlns="http://www.w3.org/1999/xhtml">
						<p>R_FBP26 subsystem: Fructose and Mannose Metabolism</p>
						<p>R_FBP26 equation: [c] : f26bp + h2o --> f6p + pi</p>
						<p>R_PFK26 subsystem: Fructose and Mannose Metabolism</p>
						<p>R_PFK26 equation: [c] : atp + f6p --> adp + f26bp + h</p>
					</body>
				</notes>
				<annotation>
					<rdf:RDF xmlns:bqbiol="http://biomodels.net/biology-qualifiers/" xmlns:rdf="http://www.w3.org/1999/02/22-rdf-syntax-ns#">
						<rdf:Description rdf:about="#ISO_378">
							<bqbiol:is>
								<rdf:Bag>
									<rdf:li rdf:resource="urn:miriam:ec-code:2.7.1.105" />
									<rdf:li rdf:resource="urn:miriam:ec-code:3.1.3.46" />
								</rdf:Bag>
							</bqbiol:is>
							<bqbiol:is>
								<rdf:Bag>
									<rdf:li rdf:resource="urn:miriam:ensembl:ENSOCUG00000007516" />
									<rdf:li rdf:resource="urn:miriam:ensembl:ENSOCUG00000004024" />
									<rdf:li rdf:resource="urn:miriam:ensembl:ENSOCUG00000001716" />
								</rdf:Bag>
							</bqbiol:is>
						</rdf:Description>
					</rdf:RDF>
				</annotation>
				<listOfReactants>
					<speciesReference species="M_f26bp_c" />
					<speciesReference species="M_f6p_c" />
					<speciesReference species="M_atp_c" />
					<speciesReference species="M_h2o_c" />
				</listOfReactants>
				<listOfProducts>
					<speciesReference species="M_f26bp_c" />
					<speciesReference species="M_adp_c" />
					<speciesReference species="M_f6p_c" />
					<speciesReference species="M_pi_c" />
					<speciesReference species="M_h_c" />
				</listOfProducts>
			</reaction>
			<reaction id="ISO_29" reversible="true">
				<notes>
					<body xmlns="http://www.w3.org/1999/xhtml">
						<p>R_SLDx subsystem: Cysteine Metabolism</p>
						<p>R_SLDx equation: [c] : nad + sl-L &lt;==> 3spyr + h + nadh</p>
						<p>R_MDH subsystem: Citric Acid Cycle</p>
						<p>R_MDH equation: [c] : mal-L + nad &lt;==> h + nadh + oaa</p>
					</body>
				</notes>
				<annotation>
					<rdf:RDF xmlns:bqbiol="http://biomodels.net/biology-qualifiers/" xmlns:rdf="http://www.w3.org/1999/02/22-rdf-syntax-ns#">
						<rdf:Description rdf:about="#ISO_29">
							<bqbiol:is>
								<rdf:Bag>
									<rdf:li rdf:resource="urn:miriam:ec-code:1.1.1.272" />
									<rdf:li rdf:resource="urn:miriam:ec-code:1.1.1.37" />
								</rdf:Bag>
							</bqbiol:is>
							<bqbiol:is>
								<rdf:Bag>
									<rdf:li rdf:resource="urn:miriam:ensembl:ENSOCUG00000010506" />
									<rdf:li rdf:resource="urn:miriam:ensembl:ENSOCUG00000006166" />
								</rdf:Bag>
							</bqbiol:is>
						</rdf:Description>
					</rdf:RDF>
				</annotation>
				<listOfReactants>
					<speciesReference species="M_mal_DASH_L_c" />
					<speciesReference species="M_sl_DASH_L_c" />
					<speciesReference species="M_nad_c" stoichiometry="2" />
				</listOfReactants>
				<listOfProducts>
					<speciesReference species="M_3spyr_c" />
					<speciesReference species="M_oaa_c" />
					<speciesReference species="M_h_c" stoichiometry="2" />
					<speciesReference species="M_nadh_c" stoichiometry="2" />
				</listOfProducts>
			</reaction>
			<reaction id="ISO_325" name="phosphate transport in/out via three Na+ symporter (irreversible)" reversible="false">
				<notes>
					<body xmlns="http://www.w3.org/1999/xhtml">
						<p>R_PIt7ir subsystem: Transport, Extracellular</p>
						<p>R_PIt7ir equation: (3) na1[e] + pi[e] --> (3) na1[c] + pi[c]</p>
					</body>
				</notes>
				<annotation>
					<rdf:RDF xmlns:bqbiol="http://biomodels.net/biology-qualifiers/" xmlns:rdf="http://www.w3.org/1999/02/22-rdf-syntax-ns#">
						<rdf:Description rdf:about="#ISO_325">
							<bqbiol:is>
								<rdf:Bag>
									<rdf:li rdf:resource="urn:miriam:ensembl:ENSOCUG00000023999" />
									<rdf:li rdf:resource="urn:miriam:ensembl:ENSOCUG00000015922" />
									<rdf:li rdf:resource="urn:miriam:ensembl:ENSOCUG00000001837" />
									<rdf:li rdf:resource="urn:miriam:ensembl:ENSOCUG00000014021" />
									<rdf:li rdf:resource="urn:miriam:ensembl:ENSOCUG00000004433" />
								</rdf:Bag>
							</bqbiol:is>
						</rdf:Description>
					</rdf:RDF>
				</annotation>
				<listOfReactants>
					<speciesReference species="M_pi_e" />
					<speciesReference species="M_na1_e" stoichiometry="3" />
				</listOfReactants>
				<listOfProducts>
					<speciesReference species="M_pi_c" />
					<speciesReference species="M_na1_c" stoichiometry="3" />
				</listOfProducts>
			</reaction>
			<reaction id="ISO_350" name="glycerol-3-phosphate dehydrogenase (FAD), mitochondrial" reversible="false">
				<notes>
					<body xmlns="http://www.w3.org/1999/xhtml">
						<p>R_G3PD2m subsystem: Glycolysis/Gluconeogenesis</p>
						<p>R_G3PD2m equation: fad[m] + glyc3p[c] --> dhap[c] + fadh2[m]</p>
					</body>
				</notes>
				<annotation>
					<rdf:RDF xmlns:bqbiol="http://biomodels.net/biology-qualifiers/" xmlns:rdf="http://www.w3.org/1999/02/22-rdf-syntax-ns#">
						<rdf:Description rdf:about="#ISO_350">
							<bqbiol:is>
								<rdf:Bag>
									<rdf:li rdf:resource="urn:miriam:ec-code:1.1.99.5" />
								</rdf:Bag>
							</bqbiol:is>
							<bqbiol:is>
								<rdf:Bag>
									<rdf:li rdf:resource="urn:miriam:ensembl:ENSOCUG00000009764" />
								</rdf:Bag>
							</bqbiol:is>
						</rdf:Description>
					</rdf:RDF>
				</annotation>
				<listOfReactants>
					<speciesReference species="M_glyc3p_c" />
					<speciesReference species="M_fad_m" />
				</listOfReactants>
				<listOfProducts>
					<speciesReference species="M_fadh2_m" />
					<speciesReference species="M_dhap_c" />
				</listOfProducts>
			</reaction>
			<reaction id="ISO_572" reversible="false">
				<notes>
					<body xmlns="http://www.w3.org/1999/xhtml">
						<p>R_DHCRD1 subsystem: Sphingolipid Metabolism</p>
						<p>R_DHCRD1 equation: [c] : dhcrm_hs + nadp --> crm_hs + h + nadph</p>
						<p>R_DHCRD2 subsystem: Sphingolipid Metabolism</p>
						<p>R_DHCRD2 equation: [c] : dhcrm_hs + fad --> crm_hs + fadh2</p>
					</body>
				</notes>
				<annotation>
					<rdf:RDF xmlns:bqbiol="http://biomodels.net/biology-qualifiers/" xmlns:rdf="http://www.w3.org/1999/02/22-rdf-syntax-ns#">
						<rdf:Description rdf:about="#ISO_572">
							<bqbiol:is>
								<rdf:Bag>
									<rdf:li rdf:resource="urn:miriam:ensembl:ENSOCUG00000011698" />
									<rdf:li rdf:resource="urn:miriam:ensembl:ENSOCUG00000027863" />
									<rdf:li rdf:resource="urn:miriam:ensembl:ENSOCUG00000003316" />
									<rdf:li rdf:resource="urn:miriam:ensembl:ENSOCUG00000023942" />
								</rdf:Bag>
							</bqbiol:is>
						</rdf:Description>
					</rdf:RDF>
				</annotation>
				<listOfReactants>
					<speciesReference species="M_fad_c" />
					<speciesReference species="M_dhcrm_hs_c" stoichiometry="2" />
					<speciesReference species="M_nadp_c" />
				</listOfReactants>
				<listOfProducts>
					<speciesReference species="M_crm_hs_c" stoichiometry="2" />
					<speciesReference species="M_fadh2_c" />
					<speciesReference species="M_h_c" />
					<speciesReference species="M_nadph_c" />
				</listOfProducts>
			</reaction>
			<reaction id="ISO_540" name="_3-hydroxyanthranilate 3,4-dioxygenase" reversible="false">
				<notes>
					<body xmlns="http://www.w3.org/1999/xhtml">
						<p>R_3HAO subsystem: Tryptophan metabolism</p>
						<p>R_3HAO equation: [c] : 3hanthrn + o2 --> cmusa + h</p>
					</body>
				</notes>
				<annotation>
					<rdf:RDF xmlns:bqbiol="http://biomodels.net/biology-qualifiers/" xmlns:rdf="http://www.w3.org/1999/02/22-rdf-syntax-ns#">
						<rdf:Description rdf:about="#ISO_540">
							<bqbiol:is>
								<rdf:Bag>
									<rdf:li rdf:resource="urn:miriam:ec-code:1.13.11.6" />
								</rdf:Bag>
							</bqbiol:is>
							<bqbiol:is>
								<rdf:Bag>
									<rdf:li rdf:resource="urn:miriam:ensembl:ENSOCUG00000017747" />
									<rdf:li rdf:resource="urn:miriam:ensembl:ENSOCUG00000015827" />
								</rdf:Bag>
							</bqbiol:is>
						</rdf:Description>
					</rdf:RDF>
				</annotation>
				<listOfReactants>
					<speciesReference species="M_3hanthrn_c" />
					<speciesReference species="M_o2_c" />
				</listOfReactants>
				<listOfProducts>
					<speciesReference species="M_cmusa_c" />
					<speciesReference species="M_h_c" />
				</listOfProducts>
			</reaction>
			<reaction id="ISO_58" reversible="false">
				<notes>
					<body xmlns="http://www.w3.org/1999/xhtml">
						<p>R_C4STMO1r subsystem: Cholesterol Metabolism</p>
						<p>R_C4STMO1r equation: [r] : 44mzym + (3) h + (3) nadph + (3) o2 --> 4mzym_int1 + (4) h2o + (3) nadp</p>
						<p>R_C4STMO2r subsystem: Cholesterol Metabolism</p>
						<p>R_C4STMO2r equation: [r] : 4mzym_int2 + nad + o2 --> co2 + h + nadh + zym_int2</p>
					</body>
				</notes>
				<annotation>
					<rdf:RDF xmlns:bqbiol="http://biomodels.net/biology-qualifiers/" xmlns:rdf="http://www.w3.org/1999/02/22-rdf-syntax-ns#">
						<rdf:Description rdf:about="#ISO_58">
							<bqbiol:is>
								<rdf:Bag>
									<rdf:li rdf:resource="urn:miriam:ensembl:ENSOCUG00000003769" />
								</rdf:Bag>
							</bqbiol:is>
						</rdf:Description>
					</rdf:RDF>
				</annotation>
				<listOfReactants>
					<speciesReference species="M_44mzym_r" />
					<speciesReference species="M_o2_r" stoichiometry="4" />
					<speciesReference species="M_nadph_r" stoichiometry="3" />
					<speciesReference species="M_4mzym_int2_r" />
					<speciesReference species="M_nad_r" />
					<speciesReference species="M_h_r" stoichiometry="3" />
				</listOfReactants>
				<listOfProducts>
					<speciesReference species="M_h2o_r" stoichiometry="4" />
					<speciesReference species="M_co2_r" />
					<speciesReference species="M_zym_int2_r" />
					<speciesReference species="M_nadp_r" stoichiometry="3" />
					<speciesReference species="M_h_r" />
					<speciesReference species="M_nadh_r" />
					<speciesReference species="M_4mzym_int1_r" />
				</listOfProducts>
			</reaction>
			<reaction id="ISO_226" name="Adenosine monophosphate deaminase" reversible="false">
				<notes>
					<body xmlns="http://www.w3.org/1999/xhtml">
						<p>R_AMPDA subsystem: Nucleotides</p>
						<p>R_AMPDA equation: [c] : amp + h + h2o --> imp + nh4</p>
					</body>
				</notes>
				<annotation>
					<rdf:RDF xmlns:bqbiol="http://biomodels.net/biology-qualifiers/" xmlns:rdf="http://www.w3.org/1999/02/22-rdf-syntax-ns#">
						<rdf:Description rdf:about="#ISO_226">
							<bqbiol:is>
								<rdf:Bag>
									<rdf:li rdf:resource="urn:miriam:ensembl:ENSOCUG00000017820" />
									<rdf:li rdf:resource="urn:miriam:ensembl:ENSOCUG00000014529" />
									<rdf:li rdf:resource="urn:miriam:ensembl:ENSOCUG00000002805" />
								</rdf:Bag>
							</bqbiol:is>
						</rdf:Description>
					</rdf:RDF>
				</annotation>
				<listOfReactants>
					<speciesReference species="M_h2o_c" />
					<speciesReference species="M_amp_c" />
					<speciesReference species="M_h_c" />
				</listOfReactants>
				<listOfProducts>
					<speciesReference species="M_imp_c" />
					<speciesReference species="M_nh4_c" />
				</listOfProducts>
			</reaction>
			<reaction id="ISO_684" reversible="false">
				<notes>
					<body xmlns="http://www.w3.org/1999/xhtml">
						<p>R_FUT15g subsystem: Blood Group Biosynthesis</p>
						<p>R_FUT15g equation: [g] : galacgalfuc12gal14acglcgalgluside_hs + gdpfuc --> fucgalacgalfuc12gal14acglcgalgluside_hs + gdp + h</p>
						<p>R_FUT12g subsystem: Blood Group Biosynthesis</p>
						<p>R_FUT12g equation: [g] : galacglcgalgluside_hs + gdpfuc --> fucgalacglcgalgluside_hs + gdp + h</p>
						<p>R_FUT17g subsystem: Blood Group Biosynthesis</p>
						<p>R_FUT17g equation: [g] : galacgalfucgalacglcgal14acglcgalgluside_hs + gdpfuc --> fucgalacgalfucgalacglcgal14acglcgalgluside_hs + gdp + h</p>
						<p>R_FUT16g subsystem: Blood Group Biosynthesis</p>
						<p>R_FUT16g equation: [g] : galacglcgal14acglcgalgluside_hs + gdpfuc --> fucgalacglcgal14acglcgalgluside_hs + gdp + h</p>
						<p>R_FUT11g subsystem: Sphingolipid Metabolism</p>
						<p>R_FUT11g equation: [g] : galgbside_hs + gdpfuc --> fucgalgbside_hs + gdp + h</p>
						<p>R_FUT18g subsystem: Blood Group Biosynthesis</p>
						<p>R_FUT18g equation: [g] : galacglcgalacglcgal14acglcgalgluside_hs + (2) gdpfuc --> fucfucgalacglcgalacglcgal14acglcgalgluside_hs + (2) gdp + (2) h</p>
						<p>R_FUT14g subsystem: Blood Group Biosynthesis</p>
						<p>R_FUT14g equation: [g] : gal14acglcgalgluside_hs + gdpfuc --> fuc12gal14acglcgalgluside_hs + gdp + h</p>
					</body>
				</notes>
				<annotation>
					<rdf:RDF xmlns:bqbiol="http://biomodels.net/biology-qualifiers/" xmlns:rdf="http://www.w3.org/1999/02/22-rdf-syntax-ns#">
						<rdf:Description rdf:about="#ISO_684">
							<bqbiol:is>
								<rdf:Bag>
									<rdf:li rdf:resource="urn:miriam:ec-code:2.4.1.69" />
								</rdf:Bag>
							</bqbiol:is>
							<bqbiol:is>
								<rdf:Bag>
									<rdf:li rdf:resource="urn:miriam:ensembl:ENSOCUG00000017168" />
									<rdf:li rdf:resource="urn:miriam:ensembl:ENSOCUG00000027531" />
									<rdf:li rdf:resource="urn:miriam:ensembl:ENSOCUG00000016035" />
								</rdf:Bag>
							</bqbiol:is>
						</rdf:Description>
					</rdf:RDF>
				</annotation>
				<listOfReactants>
					<speciesReference species="M_gal14acglcgalgluside_hs_g" />
					<speciesReference species="M_galgbside_hs_g" />
					<speciesReference species="M_galacgalfucgalacglcgal14acglcgalgluside_hs_g" />
					<speciesReference species="M_gdpfuc_g" stoichiometry="8" />
					<speciesReference species="M_galacgalfuc12gal14acglcgalgluside_hs_g" />
					<speciesReference species="M_galacglcgalacglcgal14acglcgalgluside_hs_g" />
					<speciesReference species="M_galacglcgal14acglcgalgluside_hs_g" />
					<speciesReference species="M_galacglcgalgluside_hs_g" />
				</listOfReactants>
				<listOfProducts>
					<speciesReference species="M_fucgalacglcgal14acglcgalgluside_hs_g" />
					<speciesReference species="M_fucgalacgalfucgalacglcgal14acglcgalgluside_hs_g" />
					<speciesReference species="M_fuc12gal14acglcgalgluside_hs_g" />
					<speciesReference species="M_fucgalacgalfuc12gal14acglcgalgluside_hs_g" />
					<speciesReference species="M_fucgalgbside_hs_g" />
					<speciesReference species="M_fucgalacglcgalgluside_hs_g" />
					<speciesReference species="M_h_g" stoichiometry="8" />
					<speciesReference species="M_fucfucgalacglcgalacglcgal14acglcgalgluside_hs_g" />
					<speciesReference species="M_gdp_g" stoichiometry="8" />
				</listOfProducts>
			</reaction>
			<reaction id="ISO_153" name="peroxisomal lumped long chain fatty acid oxidation" reversible="false">
				<notes>
					<body xmlns="http://www.w3.org/1999/xhtml">
						<p>R_PEROXx subsystem: Fatty acid oxidation, peroxisome</p>
						<p>R_PEROXx equation: [x] : (3) coa + (3) h2o + (3) nad + (2) o2 + pristcoa --> accoa + dmnoncoa + (3) h + (2) h2o2 + (3) nadh + (2) ppcoa</p>
					</body>
				</notes>
				<annotation>
					<rdf:RDF xmlns:bqbiol="http://biomodels.net/biology-qualifiers/" xmlns:rdf="http://www.w3.org/1999/02/22-rdf-syntax-ns#">
						<rdf:Description rdf:about="#ISO_153">
							<bqbiol:is>
								<rdf:Bag>
									<rdf:li rdf:resource="urn:miriam:ensembl:ENSOCUG00000027541" />
								</rdf:Bag>
							</bqbiol:is>
						</rdf:Description>
					</rdf:RDF>
				</annotation>
				<listOfReactants>
					<speciesReference species="M_pristcoa_x" />
					<speciesReference species="M_h2o_x" stoichiometry="3" />
					<speciesReference species="M_nad_x" stoichiometry="3" />
					<speciesReference species="M_o2_x" stoichiometry="2" />
					<speciesReference species="M_coa_x" stoichiometry="3" />
				</listOfReactants>
				<listOfProducts>
					<speciesReference species="M_dmnoncoa_x" />
					<speciesReference species="M_nadh_x" stoichiometry="3" />
					<speciesReference species="M_h_x" stoichiometry="3" />
					<speciesReference species="M_accoa_x" />
					<speciesReference species="M_h2o2_x" stoichiometry="2" />
					<speciesReference species="M_ppcoa_x" stoichiometry="2" />
				</listOfProducts>
			</reaction>
			<reaction id="ISO_15" name="Platelet-activating factor acetylhydrolase" reversible="false">
				<notes>
					<body xmlns="http://www.w3.org/1999/xhtml">
						<p>R_PAFH subsystem: Glycerophospholipid Metabolism</p>
						<p>R_PAFH equation: [c] : h2o + paf_hs --> ac + ak2lgchol_hs + h</p>
					</body>
				</notes>
				<annotation>
					<rdf:RDF xmlns:bqbiol="http://biomodels.net/biology-qualifiers/" xmlns:rdf="http://www.w3.org/1999/02/22-rdf-syntax-ns#">
						<rdf:Description rdf:about="#ISO_15">
							<bqbiol:is>
								<rdf:Bag>
									<rdf:li rdf:resource="urn:miriam:ec-code:3.1.1.47" />
								</rdf:Bag>
							</bqbiol:is>
							<bqbiol:is>
								<rdf:Bag>
									<rdf:li rdf:resource="urn:miriam:ensembl:ENSOCUG00000006470" />
									<rdf:li rdf:resource="urn:miriam:ensembl:ENSOCUG00000012696" />
									<rdf:li rdf:resource="urn:miriam:ensembl:ENSOCUG00000014469" />
									<rdf:li rdf:resource="urn:miriam:ensembl:ENSOCUG00000011948" />
									<rdf:li rdf:resource="urn:miriam:ensembl:ENSOCUG00000015104" />
								</rdf:Bag>
							</bqbiol:is>
						</rdf:Description>
					</rdf:RDF>
				</annotation>
				<listOfReactants>
					<speciesReference species="M_paf_hs_c" />
					<speciesReference species="M_h2o_c" />
				</listOfReactants>
				<listOfProducts>
					<speciesReference species="M_ac_c" />
					<speciesReference species="M_ak2lgchol_hs_c" />
					<speciesReference species="M_h_c" />
				</listOfProducts>
			</reaction>
			<reaction id="ISO_211" reversible="false">
				<notes>
					<body xmlns="http://www.w3.org/1999/xhtml">
						<p>R_GLXO2p subsystem: Glyoxylate and Dicarboxylate Metabolism</p>
						<p>R_GLXO2p equation: [x] : glx + h2o + o2 --> h + h2o2 + oxa</p>
						<p>R_GLYCTO1p subsystem: Glyoxylate and Dicarboxylate Metabolism</p>
						<p>R_GLYCTO1p equation: [x] : glyclt + o2 --> glx + h2o2</p>
					</body>
				</notes>
				<annotation>
					<rdf:RDF xmlns:bqbiol="http://biomodels.net/biology-qualifiers/" xmlns:rdf="http://www.w3.org/1999/02/22-rdf-syntax-ns#">
						<rdf:Description rdf:about="#ISO_211">
							<bqbiol:is>
								<rdf:Bag>
									<rdf:li rdf:resource="urn:miriam:ensembl:ENSOCUG00000017949" />
									<rdf:li rdf:resource="urn:miriam:ensembl:ENSOCUG00000011539" />
								</rdf:Bag>
							</bqbiol:is>
						</rdf:Description>
					</rdf:RDF>
				</annotation>
				<listOfReactants>
					<speciesReference species="M_glyclt_x" />
					<speciesReference species="M_h2o_x" />
					<speciesReference species="M_o2_x" stoichiometry="2" />
					<speciesReference species="M_glx_x" />
				</listOfReactants>
				<listOfProducts>
					<speciesReference species="M_oxa_x" />
					<speciesReference species="M_h_x" />
					<speciesReference species="M_h2o2_x" stoichiometry="2" />
					<speciesReference species="M_glx_x" />
				</listOfProducts>
			</reaction>
			<reaction id="ISO_431" name="uroporphyrinogen decarboxylase (uroporphyrinogen III)" reversible="false">
				<notes>
					<body xmlns="http://www.w3.org/1999/xhtml">
						<p>R_UPPDC1 subsystem: Heme Biosynthesis</p>
						<p>R_UPPDC1 equation: [c] : (4) h + uppg3 --> (4) co2 + cpppg3</p>
					</body>
				</notes>
				<annotation>
					<rdf:RDF xmlns:bqbiol="http://biomodels.net/biology-qualifiers/" xmlns:rdf="http://www.w3.org/1999/02/22-rdf-syntax-ns#">
						<rdf:Description rdf:about="#ISO_431">
							<bqbiol:is>
								<rdf:Bag>
									<rdf:li rdf:resource="urn:miriam:ec-code:4.1.1.37" />
								</rdf:Bag>
							</bqbiol:is>
							<bqbiol:is>
								<rdf:Bag>
									<rdf:li rdf:resource="urn:miriam:ensembl:ENSOCUG00000004167" />
								</rdf:Bag>
							</bqbiol:is>
						</rdf:Description>
					</rdf:RDF>
				</annotation>
				<listOfReactants>
					<speciesReference species="M_uppg3_c" />
					<speciesReference species="M_h_c" stoichiometry="4" />
				</listOfReactants>
				<listOfProducts>
					<speciesReference species="M_co2_c" stoichiometry="4" />
					<speciesReference species="M_cpppg3_c" />
				</listOfProducts>
			</reaction>
			<reaction id="ISO_527" reversible="false">
				<notes>
					<body xmlns="http://www.w3.org/1999/xhtml">
						<p>R_KHK3 subsystem: Galactose metabolism</p>
						<p>R_KHK3 equation: [c] : atp + tagat-D --> adp + h + tag1p-D</p>
						<p>R_KHK2 subsystem: Glyoxylate and Dicarboxylate Metabolism</p>
						<p>R_KHK2 equation: [c] : atp + xylu-D --> adp + h + xu1p-D</p>
						<p>R_KHK subsystem: Fructose and Mannose Metabolism</p>
						<p>R_KHK equation: [c] : atp + fru --> adp + f1p + h</p>
					</body>
				</notes>
				<annotation>
					<rdf:RDF xmlns:bqbiol="http://biomodels.net/biology-qualifiers/" xmlns:rdf="http://www.w3.org/1999/02/22-rdf-syntax-ns#">
						<rdf:Description rdf:about="#ISO_527">
							<bqbiol:is>
								<rdf:Bag>
									<rdf:li rdf:resource="urn:miriam:ec-code:2.7.1.3" />
								</rdf:Bag>
							</bqbiol:is>
							<bqbiol:is>
								<rdf:Bag>
									<rdf:li rdf:resource="urn:miriam:ensembl:ENSOCUG00000008662" />
								</rdf:Bag>
							</bqbiol:is>
						</rdf:Description>
					</rdf:RDF>
				</annotation>
				<listOfReactants>
					<speciesReference species="M_xylu_DASH_D_c" />
					<speciesReference species="M_fru_c" />
					<speciesReference species="M_atp_c" stoichiometry="3" />
					<speciesReference species="M_tagat_DASH_D_c" />
				</listOfReactants>
				<listOfProducts>
					<speciesReference species="M_xu1p_DASH_D_c" />
					<speciesReference species="M_tag1p_DASH_D_c" />
					<speciesReference species="M_adp_c" stoichiometry="3" />
					<speciesReference species="M_f1p_c" />
					<speciesReference species="M_h_c" stoichiometry="3" />
				</listOfProducts>
			</reaction>
			<reaction id="ISO_382" reversible="false">
				<notes>
					<body xmlns="http://www.w3.org/1999/xhtml">
						<p>R_FAEL184 subsystem: Fatty acid elongation</p>
						<p>R_FAEL184 equation: [c] : (5) h + malcoa + (4) nadph + o2 + strdnccoa --> co2 + coa + eicostetcoa + (3) h2o + (4) nadp</p>
						<p>R_FAEL183 subsystem: Fatty acid elongation</p>
						<p>R_FAEL183 equation: [c] : (5) h + lnlncgcoa + malcoa + (4) nadph + o2 --> co2 + coa + dlnlcgcoa + (3) h2o + (4) nadp</p>
						<p>R_FAEL205 subsystem: Fatty acid elongation</p>
						<p>R_FAEL205 equation: [c] : (5) h + malcoa + (4) nadph + o2 + tmndnccoa --> clpndcoa + co2 + coa + (3) h2o + (4) nadp</p>
						<p>R_FAEL204 subsystem: Fatty acid elongation</p>
						<p>R_FAEL204 equation: [c] : arachdcoa + (5) h + malcoa + (4) nadph + o2 --> adrncoa + co2 + coa + (3) h2o + (4) nadp</p>
					</body>
				</notes>
				<annotation>
					<rdf:RDF xmlns:bqbiol="http://biomodels.net/biology-qualifiers/" xmlns:rdf="http://www.w3.org/1999/02/22-rdf-syntax-ns#">
						<rdf:Description rdf:about="#ISO_382">
							<bqbiol:is>
								<rdf:Bag>
									<rdf:li rdf:resource="urn:miriam:ec-code:2.3.1.86" />
								</rdf:Bag>
							</bqbiol:is>
							<bqbiol:is>
								<rdf:Bag>
									<rdf:li rdf:resource="urn:miriam:ensembl:ENSOCUG00000005334" />
								</rdf:Bag>
							</bqbiol:is>
						</rdf:Description>
					</rdf:RDF>
				</annotation>
				<listOfReactants>
					<speciesReference species="M_malcoa_c" stoichiometry="4" />
					<speciesReference species="M_arachdcoa_c" />
					<speciesReference species="M_strdnccoa_c" />
					<speciesReference species="M_tmndnccoa_c" />
					<speciesReference species="M_lnlncgcoa_c" />
					<speciesReference species="M_o2_c" stoichiometry="4" />
					<speciesReference species="M_h_c" stoichiometry="20" />
					<speciesReference species="M_nadph_c" stoichiometry="16" />
				</listOfReactants>
				<listOfProducts>
					<speciesReference species="M_adrncoa_c" />
					<speciesReference species="M_coa_c" stoichiometry="4" />
					<speciesReference species="M_nadp_c" stoichiometry="16" />
					<speciesReference species="M_clpndcoa_c" />
					<speciesReference species="M_co2_c" stoichiometry="4" />
					<speciesReference species="M_dlnlcgcoa_c" />
					<speciesReference species="M_h2o_c" stoichiometry="12" />
					<speciesReference species="M_eicostetcoa_c" />
				</listOfProducts>
			</reaction>
			<reaction id="ISO_337" name="alanine-glyoxylate transaminase (irreversible), mitochondrial" reversible="false">
				<notes>
					<body xmlns="http://www.w3.org/1999/xhtml">
						<p>R_AGTim subsystem: Alanine and Aspartate Metabolism</p>
						<p>R_AGTim equation: [m] : ala-L + glx --> gly + pyr</p>
					</body>
				</notes>
				<annotation>
					<rdf:RDF xmlns:bqbiol="http://biomodels.net/biology-qualifiers/" xmlns:rdf="http://www.w3.org/1999/02/22-rdf-syntax-ns#">
						<rdf:Description rdf:about="#ISO_337">
							<bqbiol:is>
								<rdf:Bag>
									<rdf:li rdf:resource="urn:miriam:ec-code:2.6.1.44" />
								</rdf:Bag>
							</bqbiol:is>
							<bqbiol:is>
								<rdf:Bag>
									<rdf:li rdf:resource="urn:miriam:ensembl:ENSOCUG00000005264" />
									<rdf:li rdf:resource="urn:miriam:ensembl:ENSOCUG00000015610" />
								</rdf:Bag>
							</bqbiol:is>
						</rdf:Description>
					</rdf:RDF>
				</annotation>
				<listOfReactants>
					<speciesReference species="M_glx_m" />
					<speciesReference species="M_ala_DASH_L_m" />
				</listOfReactants>
				<listOfProducts>
					<speciesReference species="M_gly_m" />
					<speciesReference species="M_pyr_m" />
				</listOfProducts>
			</reaction>
			<reaction id="ISO_101" reversible="true">
				<notes>
					<body xmlns="http://www.w3.org/1999/xhtml">
						<p>R_HACD1m subsystem: Tryptophan metabolism</p>
						<p>R_HACD1m equation: [m] : aacoa + h + nadh &lt;==> 3hbcoa + nad</p>
						<p>R_HACD9m subsystem: Valine, Leucine, and Isoleucine Metabolism</p>
						<p>R_HACD9m equation: [m] : 3hmbcoa + nad &lt;==> 2maacoa + h + nadh</p>
					</body>
				</notes>
				<annotation>
					<rdf:RDF xmlns:bqbiol="http://biomodels.net/biology-qualifiers/" xmlns:rdf="http://www.w3.org/1999/02/22-rdf-syntax-ns#">
						<rdf:Description rdf:about="#ISO_101">
							<bqbiol:is>
								<rdf:Bag>
									<rdf:li rdf:resource="urn:miriam:ec-code:1.1.1.35" />
								</rdf:Bag>
							</bqbiol:is>
							<bqbiol:is>
								<rdf:Bag>
									<rdf:li rdf:resource="urn:miriam:ensembl:ENSOCUG00000017937" />
								</rdf:Bag>
							</bqbiol:is>
						</rdf:Description>
					</rdf:RDF>
				</annotation>
				<listOfReactants>
					<speciesReference species="M_aacoa_m" />
					<speciesReference species="M_nad_m" />
					<speciesReference species="M_3hmbcoa_m" />
					<speciesReference species="M_h_m" />
					<speciesReference species="M_nadh_m" />
				</listOfReactants>
				<listOfProducts>
					<speciesReference species="M_3hbcoa_m" />
					<speciesReference species="M_2maacoa_m" />
					<speciesReference species="M_nad_m" />
					<speciesReference species="M_h_m" />
					<speciesReference species="M_nadh_m" />
				</listOfProducts>
			</reaction>
			<reaction id="ISO_340" reversible="false">
				<notes>
					<body xmlns="http://www.w3.org/1999/xhtml">
						<p>R_PDE4 subsystem: Nucleotides</p>
						<p>R_PDE4 equation: [c] : 35cgmp + h2o --> gmp + h</p>
						<p>R_PPCOACm subsystem: Valine, Leucine, and Isoleucine Metabolism</p>
						<p>R_PPCOACm equation: [m] : atp + hco3 + ppcoa --> adp + h + mmcoa-S + pi</p>
					</body>
				</notes>
				<annotation>
					<rdf:RDF xmlns:bqbiol="http://biomodels.net/biology-qualifiers/" xmlns:rdf="http://www.w3.org/1999/02/22-rdf-syntax-ns#">
						<rdf:Description rdf:about="#ISO_340">
							<bqbiol:is>
								<rdf:Bag>
									<rdf:li rdf:resource="urn:miriam:ec-code:3.1.4.17" />
									<rdf:li rdf:resource="urn:miriam:ec-code:6.4.1.3" />
								</rdf:Bag>
							</bqbiol:is>
							<bqbiol:is>
								<rdf:Bag>
									<rdf:li rdf:resource="urn:miriam:ensembl:ENSOCUG00000010558" />
								</rdf:Bag>
							</bqbiol:is>
						</rdf:Description>
					</rdf:RDF>
				</annotation>
				<listOfReactants>
					<speciesReference species="M_hco3_m" />
					<speciesReference species="M_ppcoa_m" />
					<speciesReference species="M_atp_m" />
					<speciesReference species="M_35cgmp_c" />
					<speciesReference species="M_h2o_c" />
				</listOfReactants>
				<listOfProducts>
					<speciesReference species="M_gmp_c" />
					<speciesReference species="M_mmcoa_DASH_S_m" />
					<speciesReference species="M_pi_m" />
					<speciesReference species="M_adp_m" />
					<speciesReference species="M_h_m" />
					<speciesReference species="M_h_c" />
				</listOfProducts>
			</reaction>
			<reaction id="ISO_76" name="Choline kinase" reversible="false">
				<notes>
					<body xmlns="http://www.w3.org/1999/xhtml">
						<p>R_CHOLK subsystem: Glycerophospholipid Metabolism</p>
						<p>R_CHOLK equation: [c] : atp + chol --> adp + cholp + h</p>
					</body>
				</notes>
				<annotation>
					<rdf:RDF xmlns:bqbiol="http://biomodels.net/biology-qualifiers/" xmlns:rdf="http://www.w3.org/1999/02/22-rdf-syntax-ns#">
						<rdf:Description rdf:about="#ISO_76">
							<bqbiol:is>
								<rdf:Bag>
									<rdf:li rdf:resource="urn:miriam:ec-code:2.7.1.32" />
								</rdf:Bag>
							</bqbiol:is>
							<bqbiol:is>
								<rdf:Bag>
									<rdf:li rdf:resource="urn:miriam:ensembl:ENSOCUG00000020971" />
									<rdf:li rdf:resource="urn:miriam:ensembl:ENSOCUG00000014030" />
								</rdf:Bag>
							</bqbiol:is>
						</rdf:Description>
					</rdf:RDF>
				</annotation>
				<listOfReactants>
					<speciesReference species="M_atp_c" />
					<speciesReference species="M_chol_c" />
				</listOfReactants>
				<listOfProducts>
					<speciesReference species="M_cholp_c" />
					<speciesReference species="M_adp_c" />
					<speciesReference species="M_h_c" />
				</listOfProducts>
			</reaction>
			<reaction id="ISO_62" name="mannose-1-phosphate guanylyltransferase (GDP)" reversible="false">
				<notes>
					<body xmlns="http://www.w3.org/1999/xhtml">
						<p>R_MAN1PT2 subsystem: Fructose and Mannose Metabolism</p>
						<p>R_MAN1PT2 equation: [c] : gdp + h + man1p --> gdpmann + pi</p>
					</body>
				</notes>
				<annotation>
					<rdf:RDF xmlns:bqbiol="http://biomodels.net/biology-qualifiers/" xmlns:rdf="http://www.w3.org/1999/02/22-rdf-syntax-ns#">
						<rdf:Description rdf:about="#ISO_62">
							<bqbiol:is>
								<rdf:Bag>
									<rdf:li rdf:resource="urn:miriam:ec-code:2.7.7.22" />
								</rdf:Bag>
							</bqbiol:is>
							<bqbiol:is>
								<rdf:Bag>
									<rdf:li rdf:resource="urn:miriam:ensembl:ENSOCUG00000010877" />
									<rdf:li rdf:resource="urn:miriam:ensembl:ENSOCUG00000003631" />
								</rdf:Bag>
							</bqbiol:is>
						</rdf:Description>
					</rdf:RDF>
				</annotation>
				<listOfReactants>
					<speciesReference species="M_man1p_c" />
					<speciesReference species="M_gdp_c" />
					<speciesReference species="M_h_c" />
				</listOfReactants>
				<listOfProducts>
					<speciesReference species="M_gdpmann_c" />
					<speciesReference species="M_pi_c" />
				</listOfProducts>
			</reaction>
			<reaction id="ISO_311" name="choline phosphotransferase" reversible="false">
				<notes>
					<body xmlns="http://www.w3.org/1999/xhtml">
						<p>R_CEPTC subsystem: Glycerophospholipid Metabolism</p>
						<p>R_CEPTC equation: [c] : cdpchol + dag_hs --> cmp + h + pchol_hs</p>
					</body>
				</notes>
				<annotation>
					<rdf:RDF xmlns:bqbiol="http://biomodels.net/biology-qualifiers/" xmlns:rdf="http://www.w3.org/1999/02/22-rdf-syntax-ns#">
						<rdf:Description rdf:about="#ISO_311">
							<bqbiol:is>
								<rdf:Bag>
									<rdf:li rdf:resource="urn:miriam:ensembl:ENSOCUG00000009289" />
								</rdf:Bag>
							</bqbiol:is>
						</rdf:Description>
					</rdf:RDF>
				</annotation>
				<listOfReactants>
					<speciesReference species="M_dag_hs_c" />
					<speciesReference species="M_cdpchol_c" />
				</listOfReactants>
				<listOfProducts>
					<speciesReference species="M_cmp_c" />
					<speciesReference species="M_pchol_hs_c" />
					<speciesReference species="M_h_c" />
				</listOfProducts>
			</reaction>
			<reaction id="ISO_833" reversible="false">
				<notes>
					<body xmlns="http://www.w3.org/1999/xhtml">
						<p>R_CHOLtu subsystem: Transport, Extracellular</p>
						<p>R_CHOLtu equation: chol[e] &lt;==> chol[c]</p>
						<p>R_CRNtuNa subsystem: Transport, Extracellular</p>
						<p>R_CRNtuNa equation: crn[e] + na1[e] --> crn[c] + na1[c]</p>
						<p>R_LYSt4 subsystem: Transport, Extracellular</p>
						<p>R_LYSt4 equation: lys-L[e] + na1[e] --> lys-L[c] + na1[c]</p>
						<p>R_METt4 subsystem: Transport, Extracellular</p>
						<p>R_METt4 equation: met-L[e] + na1[e] --> met-L[c] + na1[c]</p>
						<p>R_CRNt subsystem: Transport, Extracellular</p>
						<p>R_CRNt equation: crn[e] &lt;==> crn[c]</p>
					</body>
				</notes>
				<annotation>
					<rdf:RDF xmlns:bqbiol="http://biomodels.net/biology-qualifiers/" xmlns:rdf="http://www.w3.org/1999/02/22-rdf-syntax-ns#">
						<rdf:Description rdf:about="#ISO_833">
							<bqbiol:is>
								<rdf:Bag>
									<rdf:li rdf:resource="urn:miriam:ensembl:ENSOCUG00000004158" />
									<rdf:li rdf:resource="urn:miriam:ensembl:ENSOCUG00000003513" />
								</rdf:Bag>
							</bqbiol:is>
						</rdf:Description>
					</rdf:RDF>
				</annotation>
				<listOfReactants>
					<speciesReference species="M_lys_DASH_L_e" />
					<speciesReference species="M_crn_e" />
					<speciesReference species="M_met_DASH_L_e" />
					<speciesReference species="M_na1_e" stoichiometry="3" />
				</listOfReactants>
				<listOfProducts>
					<speciesReference species="M_crn_c" />
					<speciesReference species="M_lys_DASH_L_c" />
					<speciesReference species="M_met_DASH_L_c" />
					<speciesReference species="M_na1_c" stoichiometry="3" />
				</listOfProducts>
				<listOfModifiers>
					<modifierSpeciesReference species="M_crn_c" />
					<modifierSpeciesReference species="M_crn_e" />
					<modifierSpeciesReference species="M_chol_e" />
					<modifierSpeciesReference species="M_chol_c" />
				</listOfModifiers>
			</reaction>
			<reaction id="ISO_571" name="mannosyl-oligosaccharide 1,3-1,6-alpha-mannosidase" reversible="false">
				<notes>
					<body xmlns="http://www.w3.org/1999/xhtml">
						<p>R_M1316Mg subsystem: N-Glycan Biosynthesis</p>
						<p>R_M1316Mg equation: [g] : (2) h2o + nm4masn --> (2) man + nm2masn</p>
					</body>
				</notes>
				<annotation>
					<rdf:RDF xmlns:bqbiol="http://biomodels.net/biology-qualifiers/" xmlns:rdf="http://www.w3.org/1999/02/22-rdf-syntax-ns#">
						<rdf:Description rdf:about="#ISO_571">
							<bqbiol:is>
								<rdf:Bag>
									<rdf:li rdf:resource="urn:miriam:ec-code:3.2.1.114" />
								</rdf:Bag>
							</bqbiol:is>
							<bqbiol:is>
								<rdf:Bag>
									<rdf:li rdf:resource="urn:miriam:ensembl:ENSOCUG00000015958" />
									<rdf:li rdf:resource="urn:miriam:ensembl:ENSOCUG00000002188" />
								</rdf:Bag>
							</bqbiol:is>
						</rdf:Description>
					</rdf:RDF>
				</annotation>
				<listOfReactants>
					<speciesReference species="M_nm4masn_g" />
					<speciesReference species="M_h2o_g" stoichiometry="2" />
				</listOfReactants>
				<listOfProducts>
					<speciesReference species="M_nm2masn_g" />
					<speciesReference species="M_man_g" stoichiometry="2" />
				</listOfProducts>
			</reaction>
			<reaction id="ISO_139" reversible="false">
				<notes>
					<body xmlns="http://www.w3.org/1999/xhtml">
						<p>R_AACOAT subsystem: Propanoate Metabolism</p>
						<p>R_AACOAT equation: [c] : acac + atp + coa &lt;==> aacoa + amp + ppi</p>
						<p>R_ACS2 subsystem: Propanoate Metabolism</p>
						<p>R_ACS2 equation: [c] : atp + coa + ppa --> amp + ppcoa + ppi</p>
						<p>R_ACS subsystem: Glycolysis/Gluconeogenesis</p>
						<p>R_ACS equation: [c] : ac + atp + coa --> accoa + amp + ppi</p>
					</body>
				</notes>
				<annotation>
					<rdf:RDF xmlns:bqbiol="http://biomodels.net/biology-qualifiers/" xmlns:rdf="http://www.w3.org/1999/02/22-rdf-syntax-ns#">
						<rdf:Description rdf:about="#ISO_139">
							<bqbiol:is>
								<rdf:Bag>
									<rdf:li rdf:resource="urn:miriam:ec-code:6.2.1.1" />
									<rdf:li rdf:resource="urn:miriam:ec-code:6.2.1.16" />
								</rdf:Bag>
							</bqbiol:is>
							<bqbiol:is>
								<rdf:Bag>
									<rdf:li rdf:resource="urn:miriam:ensembl:ENSOCUG00000013476" />
								</rdf:Bag>
							</bqbiol:is>
						</rdf:Description>
					</rdf:RDF>
				</annotation>
				<listOfReactants>
					<speciesReference species="M_coa_c" stoichiometry="2" />
					<speciesReference species="M_ppa_c" />
					<speciesReference species="M_ac_c" />
					<speciesReference species="M_atp_c" stoichiometry="2" />
				</listOfReactants>
				<listOfProducts>
					<speciesReference species="M_ppcoa_c" />
					<speciesReference species="M_accoa_c" />
					<speciesReference species="M_amp_c" stoichiometry="2" />
					<speciesReference species="M_ppi_c" stoichiometry="2" />
				</listOfProducts>
				<listOfModifiers>
					<modifierSpeciesReference species="M_coa_c" />
					<modifierSpeciesReference species="M_aacoa_c" />
					<modifierSpeciesReference species="M_atp_c" />
					<modifierSpeciesReference species="M_acac_c" />
					<modifierSpeciesReference species="M_amp_c" />
					<modifierSpeciesReference species="M_ppi_c" />
				</listOfModifiers>
			</reaction>
			<reaction id="ISO_389" name="_3-Dehydrosphinganine reductase" reversible="false">
				<notes>
					<body xmlns="http://www.w3.org/1999/xhtml">
						<p>R_3DSPHR subsystem: Sphingolipid Metabolism</p>
						<p>R_3DSPHR equation: [c] : 3dsphgn + h + nadph --> nadp + sphgn</p>
					</body>
				</notes>
				<annotation>
					<rdf:RDF xmlns:bqbiol="http://biomodels.net/biology-qualifiers/" xmlns:rdf="http://www.w3.org/1999/02/22-rdf-syntax-ns#">
						<rdf:Description rdf:about="#ISO_389">
							<bqbiol:is>
								<rdf:Bag>
									<rdf:li rdf:resource="urn:miriam:ec-code:1.1.1.102" />
								</rdf:Bag>
							</bqbiol:is>
							<bqbiol:is>
								<rdf:Bag>
									<rdf:li rdf:resource="urn:miriam:ensembl:ENSOCUG00000014159" />
								</rdf:Bag>
							</bqbiol:is>
						</rdf:Description>
					</rdf:RDF>
				</annotation>
				<listOfReactants>
					<speciesReference species="M_3dsphgn_c" />
					<speciesReference species="M_h_c" />
					<speciesReference species="M_nadph_c" />
				</listOfReactants>
				<listOfProducts>
					<speciesReference species="M_sphgn_c" />
					<speciesReference species="M_nadp_c" />
				</listOfProducts>
			</reaction>
			<reaction id="ISO_825" reversible="false">
				<notes>
					<body xmlns="http://www.w3.org/1999/xhtml">
						<p>R_3MOXTYROX subsystem: Tyrosine metabolism</p>
						<p>R_3MOXTYROX equation: [c] : 3moxtyr + h2o + o2 --> 3mox4hpac + h2o2 + nh4</p>
						<p>R_MAOLNOR subsystem: Tyrosine metabolism</p>
						<p>R_MAOLNOR equation: [c] : h2o + normete-L + o2 --> 3m4hpga + h2o2 + nh4</p>
						<p>R_APRTO2 subsystem: Arginine and Proline Metabolism</p>
						<p>R_APRTO2 equation: [c] : aprut + h2o + o2 --> h2o2 + n4abutn + nh4</p>
						<p>R_42A12BOOX subsystem: Tyrosine metabolism</p>
						<p>R_42A12BOOX equation: [c] : dopa + h2o + o2 --> 34dhpac + h2o2 + nh4</p>
						<p>R_PEAMNO subsystem: Phenylalanine metabolism</p>
						<p>R_PEAMNO equation: [c] : h2o + o2 + peamn --> h2o2 + nh4 + pacald</p>
						<p>R_3HXKYNOXDA subsystem: Tryptophan metabolism</p>
						<p>R_3HXKYNOXDA equation: [c] : 3hxkynam + o2 --> 48dhoxquin + h2o2 + nh4</p>
						<p>R_41R2A1H12BOOX subsystem: Tyrosine metabolism</p>
						<p>R_41R2A1H12BOOX equation: [c] : h2o + nrpphr + o2 --> 34dhmald + h2o2 + nh4</p>
						<p>R_TRYPTAOX subsystem: Tryptophan metabolism</p>
						<p>R_TRYPTAOX equation: [c] : h2o + o2 + trypta --> h2o2 + id3acald + nh4</p>
						<p>R_5HXKYNOXDA subsystem: Tryptophan metabolism</p>
						<p>R_5HXKYNOXDA equation: [c] : 5hxkynam + o2 --> 46dhoxquin + h2o2 + nh4</p>
						<p>R_TYROXDAc subsystem: Tyrosine metabolism</p>
						<p>R_TYROXDAc equation: [c] : h2o + o2 + tym --> 4hoxpacd + h2o2 + nh4</p>
						<p>R_5HOXINOXDA subsystem: Tryptophan metabolism</p>
						<p>R_5HOXINOXDA equation: [c] : h2o + o2 + srtn --> 5hoxindact + h2o2 + nh4</p>
						<p>R_41R1H2MAE12BOOX subsystem: Tyrosine metabolism</p>
						<p>R_41R1H2MAE12BOOX equation: [c] : adrnl + h2o + o2 --> 34dhmald + h2o2 + mma</p>
					</body>
				</notes>
				<annotation>
					<rdf:RDF xmlns:bqbiol="http://biomodels.net/biology-qualifiers/" xmlns:rdf="http://www.w3.org/1999/02/22-rdf-syntax-ns#">
						<rdf:Description rdf:about="#ISO_825">
							<bqbiol:is>
								<rdf:Bag>
									<rdf:li rdf:resource="urn:miriam:ec-code:1.4.3.6" />
									<rdf:li rdf:resource="urn:miriam:ec-code:1.4.3.4" />
								</rdf:Bag>
							</bqbiol:is>
							<bqbiol:is>
								<rdf:Bag>
									<rdf:li rdf:resource="urn:miriam:ensembl:ENSOCUG00000001429" />
								</rdf:Bag>
							</bqbiol:is>
						</rdf:Description>
					</rdf:RDF>
				</annotation>
				<listOfReactants>
					<speciesReference species="M_trypta_c" />
					<speciesReference species="M_tym_c" />
					<speciesReference species="M_nrpphr_c" />
					<speciesReference species="M_3moxtyr_c" />
					<speciesReference species="M_peamn_c" />
					<speciesReference species="M_5hxkynam_c" />
					<speciesReference species="M_srtn_c" />
					<speciesReference species="M_normete_DASH_L_c" />
					<speciesReference species="M_3hxkynam_c" />
					<speciesReference species="M_adrnl_c" />
					<speciesReference species="M_dopa_c" />
					<speciesReference species="M_h2o_c" stoichiometry="10" />
					<speciesReference species="M_o2_c" stoichiometry="12" />
					<speciesReference species="M_aprut_c" />
				</listOfReactants>
				<listOfProducts>
					<speciesReference species="M_3mox4hpac_c" />
					<speciesReference species="M_mma_c" />
					<speciesReference species="M_n4abutn_c" />
					<speciesReference species="M_3m4hpga_c" />
					<speciesReference species="M_5hoxindact_c" />
					<speciesReference species="M_pacald_c" />
					<speciesReference species="M_h2o2_c" stoichiometry="12" />
					<speciesReference species="M_id3acald_c" />
					<speciesReference species="M_48dhoxquin_c" />
					<speciesReference species="M_4hoxpacd_c" />
					<speciesReference species="M_34dhpac_c" />
					<speciesReference species="M_34dhmald_c" stoichiometry="2" />
					<speciesReference species="M_46dhoxquin_c" />
					<speciesReference species="M_nh4_c" stoichiometry="11" />
				</listOfProducts>
			</reaction>
			<reaction id="ISO_129" reversible="false">
				<notes>
					<body xmlns="http://www.w3.org/1999/xhtml">
						<p>R_DHCR243r subsystem: Cholesterol Metabolism</p>
						<p>R_DHCR243r equation: [r] : dsmsterol + fadh2 --> chsterol + fad</p>
						<p>R_DHCR242r subsystem: Cholesterol Metabolism</p>
						<p>R_DHCR242r equation: [r] : chlstol + fadh2 --> fad + lthstrl</p>
						<p>R_DHCR241r subsystem: Cholesterol Metabolism</p>
						<p>R_DHCR241r equation: [r] : fadh2 + zymst --> fad + zymstnl</p>
					</body>
				</notes>
				<annotation>
					<rdf:RDF xmlns:bqbiol="http://biomodels.net/biology-qualifiers/" xmlns:rdf="http://www.w3.org/1999/02/22-rdf-syntax-ns#">
						<rdf:Description rdf:about="#ISO_129">
							<bqbiol:is>
								<rdf:Bag>
									<rdf:li rdf:resource="urn:miriam:ensembl:ENSOCUG00000016800" />
								</rdf:Bag>
							</bqbiol:is>
						</rdf:Description>
					</rdf:RDF>
				</annotation>
				<listOfReactants>
					<speciesReference species="M_chlstol_r" />
					<speciesReference species="M_dsmsterol_r" />
					<speciesReference species="M_zymst_r" />
					<speciesReference species="M_fadh2_r" stoichiometry="3" />
				</listOfReactants>
				<listOfProducts>
					<speciesReference species="M_lthstrl_r" />
					<speciesReference species="M_fad_r" stoichiometry="3" />
					<speciesReference species="M_chsterol_r" />
					<speciesReference species="M_zymstnl_r" />
				</listOfProducts>
			</reaction>
			<reaction id="ISO_495" reversible="false">
				<notes>
					<body xmlns="http://www.w3.org/1999/xhtml">
						<p>R_THRt4 subsystem: Transport, Extracellular</p>
						<p>R_THRt4 equation: na1[e] + thr-L[e] --> na1[c] + thr-L[c]</p>
						<p>R_HISt4 subsystem: Transport, Extracellular</p>
						<p>R_HISt4 equation: his-L[e] + na1[e] --> his-L[c] + na1[c]</p>
						<p>R_SERt4 subsystem: Transport, Extracellular</p>
						<p>R_SERt4 equation: na1[e] + ser-L[e] --> na1[c] + ser-L[c]</p>
						<p>R_ALAt4 subsystem: Transport, Extracellular</p>
						<p>R_ALAt4 equation: ala-L[e] + na1[e] --> ala-L[c] + na1[c]</p>
						<p>R_PROt4 subsystem: Transport, Extracellular</p>
						<p>R_PROt4 equation: na1[e] + pro-L[e] --> na1[c] + pro-L[c]</p>
						<p>R_ASNt4 subsystem: Transport, Extracellular</p>
						<p>R_ASNt4 equation: asn-L[e] + na1[e] --> asn-L[c] + na1[c]</p>
						<p>R_METt4 subsystem: Transport, Extracellular</p>
						<p>R_METt4 equation: met-L[e] + na1[e] --> met-L[c] + na1[c]</p>
						<p>R_GLYt4 subsystem: Transport, Extracellular</p>
						<p>R_GLYt4 equation: gly[e] + na1[e] --> gly[c] + na1[c]</p>
						<p>R_PHEt4 subsystem: Transport, Extracellular</p>
						<p>R_PHEt4 equation: na1[e] + phe-L[e] --> na1[c] + phe-L[c]</p>
						<p>R_GLNt4 subsystem: Transport, Extracellular</p>
						<p>R_GLNt4 equation: gln-L[e] + na1[e] --> gln-L[c] + na1[c]</p>
					</body>
				</notes>
				<annotation>
					<rdf:RDF xmlns:bqbiol="http://biomodels.net/biology-qualifiers/" xmlns:rdf="http://www.w3.org/1999/02/22-rdf-syntax-ns#">
						<rdf:Description rdf:about="#ISO_495">
							<bqbiol:is>
								<rdf:Bag>
									<rdf:li rdf:resource="urn:miriam:ensembl:ENSOCUG00000009943" />
									<rdf:li rdf:resource="urn:miriam:ensembl:ENSOCUG00000011686" />
								</rdf:Bag>
							</bqbiol:is>
						</rdf:Description>
					</rdf:RDF>
				</annotation>
				<listOfReactants>
					<speciesReference species="M_gly_e" />
					<speciesReference species="M_his_DASH_L_e" />
					<speciesReference species="M_thr_DASH_L_e" />
					<speciesReference species="M_gln_DASH_L_e" />
					<speciesReference species="M_ala_DASH_L_e" />
					<speciesReference species="M_ser_DASH_L_e" />
					<speciesReference species="M_asn_DASH_L_e" />
					<speciesReference species="M_met_DASH_L_e" />
					<speciesReference species="M_phe_DASH_L_e" />
					<speciesReference species="M_na1_e" stoichiometry="10" />
					<speciesReference species="M_pro_DASH_L_e" />
				</listOfReactants>
				<listOfProducts>
					<speciesReference species="M_asn_DASH_L_c" />
					<speciesReference species="M_gly_c" />
					<speciesReference species="M_ser_DASH_L_c" />
					<speciesReference species="M_met_DASH_L_c" />
					<speciesReference species="M_thr_DASH_L_c" />
					<speciesReference species="M_ala_DASH_L_c" />
					<speciesReference species="M_gln_DASH_L_c" />
					<speciesReference species="M_phe_DASH_L_c" />
					<speciesReference species="M_pro_DASH_L_c" />
					<speciesReference species="M_his_DASH_L_c" />
					<speciesReference species="M_na1_c" stoichiometry="10" />
				</listOfProducts>
			</reaction>
			<reaction id="ISO_548" name="S-Formylglutathione hydralase" reversible="true">
				<notes>
					<body xmlns="http://www.w3.org/1999/xhtml">
						<p>R_SFGTH subsystem: Tyrosine metabolism</p>
						<p>R_SFGTH equation: [c] : Sfglutth + h2o &lt;==> for + gthrd + h</p>
					</body>
				</notes>
				<annotation>
					<rdf:RDF xmlns:bqbiol="http://biomodels.net/biology-qualifiers/" xmlns:rdf="http://www.w3.org/1999/02/22-rdf-syntax-ns#">
						<rdf:Description rdf:about="#ISO_548">
							<bqbiol:is>
								<rdf:Bag>
									<rdf:li rdf:resource="urn:miriam:ec-code:3.1.2.12" />
								</rdf:Bag>
							</bqbiol:is>
							<bqbiol:is>
								<rdf:Bag>
									<rdf:li rdf:resource="urn:miriam:ensembl:ENSOCUG00000022719" />
									<rdf:li rdf:resource="urn:miriam:ensembl:ENSOCUG00000009968" />
								</rdf:Bag>
							</bqbiol:is>
						</rdf:Description>
					</rdf:RDF>
				</annotation>
				<listOfReactants>
					<speciesReference species="M_Sfglutth_c" />
					<speciesReference species="M_h2o_c" />
				</listOfReactants>
				<listOfProducts>
					<speciesReference species="M_for_c" />
					<speciesReference species="M_gthrd_c" />
					<speciesReference species="M_h_c" />
				</listOfProducts>
			</reaction>
			<reaction id="ISO_859" reversible="false">
				<notes>
					<body xmlns="http://www.w3.org/1999/xhtml">
						<p>R_NTD1m subsystem: Nucleotides</p>
						<p>R_NTD1m equation: [m] : dump + h2o --> duri + pi</p>
						<p>R_NTD5m subsystem: Nucleotides</p>
						<p>R_NTD5m equation: [m] : dtmp + h2o --> pi + thymd</p>
						<p>R_NTD2m subsystem: Nucleotides</p>
						<p>R_NTD2m equation: [m] : h2o + ump --> pi + uri</p>
					</body>
				</notes>
				<annotation>
					<rdf:RDF xmlns:bqbiol="http://biomodels.net/biology-qualifiers/" xmlns:rdf="http://www.w3.org/1999/02/22-rdf-syntax-ns#">
						<rdf:Description rdf:about="#ISO_859">
							<bqbiol:is>
								<rdf:Bag>
									<rdf:li rdf:resource="urn:miriam:ec-code:3.1.3.5" />
								</rdf:Bag>
							</bqbiol:is>
							<bqbiol:is>
								<rdf:Bag>
									<rdf:li rdf:resource="urn:miriam:ensembl:ENSOCUG00000023873" />
								</rdf:Bag>
							</bqbiol:is>
						</rdf:Description>
					</rdf:RDF>
				</annotation>
				<listOfReactants>
					<speciesReference species="M_dtmp_m" />
					<speciesReference species="M_ump_m" />
					<speciesReference species="M_dump_m" />
					<speciesReference species="M_h2o_m" stoichiometry="3" />
				</listOfReactants>
				<listOfProducts>
					<speciesReference species="M_duri_m" />
					<speciesReference species="M_thymd_m" />
					<speciesReference species="M_uri_m" />
					<speciesReference species="M_pi_m" stoichiometry="3" />
				</listOfProducts>
			</reaction>
			<reaction id="ISO_739" name="ADPribose diphosphatase (mitochondrial)" reversible="false">
				<notes>
					<body xmlns="http://www.w3.org/1999/xhtml">
						<p>R_ADPRDPm subsystem: Nucleotides</p>
						<p>R_ADPRDPm equation: [m] : adprib + h2o --> amp + (2) h + r5p</p>
					</body>
				</notes>
				<annotation>
					<rdf:RDF xmlns:bqbiol="http://biomodels.net/biology-qualifiers/" xmlns:rdf="http://www.w3.org/1999/02/22-rdf-syntax-ns#">
						<rdf:Description rdf:about="#ISO_739">
							<bqbiol:is>
								<rdf:Bag>
									<rdf:li rdf:resource="urn:miriam:ec-code:3.6.1.13" />
								</rdf:Bag>
							</bqbiol:is>
							<bqbiol:is>
								<rdf:Bag>
									<rdf:li rdf:resource="urn:miriam:ensembl:ENSOCUG00000002670" />
								</rdf:Bag>
							</bqbiol:is>
						</rdf:Description>
					</rdf:RDF>
				</annotation>
				<listOfReactants>
					<speciesReference species="M_h2o_m" />
					<speciesReference species="M_adprib_m" />
				</listOfReactants>
				<listOfProducts>
					<speciesReference species="M_amp_m" />
					<speciesReference species="M_r5p_m" />
					<speciesReference species="M_h_m" stoichiometry="2" />
				</listOfProducts>
			</reaction>
			<reaction id="ISO_876" name="Phosphatidylserine decarboxylase" reversible="false">
				<notes>
					<body xmlns="http://www.w3.org/1999/xhtml">
						<p>R_PSDm_hs subsystem: Glycerophospholipid Metabolism</p>
						<p>R_PSDm_hs equation: [m] : h + ps_hs --> co2 + pe_hs</p>
					</body>
				</notes>
				<annotation>
					<rdf:RDF xmlns:bqbiol="http://biomodels.net/biology-qualifiers/" xmlns:rdf="http://www.w3.org/1999/02/22-rdf-syntax-ns#">
						<rdf:Description rdf:about="#ISO_876">
							<bqbiol:is>
								<rdf:Bag>
									<rdf:li rdf:resource="urn:miriam:ec-code:4.1.1.65" />
								</rdf:Bag>
							</bqbiol:is>
							<bqbiol:is>
								<rdf:Bag>
									<rdf:li rdf:resource="urn:miriam:ensembl:ENSOCUG00000016828" />
									<rdf:li rdf:resource="urn:miriam:ensembl:ENSOCUG00000022653" />
								</rdf:Bag>
							</bqbiol:is>
						</rdf:Description>
					</rdf:RDF>
				</annotation>
				<listOfReactants>
					<speciesReference species="M_ps_hs_m" />
					<speciesReference species="M_h_m" />
				</listOfReactants>
				<listOfProducts>
					<speciesReference species="M_pe_hs_m" />
					<speciesReference species="M_co2_m" />
				</listOfProducts>
			</reaction>
			<reaction id="ISO_418" reversible="false">
				<notes>
					<body xmlns="http://www.w3.org/1999/xhtml">
						<p>R_ACGAMK subsystem: Aminosugar Metabolism </p>
						<p>R_ACGAMK equation: [c] : acgam + atp --> acgam6p + adp + h</p>
						<p>R_AMANK subsystem: Aminosugar Metabolism </p>
						<p>R_AMANK equation: [c] : acmana + atp --> acmanap + adp + h</p>
					</body>
				</notes>
				<annotation>
					<rdf:RDF xmlns:bqbiol="http://biomodels.net/biology-qualifiers/" xmlns:rdf="http://www.w3.org/1999/02/22-rdf-syntax-ns#">
						<rdf:Description rdf:about="#ISO_418">
							<bqbiol:is>
								<rdf:Bag>
									<rdf:li rdf:resource="urn:miriam:ec-code:2.7.1.60" />
									<rdf:li rdf:resource="urn:miriam:ec-code:2.7.1.59" />
								</rdf:Bag>
							</bqbiol:is>
							<bqbiol:is>
								<rdf:Bag>
									<rdf:li rdf:resource="urn:miriam:ensembl:ENSOCUG00000008901" />
								</rdf:Bag>
							</bqbiol:is>
						</rdf:Description>
					</rdf:RDF>
				</annotation>
				<listOfReactants>
					<speciesReference species="M_acgam_c" />
					<speciesReference species="M_acmana_c" />
					<speciesReference species="M_atp_c" stoichiometry="2" />
				</listOfReactants>
				<listOfProducts>
					<speciesReference species="M_acmanap_c" />
					<speciesReference species="M_adp_c" stoichiometry="2" />
					<speciesReference species="M_acgam6p_c" />
					<speciesReference species="M_h_c" stoichiometry="2" />
				</listOfProducts>
			</reaction>
			<reaction id="ISO_758" name="glutathione synthetase" reversible="false">
				<notes>
					<body xmlns="http://www.w3.org/1999/xhtml">
						<p>R_GTHS subsystem: Glutathione Metabolism</p>
						<p>R_GTHS equation: [c] : atp + glucys + gly --> adp + gthrd + h + pi</p>
					</body>
				</notes>
				<annotation>
					<rdf:RDF xmlns:bqbiol="http://biomodels.net/biology-qualifiers/" xmlns:rdf="http://www.w3.org/1999/02/22-rdf-syntax-ns#">
						<rdf:Description rdf:about="#ISO_758">
							<bqbiol:is>
								<rdf:Bag>
									<rdf:li rdf:resource="urn:miriam:ec-code:6.3.2.3" />
								</rdf:Bag>
							</bqbiol:is>
							<bqbiol:is>
								<rdf:Bag>
									<rdf:li rdf:resource="urn:miriam:ensembl:ENSOCUG00000000051" />
								</rdf:Bag>
							</bqbiol:is>
						</rdf:Description>
					</rdf:RDF>
				</annotation>
				<listOfReactants>
					<speciesReference species="M_glucys_c" />
					<speciesReference species="M_gly_c" />
					<speciesReference species="M_atp_c" />
				</listOfReactants>
				<listOfProducts>
					<speciesReference species="M_adp_c" />
					<speciesReference species="M_pi_c" />
					<speciesReference species="M_gthrd_c" />
					<speciesReference species="M_h_c" />
				</listOfProducts>
			</reaction>
			<reaction id="ISO_236" name="Methionine/Leucine exchange (Met in)" reversible="false">
				<notes>
					<body xmlns="http://www.w3.org/1999/xhtml">
						<p>R_METLEUex subsystem: Transport, Extracellular</p>
						<p>R_METLEUex equation: leu-L[c] + met-L[e] --> leu-L[e] + met-L[c]</p>
					</body>
				</notes>
				<annotation>
					<rdf:RDF xmlns:bqbiol="http://biomodels.net/biology-qualifiers/" xmlns:rdf="http://www.w3.org/1999/02/22-rdf-syntax-ns#">
						<rdf:Description rdf:about="#ISO_236">
							<bqbiol:is>
								<rdf:Bag>
									<rdf:li rdf:resource="urn:miriam:ensembl:ENSOCUG00000015832" />
									<rdf:li rdf:resource="urn:miriam:ensembl:ENSOCUG00000007466" />
								</rdf:Bag>
							</bqbiol:is>
						</rdf:Description>
					</rdf:RDF>
				</annotation>
				<listOfReactants>
					<speciesReference species="M_leu_DASH_L_c" />
					<speciesReference species="M_met_DASH_L_e" />
				</listOfReactants>
				<listOfProducts>
					<speciesReference species="M_met_DASH_L_c" />
					<speciesReference species="M_leu_DASH_L_e" />
				</listOfProducts>
			</reaction>
			<reaction id="ISO_783" reversible="false">
				<notes>
					<body xmlns="http://www.w3.org/1999/xhtml">
						<p>R_LPCOXp subsystem: Lysine Metabolism</p>
						<p>R_LPCOXp equation: [x] : Lpipecol + o2 --> h + h2o2 + thp2c</p>
						<p>R_SARCOXp subsystem: Glycine, Serine, and Threonine Metabolism</p>
						<p>R_SARCOXp equation: [x] : h2o + o2 + sarcs --> fald + gly + h2o2</p>
					</body>
				</notes>
				<annotation>
					<rdf:RDF xmlns:bqbiol="http://biomodels.net/biology-qualifiers/" xmlns:rdf="http://www.w3.org/1999/02/22-rdf-syntax-ns#">
						<rdf:Description rdf:about="#ISO_783">
							<bqbiol:is>
								<rdf:Bag>
									<rdf:li rdf:resource="urn:miriam:ec-code:1.5.3.7" />
									<rdf:li rdf:resource="urn:miriam:ec-code:1.5.3.1" />
								</rdf:Bag>
							</bqbiol:is>
							<bqbiol:is>
								<rdf:Bag>
									<rdf:li rdf:resource="urn:miriam:ensembl:ENSOCUG00000015278" />
								</rdf:Bag>
							</bqbiol:is>
						</rdf:Description>
					</rdf:RDF>
				</annotation>
				<listOfReactants>
					<speciesReference species="M_h2o_x" />
					<speciesReference species="M_o2_x" stoichiometry="2" />
					<speciesReference species="M_Lpipecol_x" />
					<speciesReference species="M_sarcs_x" />
				</listOfReactants>
				<listOfProducts>
					<speciesReference species="M_fald_x" />
					<speciesReference species="M_gly_x" />
					<speciesReference species="M_h_x" />
					<speciesReference species="M_thp2c_x" />
					<speciesReference species="M_h2o2_x" stoichiometry="2" />
				</listOfProducts>
			</reaction>
			<reaction id="ISO_706" reversible="false">
				<notes>
					<body xmlns="http://www.w3.org/1999/xhtml">
						<p>R_H6ET3er subsystem: Glycosylphosphatidylinositol (GPI)-anchor biosynthesis</p>
						<p>R_H6ET3er equation: [r] : m2emgacpail_hs + pe_hs --> dag_hs + em2emgacpail_hs</p>
						<p>R_H4ET3er subsystem: Glycosylphosphatidylinositol (GPI)-anchor biosynthesis</p>
						<p>R_H4ET3er equation: [r] : m3gacpail_hs + pe_hs --> dag_hs + em3gacpail_hs</p>
						<p>R_M4CET3er subsystem: Glycosylphosphatidylinositol (GPI)-anchor biosynthesis</p>
						<p>R_M4CET3er equation: [r] : m3emgacpail_hs + pe_hs --> dag_hs + mem2emgacpail_hs</p>
					</body>
				</notes>
				<annotation>
					<rdf:RDF xmlns:bqbiol="http://biomodels.net/biology-qualifiers/" xmlns:rdf="http://www.w3.org/1999/02/22-rdf-syntax-ns#">
						<rdf:Description rdf:about="#ISO_706">
							<bqbiol:is>
								<rdf:Bag>
									<rdf:li rdf:resource="urn:miriam:ensembl:ENSOCUG00000002653" />
								</rdf:Bag>
							</bqbiol:is>
						</rdf:Description>
					</rdf:RDF>
				</annotation>
				<listOfReactants>
					<speciesReference species="M_pe_hs_r" stoichiometry="3" />
					<speciesReference species="M_m2emgacpail_hs_r" />
					<speciesReference species="M_m3gacpail_hs_r" />
					<speciesReference species="M_m3emgacpail_hs_r" />
				</listOfReactants>
				<listOfProducts>
					<speciesReference species="M_em3gacpail_hs_r" />
					<speciesReference species="M_dag_hs_r" stoichiometry="3" />
					<speciesReference species="M_mem2emgacpail_hs_r" />
					<speciesReference species="M_em2emgacpail_hs_r" />
				</listOfProducts>
			</reaction>
			<reaction id="ISO_168" reversible="false">
				<notes>
					<body xmlns="http://www.w3.org/1999/xhtml">
						<p>R_OXAHCOtex subsystem: Transport, Extracellular</p>
						<p>R_OXAHCOtex equation: (2) hco3[c] + oxa[e] --> (2) hco3[e] + oxa[c]</p>
						<p>R_SO4HCOtex subsystem: Transport, Extracellular</p>
						<p>R_SO4HCOtex equation: (2) hco3[c] + so4[e] --> (2) hco3[e] + so4[c]</p>
						<p>R_CLHCOtex subsystem: Transport, Extracellular</p>
						<p>R_CLHCOtex equation: cl[e] + (2) hco3[c] --> cl[c] + (2) hco3[e]</p>
					</body>
				</notes>
				<annotation>
					<rdf:RDF xmlns:bqbiol="http://biomodels.net/biology-qualifiers/" xmlns:rdf="http://www.w3.org/1999/02/22-rdf-syntax-ns#">
						<rdf:Description rdf:about="#ISO_168">
							<bqbiol:is>
								<rdf:Bag>
									<rdf:li rdf:resource="urn:miriam:ensembl:ENSOCUG00000004407" />
									<rdf:li rdf:resource="urn:miriam:ensembl:ENSOCUG00000022235" />
									<rdf:li rdf:resource="urn:miriam:ensembl:ENSOCUG00000001129" />
								</rdf:Bag>
							</bqbiol:is>
						</rdf:Description>
					</rdf:RDF>
				</annotation>
				<listOfReactants>
					<speciesReference species="M_hco3_c" stoichiometry="6" />
					<speciesReference species="M_oxa_e" />
					<speciesReference species="M_cl_e" />
					<speciesReference species="M_so4_e" />
				</listOfReactants>
				<listOfProducts>
					<speciesReference species="M_oxa_c" />
					<speciesReference species="M_so4_c" />
					<speciesReference species="M_cl_c" />
					<speciesReference species="M_hco3_e" stoichiometry="6" />
				</listOfProducts>
			</reaction>
			<reaction id="ISO_218" name="lipase" reversible="false">
				<notes>
					<body xmlns="http://www.w3.org/1999/xhtml">
						<p>R_LPSe subsystem: Triacylglycerol Synthesis</p>
						<p>R_LPSe equation: [e] : h2o + tag_hs --> Rtotal3 + dag_hs + h</p>
					</body>
				</notes>
				<annotation>
					<rdf:RDF xmlns:bqbiol="http://biomodels.net/biology-qualifiers/" xmlns:rdf="http://www.w3.org/1999/02/22-rdf-syntax-ns#">
						<rdf:Description rdf:about="#ISO_218">
							<bqbiol:is>
								<rdf:Bag>
									<rdf:li rdf:resource="urn:miriam:ec-code:3.1.1.3" />
								</rdf:Bag>
							</bqbiol:is>
							<bqbiol:is>
								<rdf:Bag>
									<rdf:li rdf:resource="urn:miriam:ensembl:ENSOCUG00000024939" />
									<rdf:li rdf:resource="urn:miriam:ensembl:ENSOCUG00000012478" />
									<rdf:li rdf:resource="urn:miriam:ensembl:ENSOCUG00000005445" />
									<rdf:li rdf:resource="urn:miriam:ensembl:ENSOCUG00000013471" />
									<rdf:li rdf:resource="urn:miriam:ensembl:ENSOCUG00000004197" />
									<rdf:li rdf:resource="urn:miriam:ensembl:ENSOCUG00000008178" />
									<rdf:li rdf:resource="urn:miriam:ensembl:ENSOCUG00000005438" />
								</rdf:Bag>
							</bqbiol:is>
						</rdf:Description>
					</rdf:RDF>
				</annotation>
				<listOfReactants>
					<speciesReference species="M_tag_hs_e" />
					<speciesReference species="M_h2o_e" />
				</listOfReactants>
				<listOfProducts>
					<speciesReference species="M_h_e" />
					<speciesReference species="M_Rtotal3_e" />
					<speciesReference species="M_dag_hs_e" />
				</listOfProducts>
			</reaction>
			<reaction id="ISO_135" name="arginase (m)" reversible="false">
				<notes>
					<body xmlns="http://www.w3.org/1999/xhtml">
						<p>R_ARGNm subsystem: Urea cycle/amino group metabolism</p>
						<p>R_ARGNm equation: [m] : arg-L + h2o --> orn + urea</p>
					</body>
				</notes>
				<annotation>
					<rdf:RDF xmlns:bqbiol="http://biomodels.net/biology-qualifiers/" xmlns:rdf="http://www.w3.org/1999/02/22-rdf-syntax-ns#">
						<rdf:Description rdf:about="#ISO_135">
							<bqbiol:is>
								<rdf:Bag>
									<rdf:li rdf:resource="urn:miriam:ec-code:3.5.3.1" />
								</rdf:Bag>
							</bqbiol:is>
							<bqbiol:is>
								<rdf:Bag>
									<rdf:li rdf:resource="urn:miriam:ensembl:ENSOCUG00000000584" />
								</rdf:Bag>
							</bqbiol:is>
						</rdf:Description>
					</rdf:RDF>
				</annotation>
				<listOfReactants>
					<speciesReference species="M_arg_DASH_L_m" />
					<speciesReference species="M_h2o_m" />
				</listOfReactants>
				<listOfProducts>
					<speciesReference species="M_orn_m" />
					<speciesReference species="M_urea_m" />
				</listOfProducts>
			</reaction>
			<reaction id="ISO_14" reversible="true">
				<notes>
					<body xmlns="http://www.w3.org/1999/xhtml">
						<p>R_DURIPP subsystem: Nucleotides</p>
						<p>R_DURIPP equation: [c] : duri + pi &lt;==> 2dr1p + ura</p>
						<p>R_PYNP2r subsystem: Pyrimidine Catabolism</p>
						<p>R_PYNP2r equation: [c] : pi + uri &lt;==> r1p + ura</p>
					</body>
				</notes>
				<annotation>
					<rdf:RDF xmlns:bqbiol="http://biomodels.net/biology-qualifiers/" xmlns:rdf="http://www.w3.org/1999/02/22-rdf-syntax-ns#">
						<rdf:Description rdf:about="#ISO_14">
							<bqbiol:is>
								<rdf:Bag>
									<rdf:li rdf:resource="urn:miriam:ec-code:2.4.2.2" />
								</rdf:Bag>
							</bqbiol:is>
							<bqbiol:is>
								<rdf:Bag>
									<rdf:li rdf:resource="urn:miriam:ensembl:ENSOCUG00000008498" />
								</rdf:Bag>
							</bqbiol:is>
						</rdf:Description>
					</rdf:RDF>
				</annotation>
				<listOfReactants>
					<speciesReference species="M_duri_c" />
					<speciesReference species="M_pi_c" stoichiometry="2" />
					<speciesReference species="M_uri_c" />
				</listOfReactants>
				<listOfProducts>
					<speciesReference species="M_2dr1p_c" />
					<speciesReference species="M_r1p_c" />
					<speciesReference species="M_ura_c" stoichiometry="2" />
				</listOfProducts>
			</reaction>
			<reaction id="ISO_348" name="deoxyguanosine kinase" reversible="false">
				<notes>
					<body xmlns="http://www.w3.org/1999/xhtml">
						<p>R_DGNSKm subsystem: Nucleotides</p>
						<p>R_DGNSKm equation: [m] : atp + dgsn --> adp + dgmp + h</p>
					</body>
				</notes>
				<annotation>
					<rdf:RDF xmlns:bqbiol="http://biomodels.net/biology-qualifiers/" xmlns:rdf="http://www.w3.org/1999/02/22-rdf-syntax-ns#">
						<rdf:Description rdf:about="#ISO_348">
							<bqbiol:is>
								<rdf:Bag>
									<rdf:li rdf:resource="urn:miriam:ec-code:2.7.1.113" />
								</rdf:Bag>
							</bqbiol:is>
							<bqbiol:is>
								<rdf:Bag>
									<rdf:li rdf:resource="urn:miriam:ensembl:ENSOCUG00000003666" />
								</rdf:Bag>
							</bqbiol:is>
						</rdf:Description>
					</rdf:RDF>
				</annotation>
				<listOfReactants>
					<speciesReference species="M_atp_m" />
					<speciesReference species="M_dgsn_m" />
				</listOfReactants>
				<listOfProducts>
					<speciesReference species="M_adp_m" />
					<speciesReference species="M_h_m" />
					<speciesReference species="M_dgmp_m" />
				</listOfProducts>
			</reaction>
			<reaction id="ISO_145" reversible="true">
				<notes>
					<body xmlns="http://www.w3.org/1999/xhtml">
						<p>R_FATP9t subsystem: Transport, Extracellular</p>
						<p>R_FATP9t equation: na1[c] + nrvnc[c] &lt;==> na1[e] + nrvnc[e]</p>
						<p>R_FATP7t subsystem: Transport, Extracellular</p>
						<p>R_FATP7t equation: crvnc[c] + na1[c] &lt;==> crvnc[e] + na1[e]</p>
						<p>R_FATP4t subsystem: Transport, Extracellular</p>
						<p>R_FATP4t equation: arach[c] + na1[c] &lt;==> arach[e] + na1[e]</p>
						<p>R_FATP5t subsystem: Transport, Extracellular</p>
						<p>R_FATP5t equation: arachd[c] + na1[c] &lt;==> arachd[e] + na1[e]</p>
						<p>R_FATP6t subsystem: Transport, Extracellular</p>
						<p>R_FATP6t equation: adrn[c] + na1[c] &lt;==> adrn[e] + na1[e]</p>
						<p>R_FATP8t subsystem: Transport, Extracellular</p>
						<p>R_FATP8t equation: lgnc[c] + na1[c] &lt;==> lgnc[e] + na1[e]</p>
					</body>
				</notes>
				<annotation>
					<rdf:RDF xmlns:bqbiol="http://biomodels.net/biology-qualifiers/" xmlns:rdf="http://www.w3.org/1999/02/22-rdf-syntax-ns#">
						<rdf:Description rdf:about="#ISO_145">
							<bqbiol:is>
								<rdf:Bag>
									<rdf:li rdf:resource="urn:miriam:ensembl:ENSOCUG00000025386" />
								</rdf:Bag>
							</bqbiol:is>
						</rdf:Description>
					</rdf:RDF>
				</annotation>
				<listOfReactants>
					<speciesReference species="M_arach_c" />
					<speciesReference species="M_arachd_c" />
					<speciesReference species="M_lgnc_c" />
					<speciesReference species="M_nrvnc_c" />
					<speciesReference species="M_adrn_c" />
					<speciesReference species="M_crvnc_c" />
					<speciesReference species="M_na1_c" stoichiometry="6" />
				</listOfReactants>
				<listOfProducts>
					<speciesReference species="M_arachd_e" />
					<speciesReference species="M_nrvnc_e" />
					<speciesReference species="M_adrn_e" />
					<speciesReference species="M_arach_e" />
					<speciesReference species="M_crvnc_e" />
					<speciesReference species="M_lgnc_e" />
					<speciesReference species="M_na1_e" stoichiometry="6" />
				</listOfProducts>
			</reaction>
			<reaction id="ISO_49" name="ornithine carbamoyltransferase, irreversible" reversible="false">
				<notes>
					<body xmlns="http://www.w3.org/1999/xhtml">
						<p>R_OCBTm subsystem: Urea cycle/amino group metabolism</p>
						<p>R_OCBTm equation: [m] : cbp + orn --> citr-L + h + pi</p>
					</body>
				</notes>
				<annotation>
					<rdf:RDF xmlns:bqbiol="http://biomodels.net/biology-qualifiers/" xmlns:rdf="http://www.w3.org/1999/02/22-rdf-syntax-ns#">
						<rdf:Description rdf:about="#ISO_49">
							<bqbiol:is>
								<rdf:Bag>
									<rdf:li rdf:resource="urn:miriam:ec-code:2.1.3.3" />
								</rdf:Bag>
							</bqbiol:is>
							<bqbiol:is>
								<rdf:Bag>
									<rdf:li rdf:resource="urn:miriam:ensembl:ENSOCUG00000010532" />
								</rdf:Bag>
							</bqbiol:is>
						</rdf:Description>
					</rdf:RDF>
				</annotation>
				<listOfReactants>
					<speciesReference species="M_orn_m" />
					<speciesReference species="M_cbp_m" />
				</listOfReactants>
				<listOfProducts>
					<speciesReference species="M_pi_m" />
					<speciesReference species="M_citr_DASH_L_m" />
					<speciesReference species="M_h_m" />
				</listOfProducts>
			</reaction>
			<reaction id="ISO_178" reversible="false">
				<notes>
					<body xmlns="http://www.w3.org/1999/xhtml">
						<p>R_2OXOADOXm subsystem: Lysine Metabolism</p>
						<p>R_2OXOADOXm equation: [m] : 2oxoadp + coa + nad --> co2 + glutcoa + nadh</p>
						<p>R_AKGDm subsystem: Citric Acid Cycle</p>
						<p>R_AKGDm equation: [m] : akg + coa + nad --> co2 + nadh + succoa</p>
					</body>
				</notes>
				<annotation>
					<rdf:RDF xmlns:bqbiol="http://biomodels.net/biology-qualifiers/" xmlns:rdf="http://www.w3.org/1999/02/22-rdf-syntax-ns#">
						<rdf:Description rdf:about="#ISO_178">
							<bqbiol:is>
								<rdf:Bag>
									<rdf:li rdf:resource="urn:miriam:ec-code:1.2.4.2" />
								</rdf:Bag>
							</bqbiol:is>
							<bqbiol:is>
								<rdf:Bag>
									<rdf:li rdf:resource="urn:miriam:ensembl:ENSOCUG00000015606" />
									<rdf:li rdf:resource="urn:miriam:ensembl:ENSOCUG00000017240" />
									<rdf:li rdf:resource="urn:miriam:ensembl:ENSOCUG00000002419" />
								</rdf:Bag>
							</bqbiol:is>
						</rdf:Description>
					</rdf:RDF>
				</annotation>
				<listOfReactants>
					<speciesReference species="M_2oxoadp_m" />
					<speciesReference species="M_coa_m" stoichiometry="2" />
					<speciesReference species="M_akg_m" />
					<speciesReference species="M_nad_m" stoichiometry="2" />
				</listOfReactants>
				<listOfProducts>
					<speciesReference species="M_succoa_m" />
					<speciesReference species="M_co2_m" stoichiometry="2" />
					<speciesReference species="M_glutcoa_m" />
					<speciesReference species="M_nadh_m" stoichiometry="2" />
				</listOfProducts>
			</reaction>
			<reaction id="ISO_834" reversible="false">
				<notes>
					<body xmlns="http://www.w3.org/1999/xhtml">
						<p>R_P4502F1 subsystem: CYP Metabolism</p>
						<p>R_P4502F1 equation: [c] : h + nadph + npthl + o2 --> h2o + nadp + onpthl</p>
						<p>R_P4504B1r subsystem: Eicosanoid Metabolism</p>
						<p>R_P4504B1r equation: [r] : arachd + h + nadph + o2 --> 12harachd + h2o + nadp</p>
					</body>
				</notes>
				<annotation>
					<rdf:RDF xmlns:bqbiol="http://biomodels.net/biology-qualifiers/" xmlns:rdf="http://www.w3.org/1999/02/22-rdf-syntax-ns#">
						<rdf:Description rdf:about="#ISO_834">
							<bqbiol:is>
								<rdf:Bag>
									<rdf:li rdf:resource="urn:miriam:ec-code:1.14.14.1" />
								</rdf:Bag>
							</bqbiol:is>
							<bqbiol:is>
								<rdf:Bag>
									<rdf:li rdf:resource="urn:miriam:ensembl:ENSOCUG00000026680" />
									<rdf:li rdf:resource="urn:miriam:ensembl:ENSOCUG00000022951" />
									<rdf:li rdf:resource="urn:miriam:ensembl:ENSOCUG00000004655" />
								</rdf:Bag>
							</bqbiol:is>
						</rdf:Description>
					</rdf:RDF>
				</annotation>
				<listOfReactants>
					<speciesReference species="M_o2_r" />
					<speciesReference species="M_nadph_r" />
					<speciesReference species="M_npthl_c" />
					<speciesReference species="M_arachd_r" />
					<speciesReference species="M_h_r" />
					<speciesReference species="M_o2_c" />
					<speciesReference species="M_h_c" />
					<speciesReference species="M_nadph_c" />
				</listOfReactants>
				<listOfProducts>
					<speciesReference species="M_onpthl_c" />
					<speciesReference species="M_h2o_r" />
					<speciesReference species="M_12harachd_r" />
					<speciesReference species="M_nadp_c" />
					<speciesReference species="M_nadp_r" />
					<speciesReference species="M_h2o_c" />
				</listOfProducts>
			</reaction>
			<reaction id="ISO_285" reversible="true">
				<notes>
					<body xmlns="http://www.w3.org/1999/xhtml">
						<p>R_FBA2 subsystem: Fructose and Mannose Metabolism</p>
						<p>R_FBA2 equation: [c] : f1p &lt;==> dhap + glyald</p>
						<p>R_FBA subsystem: Glycolysis/Gluconeogenesis</p>
						<p>R_FBA equation: [c] : fdp &lt;==> dhap + g3p</p>
[truncated: 1,364,974 more chars]
