# Supplementary material for: Gene Duplication and Phenotypic Changes in the Evolution of Mammalian Metabolic Networks
Source: PLoS One. 2014 Jan 28;9(1):e87115. doi: 10.1371/journal.pone.0087115 (PMC3904969; doi:10.1371/journal.pone.0087115)
Supplement: Dataset S1 — Inferred enzyme orthology networks (SBML files). (GZ) [file pone.0087115.s002.gz › mouse/rat_inferred_metabolic_network.xml]

<?xml version="1.0" encoding="utf-8"?>
<sbml xmlns:html="http://www.w3.org/1999/xhtml" xmlns="http://www.sbml.org/sbml/level2/version4" level="2" version="4">
	<model name="rat_inferred_metabolic_network">
		<notes>
			<body xmlns="http://www.w3.org/1999/xhtml">
				<h1>Orthologous iso-enzyme metabolic network for <em>Rattus norvegicus</em>
				</h1>
				<p>
					<strong>Cross-species metabolic profiling reveals fate of mammalian traits</strong>
					<br />Michael Bekaert and Gavin C. Conant<br />
					<em>in preparation</em>
				</p>
				<p>Gene references from ensembl release 59<br />This biomodel is an inferred model based on the Mouse metabolic network (Selvarasu et al., 2010 [doi:10.1039/b912865d])
				</p>
			</body>
		</notes>
		<annotation>
			<rdf:RDF xmlns:rdf="http://www.w3.org/1999/02/22-rdf-syntax-ns#" xmlns:dc="http://purl.org/dc/elements/1.1/" xmlns:dcterms="http://purl.org/dc/terms/" xmlns:vCard="http://www.w3.org/2001/vcard-rdf/3.0#" xmlns:bqbiol="http://biomodels.net/biology-qualifiers/" xmlns:bqmodel="http://biomodels.net/model-qualifiers/">
				<rdf:Description>
					<dc:creator rdf:parseType="Resource">
						<rdf:Bag>
							<rdf:li rdf:parseType="Resource">
								<vCard:N rdf:parseType="Resource">
									<vCard:Family>Bekaert</vCard:Family>
									<vCard:Given>Michael</vCard:Given>
								</vCard:N>
								<vCard:EMAIL>bekaertm@missouri.edu</vCard:EMAIL>
								<vCard:ORG rdf:parseType="Resource">
									<vCard:Orgname>University of Missouri - Columbia</vCard:Orgname>
								</vCard:ORG>
							</rdf:li>
							<rdf:li rdf:parseType="Resource">
								<vCard:N rdf:parseType="Resource">
									<vCard:Family>Conant</vCard:Family>
									<vCard:Middle>C</vCard:Middle>
									<vCard:Given>Conant</vCard:Given>
								</vCard:N>
								<vCard:EMAIL>conantg@missouri.edu</vCard:EMAIL>
								<vCard:ORG rdf:parseType="Resource">
									<vCard:Orgname>University of Missouri - Columbia</vCard:Orgname>
								</vCard:ORG>
							</rdf:li>
						</rdf:Bag>
					</dc:creator>
					<dcterms:created rdf:parseType="Resource">
						<dcterms:W3CDTF>2011-02-22T18:05:35Z</dcterms:W3CDTF>
					</dcterms:created>
					<bqbiol:isHomologTo>
						<rdf:Bag>
							<rdf:li rdf:resource="urn:miriam:doi:10.1039/b912865d" />
						</rdf:Bag>
					</bqbiol:isHomologTo>
					<bqbiol:is>
						<rdf:Bag>
							<rdf:li rdf:resource="urn:miriam:taxonomy:10116" />
						</rdf:Bag>
					</bqbiol:is>
				</rdf:Description>
			</rdf:RDF>
		</annotation>
		<listOfCompartments>
			<compartment id="Cytosol" outside="Extracellular" />
			<compartment id="Extracellular" />
			<compartment id="Mitochondria" outside="Cytosol" />
		</listOfCompartments>
		<listOfSpecies>
			<species id="_PALCARm" name="L-PalmitoylcarnitineM" compartment="Mitochondria" />
			<species id="_ACm" name="AcetateM" compartment="Mitochondria" />
			<species id="_F6P" name="beta-D-Fructose-6-phosphate" compartment="Cytosol" />
			<species id="_OPP" name="OPP" compartment="Cytosol" />
			<species id="_C160m" name="PalmitateM" compartment="Mitochondria" />
			<species id="_bGLC" name="Beta-Glucose" compartment="Cytosol" />
			<species id="_ATT" name="Allantoate" compartment="Cytosol" />
			<species id="_N___R__Pantothenoyl__CYS" name="N-((R)-Pantothenoyl)-CYS" compartment="Cytosol" />
			<species id="_HIBCOA" name="(S)-3-Hydroxyisobutyryl-CoA,(S)-3-Hydroxybutanoyl-CoA" compartment="Cytosol" />
			<species id="_PRFICA" name="1-(5-Phosphoribosyl)-5-formamido-4-imidazolecarboxamide" compartment="Cytosol" />
			<species id="_DIPEPxt" name="DIPEPxt" compartment="Extracellular" />
			<species id="_C180" name="Stearate" compartment="Cytosol" />
			<species id="_ADxt" name="ADxt" compartment="Extracellular" />
			<species id="_NAD" name="NAD+" compartment="Cytosol" />
			<species id="_BACOA" name="Butanoyl-CoA" compartment="Cytosol" />
			<species id="_Cytosine__in_DNA_" name="Cytosine (in DNA)" compartment="Cytosol" />
			<species id="_Protein_lysine" name="Protein lysine" compartment="Cytosol" />
			<species id="_AMPm" name="AMPM" compartment="Mitochondria" />
			<species id="_CTP" name="CTP" compartment="Cytosol" />
			<species id="_TDEACPm" name="trans-Tetradec-2-enoyl-[acp]M" compartment="Mitochondria" />
			<species id="_2_Aminoacrylate" name="2-Aminoacrylate" compartment="Cytosol" />
			<species id="_PI" name="Orthophosphate" compartment="Cytosol" />
			<species id="_CRT" name="Creatine" compartment="Cytosol" />
			<species id="_NADm" name="NAD+M" compartment="Mitochondria" />
			<species id="_PYRm" name="PyruvateM" compartment="Mitochondria" />
			<species id="_ALAxt" name="ALAxt" compartment="Extracellular" />
			<species id="_Cinnavalininate" name="Cinnavalininate" compartment="Cytosol" />
			<species id="_PIm" name="OrthophosphateM" compartment="Mitochondria" />
			<species id="_OEACPm" name="trans-Oct-2-enoyl-[acp]M" compartment="Mitochondria" />
			<species id="_PGPm" name="PhosphatidylglycerophosphateM" compartment="Mitochondria" />
			<species id="_SPH" name="Sphinganine" compartment="Cytosol" />
			<species id="_INAC" name="Indoleacetate" compartment="Cytosol" />
			<species id="_Agmatine" name="Agmatine" compartment="Cytosol" />
			<species id="_AKA" name="2-Oxoadipate" compartment="Cytosol" />
			<species id="_HKYN" name="3-Hydroxykynurenine" compartment="Cytosol" />
			<species id="_OXA" name="Oxaloglutarate" compartment="Cytosol" />
			<species id="_ODDACP" name="3-Oxododecanoyl-[acp]" compartment="Cytosol" />
			<species id="_ODDACPm" name="3-Oxododecanoyl-[acp]M" compartment="Mitochondria" />
			<species id="_PRAM" name="5-Phosphoribosylamine" compartment="Cytosol" />
			<species id="_BACP" name="Butyryl-[acp]" compartment="Cytosol" />
			<species id="_APDOB" name="4-(2-Aminophenyl)-2,4-dioxobutanoate" compartment="Cytosol" />
			<species id="_OROA" name="Orotate" compartment="Cytosol" />
			<species id="_NAMA" name="N-Acetyl-D-mannosamine" compartment="Cytosol" />
			<species id="_CRTPm" name="PhosphocreatineM" compartment="Mitochondria" />
			<species id="_CBHCAP" name="3-Isopropylmalate" compartment="Cytosol" />
			<species id="_SLF" name="Sulfate" compartment="Cytosol" />
			<species id="_FUACAC" name="4-Fumarylacetoacetate" compartment="Cytosol" />
			<species id="_XYLxt" name="XYLxt" compartment="Extracellular" />
			<species id="_GLYC" name="Glycolate" compartment="Cytosol" />
			<species id="_GM4" name="GM4" compartment="Cytosol" />
			<species id="_CDP" name="CDP" compartment="Cytosol" />
			<species id="_OCOA" name="Octanoyl-COA" compartment="Cytosol" />
			<species id="_PCHO" name="Cholinephosphate" compartment="Cytosol" />
			<species id="_NO" name="Nitricoxide" compartment="Cytosol" />
			<species id="_OIVALm" name="(R)-2-OxoisovalerateM" compartment="Mitochondria" />
			<species id="_SALA" name="3-Sulfino-L-alanine" compartment="Cytosol" />
			<species id="_UDPNAGLC" name="UDP-N-acetyl-D-glucosamine" compartment="Cytosol" />
			<species id="_NADPH" name="NADPH" compartment="Cytosol" />
			<species id="_OBUT" name="2-Oxobutanoate" compartment="Cytosol" />
			<species id="_MALACP" name="Malonyl-[acyl-carrier-protein]" compartment="Cytosol" />
			<species id="_ILExt" name="ILExt" compartment="Extracellular" />
			<species id="_C161" name="1-Hexadecene" compartment="Cytosol" />
			<species id="_SORxt" name="SORxt" compartment="Extracellular" />
			<species id="_SPRMxt" name="SPRMxt" compartment="Extracellular" />
			<species id="_P5P" name="Pyridoxine-phosphate" compartment="Cytosol" />
			<species id="_DRIB" name="Deoxyribose" compartment="Cytosol" />
			<species id="_THP" name="trans-4-Hydroxy-L-proline" compartment="Cytosol" />
			<species id="_PEPm" name="PhosphoenolpyruvateM" compartment="Mitochondria" />
			<species id="_IMPRO" name="4-Imidazolone-5-propanoate" compartment="Cytosol" />
			<species id="_T3P2" name="Glyceronephosphate" compartment="Cytosol" />
			<species id="_Methylmalonate" name="Methylmalonate" compartment="Cytosol" />
			<species id="_METxt" name="METxt" compartment="Extracellular" />
			<species id="_COA" name="CoA" compartment="Cytosol" />
			<species id="_OFP" name="Oxidizedflavoprotein" compartment="Cytosol" />
			<species id="_PURI5P" name="Pseudouridine-5-phosphate" compartment="Cytosol" />
			<species id="_HTRNA" name="tRNA(His)" compartment="Cytosol" />
			<species id="_GLUGSALm" name="L-Glutamate-5-semialdehydeM" compartment="Mitochondria" />
			<species id="_ARABDD" name="2-Dehydro-3-deoxy-D-arabinonate" compartment="Cytosol" />
			<species id="_MELT" name="Melibiitol" compartment="Cytosol" />
			<species id="_3_Aminoisobutanoate" name="3-Aminoisobutanoate" compartment="Cytosol" />
			<species id="_GM2" name="GM2" compartment="Cytosol" />
			<species id="_PEPT" name="Peptide" compartment="Cytosol" />
			<species id="_HACOA" name="(3S)-3-Hydroxyacyl-CoA" compartment="Cytosol" />
			<species id="_PROxt" name="PROxt" compartment="Extracellular" />
			<species id="_S__2_Methylpropanoyl__DLIPO" name="S-(2-Methylpropanoyl)-dihydrolipoamide" compartment="Cytosol" />
			<species id="_OOACP" name="3-Oxooctanoyl-[acp]" compartment="Cytosol" />
			<species id="_VALTRNA" name="L-Valyl-TRNA(VAL)" compartment="Cytosol" />
			<species id="_FUMxt" name="FUMxt" compartment="Extracellular" />
			<species id="_C201ACP" name="C201ACP" compartment="Cytosol" />
			<species id="_GLAL" name="Glycolaldehyde" compartment="Cytosol" />
			<species id="_AP" name="Acetyl-phosphate" compartment="Cytosol" />
			<species id="_ATTxt" name="ATTxt" compartment="Extracellular" />
			<species id="_N_Methylhistamine" name="N-Methylhistamine" compartment="Cytosol" />
			<species id="_PTHm" name="HemeM" compartment="Mitochondria" />
			<species id="_AKAm" name="2-OxoadipateM" compartment="Mitochondria" />
			<species id="_DHSK" name="3-Dehydroshikimate" compartment="Cytosol" />
			<species id="_XANxt" name="XANxt" compartment="Extracellular" />
			<species id="_ACTAC" name="Acetoacetate" compartment="Cytosol" />
			<species id="_O2" name="Oxygen" compartment="Cytosol" />
			<species id="_VAL" name="L-Valine" compartment="Cytosol" />
			<species id="_C182ACP" name="Linolenoyl-[acyl-carrier-protein]" compartment="Cytosol" />
			<species id="_FOL" name="Folate" compartment="Cytosol" />
			<species id="_AACP" name="Acyl-[acyl-carrier-protein]" compartment="Cytosol" />
			<species id="_PIMExt" name="PIMExt" compartment="Extracellular" />
			<species id="_4HPP" name="3-(4-Hydroxyphenyl)pyruvate" compartment="Cytosol" />
			<species id="_CRTP" name="Phosphocreatine" compartment="Cytosol" />
			<species id="_HHCOA" name="(S)-Hydroxyhexanoyl-COA" compartment="Cytosol" />
			<species id="_C182" name="Linolenoate" compartment="Cytosol" />
			<species id="_OARG" name="2-Oxoarginine" compartment="Cytosol" />
			<species id="_XTP" name="XTP" compartment="Cytosol" />
			<species id="_O2xt" name="O2xt" compartment="Extracellular" />
			<species id="_CAMP" name="3,5-CyclicAMP" compartment="Cytosol" />
			<species id="_GLYTRNA" name="glycyl-tRNAGly" compartment="Cytosol" />
			<species id="_RNAM" name="N-Ribosylnicotinamide" compartment="Cytosol" />
			<species id="_GABALm" name="4-AminobutyraldehydeM" compartment="Mitochondria" />
			<species id="_NAGA6P" name="N-Acetyl-D-glucosamine-6-phosphate" compartment="Cytosol" />
			<species id="_LACxt" name="LACxt" compartment="Extracellular" />
			<species id="_ETHxt" name="ETHxt" compartment="Extracellular" />
			<species id="_NAM" name="Nicotinamide" compartment="Cytosol" />
			<species id="_ODACP" name="3-Oxodecanoyl-[acp]" compartment="Cytosol" />
			<species id="_SO2" name="SO2" compartment="Cytosol" />
			<species id="_DHSP" name="Sphinganine-1-phosphate" compartment="Cytosol" />
			<species id="_GLUPm" name="alpha-D-GlutamylphosphateM" compartment="Mitochondria" />
			<species id="_XTSINExt" name="XTSINExt" compartment="Extracellular" />
			<species id="_C180xt" name="C180xt" compartment="Extracellular" />
			<species id="_AGL3P" name="Acyl-sn-glycerol-3-phosphate" compartment="Cytosol" />
			<species id="_SPYR" name="3-Sulfinylpyruvate" compartment="Cytosol" />
			<species id="_bALAm" name="beta-AlanineM" compartment="Mitochondria" />
			<species id="_CIT" name="Citrate" compartment="Cytosol" />
			<species id="_SPRM" name="Spermine" compartment="Cytosol" />
			<species id="_CO2" name="CO2" compartment="Cytosol" />
			<species id="_LACm" name="(R)-LactateM" compartment="Mitochondria" />
			<species id="_AA" name="AcetylAdenylate" compartment="Cytosol" />
			<species id="_PHE" name="L-Phenylalanine" compartment="Cytosol" />
			<species id="_DECOA" name="trans-Dec-2-enoyl-COA" compartment="Cytosol" />
			<species id="_FDP" name="beta-D-Fructose-1,6-bisphosphate" compartment="Cytosol" />
			<species id="_NPP" name="all-trans-Nonaprenyldiphosphate" compartment="Cytosol" />
			<species id="_Melatonin" name="Melatonin" compartment="Cytosol" />
			<species id="_LCOAm" name="Lauroyl-COAM; DODECANOYL-COAM" compartment="Mitochondria" />
			<species id="_S7P" name="Sedoheptulose-7-phosphate" compartment="Cytosol" />
			<species id="_LTRNA" name="tRNA(Lys)" compartment="Cytosol" />
			<species id="_CER3" name="Ceramide-3;N-Acylsphingosine" compartment="Cytosol" />
			<species id="_GABAxt" name="GABAxt" compartment="Extracellular" />
			<species id="_PYRDX" name="Pyridoxine" compartment="Cytosol" />
			<species id="_4_Methyl_2_oxopentanoate" name="4-Methyl-2-oxopentanoate" compartment="Cytosol" />
			<species id="_THFG_2_" name="Tetrahydrofolyl-[Glu](n)" compartment="Cytosol" />
			<species id="_DC" name="Deoxycytidine" compartment="Cytosol" />
			<species id="_PQQ" name="PQQ" compartment="Cytosol" />
			<species id="_O2__" name="O2.-" compartment="Cytosol" />
			<species id="_TDECOAm" name="trans-Tetradec-2-enoyl-COAM" compartment="Mitochondria" />
			<species id="_Hordenine" name="Hordenine" compartment="Cytosol" />
			<species id="_GLxt" name="GLxt" compartment="Extracellular" />
			<species id="_Triiodothyronine" name="Triiodothyronine" compartment="Cytosol" />
			<species id="_5_Methylcytosine__in_DNA_" name="5-Methylcytosine (in DNA)" compartment="Cytosol" />
			<species id="_DNA" name="DNA" compartment="Cytosol" />
			<species id="_FERIm" name="Ferricytochrome-cM" compartment="Mitochondria" />
			<species id="_CMUSA" name="2-Amino-3-carboxymuconate-semialdehyde" compartment="Cytosol" />
			<species id="_PSm" name="PhosphatidylserineM" compartment="Mitochondria" />
			<species id="_GNxt" name="GNxt" compartment="Extracellular" />
			<species id="_DMPP" name="Dimethylallyldiphosphate" compartment="Cytosol" />
			<species id="_DHFm" name="DihydrofolateM" compartment="Mitochondria" />
			<species id="_DR1P" name="Deoxy-ribose-1-phosphate" compartment="Cytosol" />
			<species id="_HCOA" name="Hexanoyl-COA" compartment="Cytosol" />
			<species id="_DAxt" name="DAxt" compartment="Extracellular" />
			<species id="_AASP" name="N-acetyl-L-aspartate" compartment="Cytosol" />
			<species id="_TMAO" name="Trimethylamine-N-oxide" compartment="Cytosol" />
			<species id="_AAP" name="5-Acetoamidopentanoate" compartment="Cytosol" />
			<species id="_PEP" name="Phosphoenolpyruvate" compartment="Cytosol" />
			<species id="_ACLACm" name="2-AcetolactateM" compartment="Mitochondria" />
			<species id="_MYOIxt" name="MYOIxt" compartment="Extracellular" />
			<species id="_2NPMBm" name="2-Nonaprenyl-6-methoxy-1,4-benzoquinoneM" compartment="Mitochondria" />
			<species id="_L_Cysteate" name="L-Cysteate" compartment="Cytosol" />
			<species id="_HISTM" name="Histamine,1H-Imidazole-4-ethanamine" compartment="Cytosol" />
			<species id="_HCO3" name="HCO3" compartment="Cytosol" />
			<species id="_DANNA" name="7,8-Diaminononanoate" compartment="Cytosol" />
			<species id="_HAKG" name="D-4-Hydroxy-2-oxoglutarate" compartment="Cytosol" />
			<species id="_P5Cm" name="(S)-1-Pyrroline-5-carboxylateM" compartment="Mitochondria" />
			<species id="_OHPB" name="2-Oxo-3-hydroxy-4-phosphobutanoate" compartment="Cytosol" />
			<species id="_C100ACP" name="Decanoyl-[acp]" compartment="Cytosol" />
			<species id="_OPPm" name="OPPm" compartment="Mitochondria" />
			<species id="_TRPxt" name="TRPxt" compartment="Extracellular" />
			<species id="_GAR" name="5-Phosphoribosylglycinamide" compartment="Cytosol" />
			<species id="_NH3m" name="NH3M" compartment="Mitochondria" />
			<species id="_OECOA" name="trans-Oct-2-enoyl-COA" compartment="Cytosol" />
			<species id="_ACP" name="Acyl-carrier-protein" compartment="Cytosol" />
			<species id="_SOT" name="D-Sorbitol" compartment="Cytosol" />
			<species id="_GLYT" name="D-Glycerate" compartment="Cytosol" />
			<species id="_CYSxt" name="CYSxt" compartment="Extracellular" />
			<species id="_Cobamide_coenzyme" name="Cobamide coenzyme" compartment="Cytosol" />
			<species id="_ODECOA" name="1-Octadeceneoyl-COA" compartment="Cytosol" />
			<species id="_HTPROP" name="Hydantoin-5-propionate" compartment="Cytosol" />
			<species id="_DGALCER" name="Digalactosylceramide" compartment="Cytosol" />
			<species id="_INPP" name="1D-myo-Inositol1,3,4,5,6-pentakisphosphate" compartment="Cytosol" />
			<species id="_C161xt" name="C161xt" compartment="Extracellular" />
			<species id="_PDLA" name="Pyridoxamine" compartment="Cytosol" />
			<species id="_ETH" name="Ethanol" compartment="Cytosol" />
			<species id="_GA2" name="GA2" compartment="Cytosol" />
			<species id="_FPP" name="trans,trans-Farnesyldiphosphate" compartment="Cytosol" />
			<species id="_ADPRIB2P" name="ADPribose 2 phosphate" compartment="Cytosol" />
			<species id="_PHP" name="3-Phosphonooxypyruvate" compartment="Cytosol" />
			<species id="_HDEACP" name="trans-Hexadec-2-enoyl-[acp]" compartment="Cytosol" />
			<species id="_ACRCOA" name="Acryloyl-CoA" compartment="Cytosol" />
			<species id="_C140ACP" name="Myristoyl-[acyl-carrier-protein]" compartment="Cytosol" />
			<species id="_ITP" name="ITP" compartment="Cytosol" />
			<species id="_ADPm" name="ADPM" compartment="Mitochondria" />
			<species id="_HTDCOAm" name="(S)-3-Hydroxytetradecanoyl-COAM" compartment="Mitochondria" />
			<species id="_Cysteamine" name="Cysteamine" compartment="Cytosol" />
			<species id="_MCHOL" name="4alpha-Methylcholesta-8-en-3beta-ol" compartment="Cytosol" />
			<species id="_ALAGLY" name="R-S-Alanylglycine" compartment="Cytosol" />
			<species id="_PPIXm" name="ProtoporphyrinM" compartment="Mitochondria" />
			<species id="_FUMm" name="FumarateM" compartment="Mitochondria" />
			<species id="_OCDYCACOA" name="Linolenoyl-COA" compartment="Cytosol" />
			<species id="_Methylamine" name="Methylamine" compartment="Cytosol" />
			<species id="_FOLm" name="FolateM" compartment="Mitochondria" />
			<species id="_TPI" name="D-myo-inositol-1,4,5-trisphosphate" compartment="Cytosol" />
			<species id="_EHG" name="L-erythro-4-Hydroxyglutamate" compartment="Cytosol" />
			<species id="_MTRNA" name="MTRNA" compartment="Cytosol" />
			<species id="_DADPm" name="Dadpm" compartment="Mitochondria" />
			<species id="_ETHAMxt" name="ETHAMxt" compartment="Extracellular" />
			<species id="_SUCxt" name="SUCxt" compartment="Extracellular" />
			<species id="_PEm" name="PhosphatidylethanolamineM" compartment="Mitochondria" />
			<species id="_MI1345P" name="1D-myo-Inositol-1,3,4,5-tetrakisphosphate" compartment="Cytosol" />
			<species id="_ADN" name="Adenosine" compartment="Cytosol" />
			<species id="_MANNAN_n_" name="Mannan" compartment="Cytosol" />
			<species id="_EPM" name="Epimelibiose" compartment="Cytosol" />
			<species id="_DOLMANP" name="Dolichylbeta-D-mannosylphosphate" compartment="Cytosol" />
			<species id="_Protein" name="Protein" compartment="Cytosol" />
			<species id="_ACOA" name="Acyl-CoA" compartment="Cytosol" />
			<species id="_L_Noradrenaline" name="L-Noradrenaline" compartment="Cytosol" />
			<species id="_SAICAR" name="1-(5-Phosphoribosyl)-5-amino-4-(N-succinocarboxamide)-imidazole" compartment="Cytosol" />
			<species id="_ANA" name="N-Acetylneuraminate" compartment="Cytosol" />
			<species id="_PEPTxt" name="PEPTxt" compartment="Extracellular" />
			<species id="_SUCCxt" name="SUCCxt" compartment="Extracellular" />
			<species id="_HCHOL" name="7alpha-Hydroxycholesterol" compartment="Cytosol" />
			<species id="_N156DMBZ" name="N1-(5-Phospho-alpha-D-ribosyl)-5,6-dimethylbenzimidazole" compartment="Cytosol" />
			<species id="_HEP" name="2-Hydroxy-3-(4-hydroxyphenyl)propenoate" compartment="Cytosol" />
			<species id="_PE" name="Phosphatidylethanolamine" compartment="Cytosol" />
			<species id="_ODDCOA" name="3-Oxododecanoyl-COA" compartment="Cytosol" />
			<species id="_SAP" name="SAP" compartment="Cytosol" />
			<species id="_NAC" name="Nicotinate" compartment="Cytosol" />
			<species id="_SAHm" name="S-Adenosyl-L-homocysteineM" compartment="Mitochondria" />
			<species id="_INSxt" name="INSxt" compartment="Extracellular" />
			<species id="_OIHAP" name="(4S)-5-Hydroxy-2,4-dioxopentanoate" compartment="Cytosol" />
			<species id="_HQN" name="Hydroquinone" compartment="Cytosol" />
			<species id="_GLN" name="L-Glutamine" compartment="Cytosol" />
			<species id="_PNTO" name="(R)-Pantothenate" compartment="Cytosol" />
			<species id="_SDLIPO" name="S-SuccinylDLIPO" compartment="Cytosol" />
			<species id="_bDGALS" name="beta-D-Galactoside" compartment="Cytosol" />
			<species id="_tRNA_Cys_" name="tRNA(Cys)" compartment="Cytosol" />
			<species id="_MI14P" name="1D-myo-Inositol-1,4-bisphosphate" compartment="Cytosol" />
			<species id="_SOR" name="Sorbose" compartment="Cytosol" />
			<species id="_4HBZ" name="4-Hydroxybenzoate" compartment="Cytosol" />
			<species id="_INAAm" name="Indole-3-acetaldehydeM" compartment="Mitochondria" />
			<species id="_ASPm" name="L-AspartateM" compartment="Mitochondria" />
			<species id="_DGMP" name="dGMP" compartment="Cytosol" />
			<species id="_H2Om" name="H2OM" compartment="Mitochondria" />
			<species id="_L_Tyrosyl_tRNA_Tyr_" name="L-Tyrosyl-tRNA(Tyr)" compartment="Cytosol" />
			<species id="_MEOH" name="methanol" compartment="Cytosol" />
			<species id="_Tyramine" name="Tyramine" compartment="Cytosol" />
			<species id="_CHITOB" name="Chitobiose" compartment="Cytosol" />
			<species id="_PHC1" name="L-1-Pyrroline-4-hydroxy-2-carboxylate" compartment="Cytosol" />
			<species id="_DUxt" name="DUxt" compartment="Extracellular" />
			<species id="_4PPNTEm" name="Pantetheine-4-phosphateM" compartment="Mitochondria" />
			<species id="_SPRMDxt" name="SPRMDxt" compartment="Extracellular" />
			<species id="_GDPMAN" name="GDPmannose" compartment="Cytosol" />
			<species id="_MMETxt" name="MMETxt" compartment="Extracellular" />
			<species id="_DEACP" name="trans-Dec-2-enoyl-[ACP]" compartment="Cytosol" />
			<species id="_URIxt" name="URIxt" compartment="Extracellular" />
			<species id="_OSUC" name="Oxalosuccinate" compartment="Cytosol" />
			<species id="_HINAC" name="5-Hydroxyindoleacetate" compartment="Cytosol" />
			<species id="_HISxt" name="HISxt" compartment="Extracellular" />
			<species id="_Homovanillate" name="Homovanillate" compartment="Cytosol" />
			<species id="_OTCOA" name="3-Oxotetradecanoyl-COA" compartment="Cytosol" />
			<species id="_PAA" name="Phenylacetaldehyde" compartment="Cytosol" />
			<species id="_PAT" name="3-Phospoadenylate" compartment="Cytosol" />
			<species id="_2HTPP" name="2-(alpha-Hydroxyethyl)thiamine-diphosphate" compartment="Cytosol" />
			<species id="_ACCOA" name="Acetyl-CoA" compartment="Cytosol" />
			<species id="_OHCOA" name="3-Oxohexanoyl-COA" compartment="Cytosol" />
			<species id="_PMME" name="Phosphatidyl-N-methylethanolamine" compartment="Cytosol" />
			<species id="_SLFxt" name="SLFxt" compartment="Extracellular" />
			<species id="_AHDOB" name="4-(2-Amino-3-hydroxyphenyl)-2,4-dioxobutanoate" compartment="Cytosol" />
			<species id="_GLAMN" name="Glucosamine" compartment="Cytosol" />
			<species id="_X5P" name="D-Xylose-5-phosphate,D-Xylulose-5-phosphate" compartment="Cytosol" />
			<species id="_LTHP" name="6-Lactoyl-5,6,7,8-tetrahydropterin" compartment="Cytosol" />
			<species id="_DTTPxt" name="DTTPxt" compartment="Extracellular" />
			<species id="_CACD" name="Cob(I)yrinate a,c diamide" compartment="Cytosol" />
			<species id="_CDPETN" name="CDPethanolamine" compartment="Cytosol" />
			<species id="_MALT" name="Malonate" compartment="Cytosol" />
			<species id="_GppppG" name="Bis(5-guanosyl)tetraphosphate" compartment="Cytosol" />
			<species id="_XYL" name="D-Xylose" compartment="Cytosol" />
			<species id="_IPPP" name="Isopentenyldiphosphate" compartment="Cytosol" />
			<species id="_AONA" name="8-Amino-7-oxononanoate" compartment="Cytosol" />
			<species id="_MTHF" name="5-Methyltetrahydrofolate" compartment="Cytosol" />
			<species id="_RSGT" name="R-S-Glutathione" compartment="Cytosol" />
			<species id="_MPYR" name="3-Mercaptopyruvate" compartment="Cytosol" />
			<species id="_OPEP" name="Oligopeptide" compartment="Cytosol" />
			<species id="_GLY" name="Glycine" compartment="Cytosol" />
			<species id="_NADHm" name="NADHM" compartment="Mitochondria" />
			<species id="_OMP" name="Orotidine-5-phosphate" compartment="Cytosol" />
			<species id="_MHPGA" name="3-Methoxy-4-hydroxyphenylglycolaldehyde" compartment="Cytosol" />
			<species id="_Phenol" name="Phenol" compartment="Cytosol" />
			<species id="_UMP" name="UMP" compartment="Cytosol" />
			<species id="_ACAR" name="O-Acetylcarnitine" compartment="Cytosol" />
			<species id="_CITRm" name="L-CitrullineM" compartment="Mitochondria" />
			<species id="_PNTOxt" name="PNTOxt" compartment="Extracellular" />
			<species id="_MAL" name="Malate" compartment="Cytosol" />
			<species id="_NSUCG" name="N2-Succinyl-L-glutamate" compartment="Cytosol" />
			<species id="_SAMxt" name="SAMxt" compartment="Extracellular" />
			<species id="_Ferrocytochrome_b5" name="Ferrocytochrome b5" compartment="Cytosol" />
			<species id="_GLUm" name="GlutamateM" compartment="Mitochondria" />
			<species id="_GLAm" name="D-GlucarateM" compartment="Mitochondria" />
			<species id="_P5C" name="(S)-1-Pyrroline-5-carboxylate" compartment="Cytosol" />
			<species id="_TRE" name="alpha,alpha-Trehalose" compartment="Cytosol" />
			<species id="_ACALm" name="AcetaldehydeM" compartment="Mitochondria" />
			<species id="_FTHF" name="10-Formyltetrahydrofolate" compartment="Cytosol" />
			<species id="_DHPT" name="Dihydropteroate" compartment="Cytosol" />
			<species id="_PINS" name="1-Phosphatidyl-D-myo-inositol" compartment="Cytosol" />
			<species id="_GLUxt" name="GLUxt" compartment="Extracellular" />
			<species id="_DADP" name="dADP" compartment="Cytosol" />
			<species id="_HINAAm" name="5-HydroxyindoleacetaldehydeM" compartment="Mitochondria" />
			<species id="_C160ACP" name="Hexadecanoyl-[acp]" compartment="Cytosol" />
			<species id="_AMG" name="Methyl-D-glucoside" compartment="Cytosol" />
			<species id="_Alkyl_sulfate" name="Alkyl sulfate" compartment="Cytosol" />
			<species id="_GENALD" name="Gentisatealdehyde" compartment="Cytosol" />
			<species id="_OEACP" name="trans-Oct-2-enoyl-[acp]" compartment="Cytosol" />
			<species id="_NAxt" name="NAxt" compartment="Extracellular" />
			<species id="_HDDACPm" name="(R)-3-Hydroxydodecanoyl-[acp]M" compartment="Mitochondria" />
			<species id="_SUCCm" name="SuccinateM" compartment="Mitochondria" />
			<species id="_PINS4P" name="1-Phosphatidyl-1D-myo-inositol-4-phosphate" compartment="Cytosol" />
			<species id="_OTACP" name="OTACP" compartment="Cytosol" />
			<species id="_ACTACm" name="AcetoacetateM" compartment="Mitochondria" />
			<species id="_AACCOAm" name="Acetoacetyl-CoAm" compartment="Mitochondria" />
			<species id="_ERGOST" name="Ergosterol" compartment="Cytosol" />
			<species id="_R1P" name="D-Ribose-1-phosphate" compartment="Cytosol" />
			<species id="_HPROP" name="3-Hydroxypropanoate" compartment="Cytosol" />
			<species id="_GLUGSAL" name="L-Glutamate-5-semialdehyde" compartment="Cytosol" />
			<species id="_CCMP" name="3,5-CyclicCMP" compartment="Cytosol" />
			<species id="_BEACP" name="But-2-enoyl-[acyl-carrier-protein]" compartment="Cytosol" />
			<species id="_UDPGN" name="UDP-Glucuronate" compartment="Cytosol" />
			<species id="_CL" name="Cardiolipin" compartment="Cytosol" />
			<species id="_MHMD" name="3-Methoxy-4-hydroxymandelate;Vanillylmandelicacid" compartment="Cytosol" />
			<species id="_AATRE6P" name="alpha,alpha-Trehalose6-phosphate" compartment="Cytosol" />
			<species id="_AGPE" name="1-Acyl-sn-glycero-3-phosphoethanolamine" compartment="Cytosol" />
			<species id="_IPPMALm" name="2-IsopropylmalateM" compartment="Mitochondria" />
			<species id="_HA" name="Hydroxyacetone" compartment="Cytosol" />
			<species id="_PROPCOA" name="Propanoyl-CoA" compartment="Cytosol" />
			<species id="_HDDACP" name="(R)-3-Hydroxydodecanoyl-[acp]" compartment="Cytosol" />
			<species id="_C120ACPm" name="Dodecanoyl-[acyl-carrier-protein]M" compartment="Mitochondria" />
			<species id="_DA" name="Deoxyadenosine" compartment="Cytosol" />
			<species id="_LACTP" name="Lactose-6-phosphate" compartment="Cytosol" />
			<species id="_LEUxt" name="LEUxt" compartment="Extracellular" />
			<species id="_HDECOAm" name="trans-Hexadec-2-enoyl-COAM" compartment="Mitochondria" />
			<species id="_BACPm" name="Butyryl-[acp]M" compartment="Mitochondria" />
			<species id="_PHC" name="L-1-Pyrroline-3-hydroxy-5-carboxylate" compartment="Cytosol" />
			<species id="_3_Hydroxy_TMLYS" name="3-Hydroxy-TMLYS" compartment="Cytosol" />
			<species id="_RMN" name="D-Rhamnose" compartment="Cytosol" />
			<species id="_HTDACPm" name="(3R)-3-Hydroxytetradecanoyl-[acyl-carrier-protein]M" compartment="Mitochondria" />
			<species id="_4_8_Dihydroxyquinoline" name="4,8-Dihydroxyquinoline" compartment="Cytosol" />
			<species id="_UDP_xylose" name="UDP-xylose" compartment="Cytosol" />
			<species id="_alpha_Ribazole" name="alpha-Ribazole" compartment="Cytosol" />
			<species id="_ARAB" name="D-Arabinose" compartment="Cytosol" />
			<species id="_MMS" name="(S)-Methylmalonatesemialdehyde" compartment="Cytosol" />
			<species id="_G6P" name="alpha-D-Glucose-6-phosphate" compartment="Cytosol" />
			<species id="_L_Aspartyl_ANTRNA" name="L-Aspartyl-ANTRNA" compartment="Cytosol" />
			<species id="_3_Hydroxyisovaleryl_COA" name="3-Hydroxyisovaleryl-COA" compartment="Cytosol" />
			<species id="_PHExt" name="PHExt" compartment="Extracellular" />
			<species id="_DAOP" name="2,5-Diamino-6-(5-triphosphoryl-3,4-trihydroxy-2-oxopentyl)-amino-4-oxopyrimidine" compartment="Cytosol" />
			<species id="_CAPm" name="CarbamoylphosphateM" compartment="Mitochondria" />
			<species id="_BEACPm" name="But-2-enoyl-[acyl-carrier-protein]M" compartment="Mitochondria" />
			<species id="_N45HBZ" name="N45HBZ" compartment="Cytosol" />
			<species id="_PALOCOA" name="Palmitoyl-COA" compartment="Cytosol" />
			<species id="_FAMKYN" name="Formyl-N-acetyl-5-methoxykynurenamine" compartment="Cytosol" />
			<species id="_L_Dopachrome" name="L-Dopachrome" compartment="Cytosol" />
			<species id="_OMVALm" name="3-Methyl-2-oxobutanoateM" compartment="Mitochondria" />
			<species id="_enol_PHPYR" name="enol-PHPYR" compartment="Cytosol" />
			<species id="_PTH" name="Heme" compartment="Cytosol" />
			<species id="_MALxt" name="MALxt" compartment="Extracellular" />
			<species id="_HECOAm" name="trans-Hex-2-enoyl-COAM" compartment="Mitochondria" />
			<species id="_DTDP" name="dTDP" compartment="Cytosol" />
			<species id="_SPN1P" name="Sphingosine-1-phosphate" compartment="Cytosol" />
			<species id="_UGC" name="(-)-Ureidoglycolate" compartment="Cytosol" />
			<species id="_GLYAm" name="D-GlyceraldehydeM" compartment="Mitochondria" />
			<species id="_3PSER" name="3-Phosphoserine" compartment="Cytosol" />
			<species id="_IMACm" name="Imidazole-4-acetateM" compartment="Mitochondria" />
			<species id="_CO2xt" name="CO2xt" compartment="Extracellular" />
			<species id="_C161ACPm" name="Palmitoyl-[acyl-carrier-protein]M" compartment="Mitochondria" />
			<species id="_DHPEG" name="3,4-Dihydroxyphenylethyleneglycol" compartment="Cytosol" />
			<species id="_PHPYR" name="Phenylpyruvate" compartment="Cytosol" />
			<species id="_CYS" name="L-Cysteine" compartment="Cytosol" />
			<species id="_AN" name="Anthranilate" compartment="Cytosol" />
			<species id="_AMP" name="AMP" compartment="Cytosol" />
			<species id="_DU" name="Deoxyuridine" compartment="Cytosol" />
			<species id="_PS" name="Phosphatidylserine" compartment="Cytosol" />
			<species id="_CHOLA" name="Cholesta-7,24-dien-3beta-ol" compartment="Cytosol" />
			<species id="_ZYMST" name="Zymosterol" compartment="Cytosol" />
			<species id="_PAPxt" name="PAPxt" compartment="Extracellular" />
			<species id="_C221ACP" name="C221ACP" compartment="Cytosol" />
			<species id="_Tryptamine" name="Tryptamine" compartment="Cytosol" />
			<species id="_FPTP" name="Formamidopyrimidine-nucleosidetriphosphate" compartment="Cytosol" />
			<species id="_TAG16P" name="D-Tagatose-1,6-bisphosphate" compartment="Cytosol" />
			<species id="_CAP" name="Carbamoylphosphate" compartment="Cytosol" />
			<species id="_FADH2m" name="FADH2M" compartment="Mitochondria" />
			<species id="_GN" name="Guanine" compartment="Cytosol" />
			<species id="_TDDCOAm" name="TDDCOAm" compartment="Mitochondria" />
			<species id="_MVLm" name="(R)-MevalonateM" compartment="Mitochondria" />
			<species id="_BT" name="BT" compartment="Cytosol" />
			<species id="_GNA" name="D-Glucuronate" compartment="Cytosol" />
			<species id="_HCO3_" name="HCO3-" compartment="Cytosol" />
			<species id="_BET" name="Betaine" compartment="Cytosol" />
			<species id="_AHTD" name="2-Amino-4-hydroxy-6-(erythro-1,2,3-trihydroxypropyl)-dihydropteridinetriphosphate" compartment="Cytosol" />
			<species id="_N2_Succinyl_ORN" name="N2-Succinyl-ORN" compartment="Cytosol" />
			<species id="_PTRSC" name="Putrescine" compartment="Cytosol" />
			<species id="_GTRP" name="P1,P4-Bis(5-guanosyl)tetraphosphate" compartment="Cytosol" />
			<species id="_CDPDG" name="CDPdiacylglycerol" compartment="Cytosol" />
			<species id="_CHOLEST" name="Cholesterolester" compartment="Cytosol" />
			<species id="_L_Glutamyl_tRNA_Gln_" name="L-Glutamyl-tRNA(Gln)" compartment="Cytosol" />
			<species id="_DHSPH" name="3-Dehydrosphinganine" compartment="Cytosol" />
			<species id="_HMB" name="Hydroxymethylbilane" compartment="Cytosol" />
			<species id="_Formylanthranilate" name="Formylanthranilate" compartment="Cytosol" />
			<species id="_GM3" name="GM3" compartment="Cytosol" />
			<species id="_UREA" name="Urea" compartment="Cytosol" />
			<species id="_DTB" name="Dethiobiotin" compartment="Cytosol" />
			<species id="_LGT" name="(R)-S-Lactoylglutathione" compartment="Cytosol" />
			<species id="_R5P" name="D-Ribose-5-phosphate" compartment="Cytosol" />
			<species id="_DTDPG" name="dTDPglucose" compartment="Cytosol" />
			<species id="_S__2_Methylbutanoyl__DLIPO" name="S-(2-Methylbutanoyl)-dihydrolipoamide" compartment="Cytosol" />
			<species id="_GLU" name="L-Glutamate" compartment="Cytosol" />
			<species id="_NADH" name="NADH" compartment="Cytosol" />
			<species id="_DHICA" name="5,6-Dihydroxyindole-2-carboxylate" compartment="Cytosol" />
			<species id="_CHOxt" name="CHOxt" compartment="Extracellular" />
			<species id="_TCOA" name="Tetradecanoyl-CoA" compartment="Cytosol" />
			<species id="_RIBFLAVm" name="RiboflavinM" compartment="Mitochondria" />
			<species id="_LAC" name="(R)-Lactate" compartment="Cytosol" />
			<species id="_INACm" name="IndoleacetateM" compartment="Mitochondria" />
			<species id="_HOACP" name="(3R)-3-Hydroxyoctanoyl-[acyl-carrier-protein]" compartment="Cytosol" />
			<species id="_OTCOAm" name="3-Oxotetradecanoyl-COAM" compartment="Mitochondria" />
			<species id="_TDDACPm" name="trans-Dodec-2-enoyl-[acp]M" compartment="Mitochondria" />
			<species id="_GLAC" name="D-Galactose" compartment="Cytosol" />
			<species id="_ANA9P" name="N-Acetylneuraminate-9-phosphate" compartment="Cytosol" />
			<species id="_DTTP" name="dTTP" compartment="Cytosol" />
			<species id="_MNTxt" name="MNTxt" compartment="Extracellular" />
			<species id="_ApppA" name="P(1),P(3)-bis(5-adenosyl)triphosphate" compartment="Cytosol" />
			<species id="_DUm" name="DeoxyuridineM" compartment="Mitochondria" />
			<species id="_CITm" name="CitrateM" compartment="Mitochondria" />
			<species id="_DT" name="Thymidine" compartment="Cytosol" />
			<species id="_BTxt" name="BTxt" compartment="Extracellular" />
			<species id="_MAACOA" name="a-Methylacetoacetyl-CoA" compartment="Cytosol" />
			<species id="_PRO" name="L-Proline" compartment="Cytosol" />
			<species id="_NM2PCAR" name="N1-Methyl-2-pyridone-5-carboxamide" compartment="Cytosol" />
			<species id="_CITxt" name="CITxt" compartment="Extracellular" />
			<species id="_MIMAA" name="3-Methylimidazoleacetaldehyde" compartment="Cytosol" />
			<species id="_ASC" name="L-Ascorbate" compartment="Cytosol" />
			<species id="_PGm" name="PhosphatidylglycerolM" compartment="Mitochondria" />
			<species id="_OA" name="Oxaloacetate" compartment="Cytosol" />
			<species id="_L_Aspartyl_tRNA_Asp_" name="L-Aspartyl-tRNA(Asp)" compartment="Cytosol" />
			<species id="_OICAP" name="3-Carboxy-4-methyl-2-oxopentanoate; 4-Methyl-2-oxopentanoate" compartment="Cytosol" />
			<species id="_CITR" name="L-Citrulline" compartment="Cytosol" />
			<species id="_2_Amino_3_oxoadipate" name="2-Amino-3-oxoadipate" compartment="Cytosol" />
			<species id="_NADPHm" name="NADPHM" compartment="Mitochondria" />
			<species id="_PPI" name="Pyrophosphate" compartment="Cytosol" />
			<species id="_DHPIC" name="5-(2-Carboxyethyl)-4,6-dihydroxypicolinate" compartment="Cytosol" />
			<species id="_PALCOAm" name="Palmityl-CoAM" compartment="Mitochondria" />
			<species id="_SLFm" name="SulfateM" compartment="Mitochondria" />
			<species id="_GLL" name="D-Glucurono-lactone" compartment="Cytosol" />
			<species id="_FAD" name="FAD" compartment="Cytosol" />
			<species id="_HPA" name="2-Hydroxyphenylacetate" compartment="Cytosol" />
			<species id="_Dihydrolipoylprotein" name="Dihydrolipoylprotein" compartment="Cytosol" />
			<species id="_MET" name="L-Methionine" compartment="Cytosol" />
			<species id="_DIDP" name="DIDP" compartment="Cytosol" />
			<species id="_NAMA6P" name="N-Acetyl-D-mannosamine-6-phosphate" compartment="Cytosol" />
			<species id="_CIMP" name="3,5-CyclicIMP" compartment="Cytosol" />
			<species id="_GUAC" name="GUAC" compartment="Cytosol" />
			<species id="_IBCOA" name="2-Methylpropanoyl-CoA" compartment="Cytosol" />
			<species id="_Globin" name="Globin" compartment="Cytosol" />
			<species id="_CAIR" name="1-(5-Phospho-D-ribosyl)-5-amino-4-imidazolecarboxylate" compartment="Cytosol" />
			<species id="_2N6H" name="2-Nonaprenyl-6-hydroxyphenol" compartment="Cytosol" />
			<species id="_NH3" name="NH3" compartment="Cytosol" />
			<species id="_MEL" name="Melanin" compartment="Cytosol" />
			<species id="_ALTRNA" name="L-Arginyl-tRNA(Arg)" compartment="Cytosol" />
			<species id="_UREAxt" name="UREAxt" compartment="Extracellular" />
			<species id="_CAR" name="Carnitine" compartment="Cytosol" />
			<species id="_FOUR" name="Formate" compartment="Cytosol" />
			<species id="_Holo_Lys2" name="Holo-Lys2" compartment="Cytosol" />
			<species id="_DUMPm" name="DUMPM" compartment="Mitochondria" />
			<species id="_FGAM" name="2-(Formamido)-N1-(5-phosphoribosyl)acetamidine" compartment="Cytosol" />
			<species id="_TECOA" name="Tetradecenoyl-COA" compartment="Cytosol" />
			<species id="_LEU" name="L-Leucine" compartment="Cytosol" />
			<species id="_DOLP" name="Dolichylphosphate" compartment="Cytosol" />
			<species id="_3_Ureidopropionate" name="3-Ureidopropionate" compartment="Cytosol" />
			<species id="_HEACP" name="trans-Hex-2-enoyl-[acp]" compartment="Cytosol" />
			<species id="_AMASA" name="L-2-Aminoadipate-6-semialdehyde" compartment="Cytosol" />
			<species id="_TDEACP" name="trans-Tetradec-2-enoyl-[acp]" compartment="Cytosol" />
			<species id="_ADPRIB" name="ADPribose" compartment="Cytosol" />
			<species id="_4_6_Dihydroxyquinoline" name="4,6-Dihydroxyquinoline" compartment="Cytosol" />
			<species id="_ASERT" name="N-Acetylserotonin" compartment="Cytosol" />
			<species id="_MACAC" name="4-Maleylacetoacetate" compartment="Cytosol" />
			<species id="_FADHm" name="FADHM" compartment="Mitochondria" />
			<species id="_HI" name="HI" compartment="Cytosol" />
			<species id="_Calcidiol" name="Calcidiol" compartment="Cytosol" />
			<species id="_ADCD" name="Adenosyl cobyrinate a,c diamide" compartment="Cytosol" />
			<species id="_PAD" name="2-Phenylacetamide" compartment="Cytosol" />
			<species id="_PRPPm" name="5-Phospho-alpha-D-ribose-1-diphosphateM" compartment="Mitochondria" />
			<species id="_3_Methoxytyramine" name="3-Methoxytyramine" compartment="Cytosol" />
			<species id="_ACACPm" name="Acyl-[acyl-carrier-protein]M" compartment="Mitochondria" />
			<species id="_S23E" name="(S)-2,3-Epoxysqualene" compartment="Cytosol" />
			<species id="_D6PGL" name="D-Glucono-1,5-lactone-6-phosphate" compartment="Cytosol" />
			<species id="_H2SO3" name="Sulfite" compartment="Cytosol" />
			<species id="_Maleic_acid" name="Maleic acid" compartment="Cytosol" />
			<species id="_THFm" name="TetrahydrofolateM" compartment="Mitochondria" />
			<species id="_DIPEP" name="Dipeptide" compartment="Cytosol" />
			<species id="_GABAL" name="4-Aminobutyraldehyde,4-Aminobutanal" compartment="Cytosol" />
			<species id="_bKLAC" name="3-Keto-beta-D-Lactate" compartment="Cytosol" />
			<species id="_Dopamine" name="Dopamine" compartment="Cytosol" />
			<species id="_tRNA_Ala_" name="tRNA(Ala)" compartment="Cytosol" />
			<species id="_GQ1" name="GQ1" compartment="Cytosol" />
			<species id="_Propinol_adenylate" name="Propinol adenylate" compartment="Cytosol" />
			<species id="_MELIxt" name="MELIxt" compartment="Extracellular" />
			<species id="_atpm" name="ATPM" compartment="Mitochondria" />
			<species id="_bDGN" name="beta-D-Glucuronoside" compartment="Cytosol" />
			<species id="_NAGLU" name="NAGLU" compartment="Cytosol" />
			<species id="_ASUC" name="N6-(1,2-Dicarboxyethyl)-AMP" compartment="Cytosol" />
			<species id="_TMLYS" name="N6,N6,N6-Trimethyl-L-lysine" compartment="Cytosol" />
			<species id="_GLCxt" name="GLCxt" compartment="Extracellular" />
			<species id="_FGAR" name="5-Phosphoribosyl-N-formylglycinamide" compartment="Cytosol" />
			<species id="_ZYMSTxt" name="ZYMSTxt" compartment="Extracellular" />
			<species id="_GALN" name="Galactan" compartment="Cytosol" />
			<species id="_URI" name="Uridine" compartment="Cytosol" />
			<species id="_FUM" name="Fumarate" compartment="Cytosol" />
			<species id="_IPPMAL" name="2-Isopropylmalate" compartment="Cytosol" />
			<species id="_H3MCOA" name="(S)-3-Hydroxy-3-methylglutaryl-CoA" compartment="Cytosol" />
			<species id="_QH2m" name="UbiquinolM" compartment="Mitochondria" />
			<species id="_MMCOAm" name="Methylmalonyl-CoAM" compartment="Mitochondria" />
			<species id="_HOCOAm" name="(S)-Hydroxyoctanoyl-COAM" compartment="Mitochondria" />
			<species id="_P2C" name="1-Pyrroline-2-carboxylate" compartment="Cytosol" />
			<species id="_3_Hydroxykynurenamine" name="3-Hydroxykynurenamine" compartment="Cytosol" />
			<species id="_HACP" name="Hexanoyl-[acp]" compartment="Cytosol" />
			<species id="_CH3_R" name="CH3-R" compartment="Cytosol" />
			<species id="_DLNST" name="24,25-Dihydrolanosterol" compartment="Cytosol" />
			<species id="_8_Methoxykynurenate" name="8-Methoxykynurenate" compartment="Cytosol" />
			<species id="_XTRP" name="XTRP" compartment="Cytosol" />
			<species id="_cis_Aconitate" name="cis-Aconitate" compartment="Cytosol" />
			<species id="_ACCAR" name="Acylcarnitine" compartment="Cytosol" />
			<species id="_GA1" name="GA1" compartment="Cytosol" />
			<species id="_IMAA" name="Imidazole-4-acetaldehyde" compartment="Cytosol" />
			<species id="_ORNxt" name="ORNxt" compartment="Extracellular" />
			<species id="_2NPMP" name="2-Nonaprenyl-6-methoxyphenol" compartment="Cytosol" />
			<species id="_ACARm" name="O-AcetylcarnitineM" compartment="Mitochondria" />
			<species id="_GLLm" name="D-Glucurono-lactoneM" compartment="Mitochondria" />
			<species id="_THRm" name="L-ThreonineM" compartment="Mitochondria" />
			<species id="_PEA" name="Phenethylamine" compartment="Cytosol" />
			<species id="_HDCOA" name="(S)-Hydroxydecanoyl-COA" compartment="Cytosol" />
			<species id="_ERGOSTxt" name="ERGOSTxt" compartment="Extracellular" />
			<species id="_L_Metanephrine" name="L-Metanephrine" compartment="Cytosol" />
			<species id="_N_Methyltyramine" name="N-Methyltyramine" compartment="Cytosol" />
			<species id="_MACOA" name="2-Methylprop-2-enoyl-CoA" compartment="Cytosol" />
			<species id="_CRTm" name="CreatineM" compartment="Mitochondria" />
			<species id="_QAm" name="Pyridine-2,3-dicarboxylateM" compartment="Mitochondria" />
			<species id="_OGTxt" name="OGTxt" compartment="Extracellular" />
			<species id="_SUCCOA" name="Succinyl-CoA" compartment="Cytosol" />
			<species id="_NAMN" name="Nicotinate-D-ribonucleotide" compartment="Cytosol" />
			<species id="_ETHm" name="EthanolM" compartment="Mitochondria" />
			<species id="_NAMRN" name="Nicotinamide-D-ribonucleotide" compartment="Cytosol" />
			<species id="_DHMALD" name="3,4-Dihydroxymandelaldehyde" compartment="Cytosol" />
			<species id="_BACOAm" name="Butanoyl-CoAM" compartment="Mitochondria" />
			<species id="_XAN" name="Xanthine" compartment="Cytosol" />
			<species id="_CGMP" name="3,5-CyclicGMP" compartment="Cytosol" />
			<species id="_NMN" name="NMN" compartment="Cytosol" />
			<species id="_PRYPAm" name="2-Propyn-1-alM" compartment="Mitochondria" />
			<species id="_Protein_N6_methyl_L_lysine" name="Protein N6-methyl-L-lysine" compartment="Cytosol" />
			<species id="_OHB" name="2-Oxo-3-hydroxy-4-phosphobutanoate" compartment="Cytosol" />
			<species id="_E4P" name="D-Erythrose-4-phosphate" compartment="Cytosol" />
			<species id="_ATRNA" name="tRNA(Arg)" compartment="Cytosol" />
			<species id="_FRUxt" name="FRUxt" compartment="Extracellular" />
			<species id="_CYTDxt" name="CYTDxt" compartment="Extracellular" />
			<species id="_ORN" name="L-Ornithine" compartment="Cytosol" />
			<species id="_PETHAM" name="Ethanolaminephosphate" compartment="Cytosol" />
			<species id="_6_Hydroxymelatonin" name="6-Hydroxymelatonin" compartment="Cytosol" />
			<species id="_PhytylPP" name="PhytylPP" compartment="Cytosol" />
			<species id="_HACPm" name="Hexanoyl-[acp]M" compartment="Mitochondria" />
			<species id="_ACCARm" name="AcylcarnitineM" compartment="Mitochondria" />
			<species id="_atp" name="ATP" compartment="Cytosol" />
			<species id="_UDPNAG" name="UDP-N-acetyl-D-galactosamine" compartment="Cytosol" />
			<species id="_GA6Pxt" name="GA6Pxt" compartment="Extracellular" />
			<species id="_RMNxt" name="RMNxt" compartment="Extracellular" />
			<species id="_OHm" name="HO-M" compartment="Mitochondria" />
			<species id="_C140xt" name="C140xt" compartment="Extracellular" />
			<species id="_DECOAm" name="trans-Dec-2-enoyl-COAM" compartment="Mitochondria" />
			<species id="_GTPm" name="GTPM" compartment="Mitochondria" />
			<species id="_TRP" name="L-Tryptophan" compartment="Cytosol" />
			<species id="_LCER" name="Lactosylceramide" compartment="Cytosol" />
			<species id="_HEACPm" name="trans-Hex-2-enoyl-[acp]M" compartment="Mitochondria" />
			<species id="_GGPP" name="Geranylgeranyldiphosphate" compartment="Cytosol" />
			<species id="_CROCOA" name="Crotonoyl-CoA" compartment="Cytosol" />
			<species id="_NAG" name="N-Acetylglucosamine" compartment="Cytosol" />
			<species id="_THRxt" name="THRxt" compartment="Extracellular" />
			<species id="_PRYPm" name="PropynoateM" compartment="Mitochondria" />
			<species id="_GLUCOA" name="glutaryl-CoA" compartment="Cytosol" />
			<species id="_AC" name="Acetate" compartment="Cytosol" />
			<species id="_THF" name="Tetrahydrofolate" compartment="Cytosol" />
			<species id="_T3P1" name="D-Glyceraldehyde-3-phosphate;(2R)-2-Hydroxy-3-(phosphonooxy)-propanal" compartment="Cytosol" />
			<species id="_TDDCOA" name="TDDCOA" compartment="Cytosol" />
			<species id="_PTRSCxt" name="PTRSCxt" compartment="Extracellular" />
			<species id="_ICITm" name="IsocitrateM" compartment="Mitochondria" />
			<species id="_DHI" name="5,6-Dihydroxyindole" compartment="Cytosol" />
			<species id="_MHIS" name="N(pai)-Methyl-L-histidine" compartment="Cytosol" />
			<species id="_HECOA" name="trans-Hex-2-enoyl-COA" compartment="Cytosol" />
			<species id="_GLYA" name="D-Glyceraldehyde" compartment="Cytosol" />
			<species id="_MALm" name="MalateM" compartment="Mitochondria" />
			<species id="_Coproporphyrinogen_I" name="Coproporphyrinogen I" compartment="Cytosol" />
			<species id="_ARGm" name="L-ArginineM" compartment="Mitochondria" />
			<species id="_AM6SA" name="2-Aminomuconate-6-semialdehyde" compartment="Cytosol" />
			<species id="_23PDG" name="2,3-Bisphospho-D-glycerate" compartment="Cytosol" />
			<species id="_CAGLU" name="N-Carbamoyl-L-glutamate" compartment="Cytosol" />
			<species id="_NAAD" name="Deamino-NAD+" compartment="Cytosol" />
			<species id="_PALA" name="Palmitaldehyde" compartment="Cytosol" />
			<species id="_3_Ureidoisobutyrate" name="3-Ureidoisobutyrate" compartment="Cytosol" />
			<species id="_5_6_DihydroTHY" name="5,6-DihydroTHY" compartment="Cytosol" />
			<species id="_GALCER" name="galactosylceramide" compartment="Cytosol" />
			<species id="_CPPm" name="CoproporphyrinogenM" compartment="Mitochondria" />
			<species id="_AICAR" name="1-(5-Phosphoribosyl)-5-amino-4-imidazolecarboxamide" compartment="Cytosol" />
			<species id="_BYAm" name="3-Butyn-1-alM" compartment="Mitochondria" />
			<species id="_MBCOA" name="Methylbutyryl-CoA" compartment="Cytosol" />
			<species id="_K" name="Potassium" compartment="Cytosol" />
			<species id="_L_Normetanephrine" name="L-Normetanephrine" compartment="Cytosol" />
			<species id="_HHCOAm" name="(S)-Hydroxyhexanoyl-COAM" compartment="Mitochondria" />
			<species id="_GD1b" name="GD1b" compartment="Cytosol" />
			<species id="_AMUCO" name="2-Aminomuconate" compartment="Cytosol" />
			<species id="_SAMm" name="S-Adenosyl-L-methionineM" compartment="Mitochondria" />
			<species id="_GM1" name="GM1" compartment="Cytosol" />
			<species id="_CAASP" name="N-Carbamoyl-L-aspartate" compartment="Cytosol" />
			<species id="_GTRNA" name="L-Glutamyl-tRNA(Glu)" compartment="Cytosol" />
			<species id="_LYS" name="L-Lysine" compartment="Cytosol" />
			<species id="_5_Hydroxykynurenine" name="5-Hydroxykynurenine" compartment="Cytosol" />
			<species id="_23DAACP" name="2,3-Dehydroacyl-[acyl-carrier-protein]" compartment="Cytosol" />
			<species id="_FUCxt" name="FUCxt" compartment="Extracellular" />
			<species id="_PSPP" name="Presqualenediphosphate" compartment="Cytosol" />
			<species id="_3HPACPm" name="(3R)-3-Hydroxypalmitoyl-[acyl-carrier-protein]m" compartment="Mitochondria" />
			<species id="_TRExt" name="TRExt" compartment="Extracellular" />
			<species id="_OHDET" name="2-Oxohept-3-enedioate" compartment="Cytosol" />
			<species id="_MTHGXL" name="Methylglyoxal" compartment="Cytosol" />
			<species id="_HIS" name="L-Histidine" compartment="Cytosol" />
			<species id="_HPAA" name="4-Hydroxyphenylacetaldehyde" compartment="Cytosol" />
			<species id="_HPACOA" name="4-Hydroxyphenylacetyl-CoA" compartment="Cytosol" />
			<species id="_TCOAm" name="Tetradecanoyl-CoAM" compartment="Mitochondria" />
			<species id="_HCOAm" name="Hexanoyl-COAM" compartment="Mitochondria" />
			<species id="_OMVAL" name="3-Methyl-2-oxobutanoate" compartment="Cytosol" />
			<species id="_URT" name="Urate" compartment="Cytosol" />
			<species id="_CO" name="CO" compartment="Cytosol" />
			<species id="_AACACPm" name="Acetoacetyl-[acp]m" compartment="Mitochondria" />
			<species id="_SPRMD" name="Spermidine" compartment="Cytosol" />
			<species id="_THYxt" name="THYxt" compartment="Extracellular" />
			<species id="_OHACPm" name="3-Oxohexanoyl-[acp]M" compartment="Mitochondria" />
			<species id="_DIMP" name="DIMP" compartment="Cytosol" />
			<species id="_FADH" name="FADH" compartment="Cytosol" />
			<species id="_bG6P" name="Beta-Glucose-6 phosphate" compartment="Cytosol" />
			<species id="_DCMP" name="dCMP" compartment="Cytosol" />
			<species id="_ACALxt" name="ACALxt" compartment="Extracellular" />
			<species id="_DCHOL" name="7-Dehydro-cholesterol,Cholesta-5,7-dien-3beta-ol" compartment="Cytosol" />
			<species id="_ATNxt" name="ATNxt" compartment="Extracellular" />
			<species id="_COAm" name="CoAM" compartment="Mitochondria" />
			<species id="_DCOAm" name="Decanoyl-COAM" compartment="Mitochondria" />
			<species id="_Bilirubin_beta_diglucuronide" name="Bilirubin beta-diglucuronide" compartment="Cytosol" />
			<species id="_34DHPA" name="3,4-Dihydroxyphenylacetate" compartment="Cytosol" />
			<species id="_BIO" name="Biotin" compartment="Cytosol" />
			<species id="_VITKE" name="VITKE" compartment="Cytosol" />
			<species id="_IVCOA" name="3-Methylbutanoyl-CoA" compartment="Cytosol" />
			<species id="_PALCOA" name="Palmityl-CoA" compartment="Cytosol" />
			<species id="_OPALACP" name="OPALACP" compartment="Cytosol" />
			<species id="_BECOA" name="Butenoyl-CoA" compartment="Cytosol" />
			<species id="_CMPANA" name="CMP-N-acetylneuraminate" compartment="Cytosol" />
			<species id="_ASPxt" name="ASPxt" compartment="Extracellular" />
			<species id="_FOURxt" name="FOURxt" compartment="Extracellular" />
			<species id="_APRUT" name="N-Acetylputrescine" compartment="Cytosol" />
			<species id="_ER4P" name="4-Phospho-D-erythronate" compartment="Cytosol" />
			<species id="_MHPAA" name="3-Methoxy-4-hydroxyphenylacetaldehyde" compartment="Cytosol" />
			<species id="_OPALACPm" name="OPALACPm" compartment="Mitochondria" />
			<species id="_DHPHE" name="3,4-Dihydroxy-L-phenylalanine" compartment="Cytosol" />
			<species id="_Bilirubin" name="Bilirubin" compartment="Cytosol" />
			<species id="_TYRxt" name="TYRxt" compartment="Extracellular" />
			<species id="_OODACPm" name="3-Oxooctadecanoyl-[acp]M" compartment="Mitochondria" />
			<species id="_ARABxt" name="ARABxt" compartment="Extracellular" />
			<species id="_ODITYR" name="O-(4-Hydroxy-3,5-diidophenyl)-3,5-diiodo-L-tyrosine" compartment="Cytosol" />
			<species id="_ARAT" name="L-Arabitol" compartment="Cytosol" />
			<species id="_DHF" name="Dihydrofolate" compartment="Cytosol" />
			<species id="_ALAV" name="5-Aminolevulinate" compartment="Cytosol" />
			<species id="_C181ACP" name="Oleoyl-[acyl-carrier-protein]" compartment="Cytosol" />
			<species id="_5_Hydroxykynurenamine" name="5-Hydroxykynurenamine" compartment="Cytosol" />
			<species id="_DEXTRIN" name="Dextrin" compartment="Cytosol" />
			<species id="_BYTm" name="3-ButynoateM" compartment="Mitochondria" />
			<species id="_C140" name="Myristicacid" compartment="Cytosol" />
			<species id="_AKGxt" name="AKGxt" compartment="Extracellular" />
			<species id="_SERxt" name="SERxt" compartment="Extracellular" />
			<species id="_Chondroitin_4_sulfate" name="Chondroitin 4-sulfate" compartment="Cytosol" />
			<species id="_URAxt" name="URAxt" compartment="Extracellular" />
			<species id="_SM" name="Sphingomyelin" compartment="Cytosol" />
			<species id="_ATN" name="Allantoin" compartment="Cytosol" />
			<species id="_SAM" name="S-Adenosyl-L-methionine" compartment="Cytosol" />
			<species id="_GLYTm" name="D-GlycerateM" compartment="Mitochondria" />
			<species id="_XLN" name="L-Xylonate" compartment="Cytosol" />
			<species id="_GDPDDM" name="GDP-4-dehydro-6-deoxy-D-mannose" compartment="Cytosol" />
			<species id="_NAORN" name="N2-Acetyl-L-ornithine" compartment="Cytosol" />
			<species id="_NAMxt" name="NAMxt" compartment="Extracellular" />
			<species id="_RFLAVxt" name="RFLAVxt" compartment="Extracellular" />
			<species id="_GLA" name="D-Glucarate" compartment="Cytosol" />
			<species id="_GEN" name="2,5-Dihydroxybenzoate;Gentisate" compartment="Cytosol" />
			<species id="_PRPP" name="5-Phospho-alpha-D-ribose-1-diphosphate" compartment="Cytosol" />
			<species id="_CHP" name="cis-4-Hydroxy-D-proline" compartment="Cytosol" />
			<species id="_L_Cystine" name="L-Cystine" compartment="Cytosol" />
			<species id="_AT3P2" name="Acyldihydroxyacetonephosphate" compartment="Cytosol" />
			<species id="_C181xt" name="C181xt" compartment="Extracellular" />
			<species id="_PHPYRm" name="PhenylpyruvateM" compartment="Mitochondria" />
			<species id="_PG" name="Phosphatidylglycerol" compartment="Cytosol" />
			<species id="_ACCOAm" name="Acetyl-CoAM" compartment="Mitochondria" />
			<species id="_L_Phenylalanyl_tRNA_Phe_" name="L-Phenylalanyl-tRNA(Phe)" compartment="Cytosol" />
			<species id="_C181" name="1-Octadecene" compartment="Cytosol" />
			<species id="_2NMHMBm" name="3-Demethylubiquinone-9M" compartment="Mitochondria" />
			<species id="_THIAMIN" name="Thiamin" compartment="Cytosol" />
			<species id="_CROCOAm" name="Crotonoyl-CoAm" compartment="Mitochondria" />
			<species id="_LYSm" name="L-LysineM" compartment="Mitochondria" />
			<species id="_AACACP" name="Acetoacetyl-[acp]" compartment="Cytosol" />
			<species id="_HB" name="2-Hydroxybutyrate" compartment="Cytosol" />
			<species id="_THRTRNA" name="L-threonyl-tRNA(Thr)" compartment="Cytosol" />
			<species id="_GLYCOGEN" name="Glycogen" compartment="Cytosol" />
			<species id="_HODACPm" name="(3R)-3-Hydroxyoctadecanoyl-[acyl-carrier-protein]M" compartment="Mitochondria" />
			<species id="_SPN" name="Sphingosine" compartment="Cytosol" />
			<species id="_Pantetheine" name="Pantetheine" compartment="Cytosol" />
			<species id="_GMP" name="GMP" compartment="Cytosol" />
			<species id="_PPMVL" name="(R)-5-Diphosphomevalonate" compartment="Cytosol" />
			<species id="_AMA_adenylate" name="L-2-Aminoadipate adenylate" compartment="Cytosol" />
			<species id="_NAMS" name="Nicotinate-D-ribonucleoside" compartment="Cytosol" />
			<species id="_GSNxt" name="GSNxt" compartment="Extracellular" />
			<species id="_CYTS" name="Cytosine" compartment="Cytosol" />
			<species id="_PTHP" name="6-Pyruvoyltetrahydropterin" compartment="Cytosol" />
			<species id="_ATRP" name="P1,P4-Bis(5-adenosyl)tetraphosphate" compartment="Cytosol" />
			<species id="_HDCOAm" name="(S)-Hydroxydecanoyl-COAM" compartment="Mitochondria" />
			<species id="_GA6P" name="D-Glucosamine-6-phosphate" compartment="Cytosol" />
			<species id="_TDDACP" name="trans-Dodec-2-enoyl-[acp]" compartment="Cytosol" />
			<species id="_GLC" name="alpha-D-Glucose" compartment="Cytosol" />
			<species id="_FHKYN" name="Formyl-5-hydroxykynurenamine" compartment="Cytosol" />
			<species id="_ARGSUCC" name="N-(L-Arginino)succinate" compartment="Cytosol" />
			<species id="_CARxt" name="CARxt" compartment="Extracellular" />
			<species id="_ASCD" name="Monodehydro-ascorbate" compartment="Cytosol" />
			<species id="_4PPNTE" name="Pantetheine-4-phosphate" compartment="Cytosol" />
			<species id="_Dopaquinone" name="Dopaquinone" compartment="Cytosol" />
			<species id="_ALA" name="L-Alanine" compartment="Cytosol" />
			<species id="_4_Acetamidobutanoate" name="4-Acetamidobutanoate" compartment="Cytosol" />
			<species id="_PAm" name="PhosphatidateM" compartment="Mitochondria" />
			<species id="_Poly_beta_hydroxybutyrate" name="Poly-beta-hydroxybutyrate" compartment="Cytosol" />
			<species id="_DCOA" name="Decanoyl-COA" compartment="Cytosol" />
			<species id="_CMP" name="CMP" compartment="Cytosol" />
			<species id="_PAPS" name="3-Phosphoadenylylsulfate" compartment="Cytosol" />
			<species id="_3HDACPm" name="(3R)-3-Hydroxydecanoyl-[acyl-carrier-protein]m" compartment="Mitochondria" />
			<species id="_PIME" name="PimelicAcid" compartment="Cytosol" />
			<species id="_AKG" name="2-Oxoglutarate" compartment="Cytosol" />
			<species id="_Chondroitin" name="Chondroitin" compartment="Cytosol" />
			<species id="_VITK" name="Vitamin-K" compartment="Cytosol" />
			<species id="_GL3Pm" name="sn-Glycerol-3-phosphateM" compartment="Mitochondria" />
			<species id="_3PG" name="3-Phospho-D-glycerate" compartment="Cytosol" />
			<species id="_RFP" name="Reducedflavoprotein" compartment="Cytosol" />
			<species id="_DLIPO" name="Dihydrolipoamide" compartment="Cytosol" />
			<species id="_MANNAN" name="Mannan" compartment="Cytosol" />
			<species id="_MTHN" name="Methane" compartment="Cytosol" />
			<species id="_PMMEm" name="Phosphatidyl-N-methylethanolamineM" compartment="Mitochondria" />
			<species id="_RGT" name="Glutathione" compartment="Cytosol" />
			<species id="_GALT" name="Galactitol" compartment="Cytosol" />
			<species id="_ASP" name="L-Aspartate" compartment="Cytosol" />
			<species id="_RIBFLAV" name="Riboflavin" compartment="Cytosol" />
			<species id="_CHO" name="Choline" compartment="Cytosol" />
			<species id="_C160" name="Palmitate" compartment="Cytosol" />
			<species id="_METTHF" name="5,10-Methylenetetrahydrofolate" compartment="Cytosol" />
			<species id="_HHDND" name="a_2_Hydroxyhepta_2_4_dienedioate" compartment="Cytosol" />
			<species id="_5_Hydroxy_N_FKYN" name="5-Hydroxy-N-FKYN" compartment="Cytosol" />
			<species id="_CPP" name="Coproporphyrinogen" compartment="Cytosol" />
			<species id="_UPRG" name="Uroporphyrinogen-III" compartment="Cytosol" />
			<species id="_D6PGC" name="6-Phospho-D-gluconate" compartment="Cytosol" />
			<species id="_Cob_I_alamin" name="Cob(I)alamin" compartment="Cytosol" />
			<species id="_tRNA_Phe_" name="tRNA(Phe)" compartment="Cytosol" />
			<species id="_DTm" name="ThymidineM" compartment="Mitochondria" />
			<species id="_Xanthurenic_acid" name="Xanthurenic acid" compartment="Cytosol" />
			<species id="_GLTRNA" name="tRNA(GLY)" compartment="Cytosol" />
			<species id="_FMN" name="FMN" compartment="Cytosol" />
			<species id="_OACOA" name="3-Oxoacyl-CoA" compartment="Cytosol" />
			<species id="_GDPm" name="GDPM" compartment="Mitochondria" />
			<species id="_OODACP" name="3-Oxooctadecanoyl-[acp]" compartment="Cytosol" />
			<species id="_URA" name="Uracil" compartment="Cytosol" />
			<species id="_C180ACP" name="Stearoyl-[acyl-carrier-protein]" compartment="Cytosol" />
			<species id="_CDPCHO" name="CDPcholine" compartment="Cytosol" />
			<species id="_GLNxt" name="GLNxt" compartment="Extracellular" />
			<species id="_Iodine" name="Iodine" compartment="Cytosol" />
			<species id="_4PPNTO" name="D-4-Phosphopantothenate" compartment="Cytosol" />
			<species id="_HTRP" name="5-Hydroxy-L-tryptophan" compartment="Cytosol" />
			<species id="_ACLYS" name="N6-Acetyl-Lysine" compartment="Cytosol" />
			<species id="_Calcitriol" name="Calcitriol" compartment="Cytosol" />
			<species id="_DCxt" name="DCxt" compartment="Extracellular" />
			<species id="_L_Seryl_tRNA_Ser_" name="L-Seryl-tRNA(Ser)" compartment="Cytosol" />
			<species id="_Maleamate" name="Maleamate" compartment="Cytosol" />
			<species id="_D6PDGC" name="6-phospho-2-dehydro-D-gluconate" compartment="Cytosol" />
			<species id="_5_Oxoproline" name="5-Oxoproline" compartment="Cytosol" />
			<species id="_IMP" name="IMP" compartment="Cytosol" />
			<species id="_ALAVxt" name="ALAVxt" compartment="Extracellular" />
			<species id="_FORA" name="Formaldehyde" compartment="Cytosol" />
			<species id="_SERm" name="L-SerineM" compartment="Mitochondria" />
			<species id="_4PPNCYS" name="(R)-4-Phosphopantothenoyl-L-cysteine" compartment="Cytosol" />
			<species id="_HOMOGEN" name="Homogentisate" compartment="Cytosol" />
			<species id="_HHTRNA" name="L-Histidyl-tRNA(His)" compartment="Cytosol" />
			<species id="_GLYxt" name="GLYxt" compartment="Extracellular" />
			<species id="_OOCOA" name="3-Oxooctanoyl-COA" compartment="Cytosol" />
			<species id="_ACACP" name="Acetyl-[acyl-carrier-protein]" compartment="Cytosol" />
			<species id="_PAC" name="Phenylaceticacid" compartment="Cytosol" />
			<species id="_ASNxt" name="ASNxt" compartment="Extracellular" />
			<species id="_MCRCOA" name="2-Methylbut-2-enoyl-CoA,3-Methylcrotonyl-COA" compartment="Cytosol" />
			<species id="_4HPPm" name="3-(4-Hydroxyphenyl)pyruvateM" compartment="Mitochondria" />
			<species id="_Kxt" name="Kxt" compartment="Extracellular" />
			<species id="_MI4P" name="1D-myo-Inositol-4-phosphate" compartment="Cytosol" />
			<species id="_DSAM" name="S-Adenosylmethioninamine" compartment="Cytosol" />
			<species id="_MDHPEG" name="3-Methoxy-4-hydroxyphenylethyleneglycol" compartment="Cytosol" />
			<species id="_HINAG" name="5-Hydroxyindoleacetylglycine" compartment="Cytosol" />
			<species id="_FOLxt" name="FOLxt" compartment="Extracellular" />
			<species id="_L_Adrenaline" name="L-Adrenaline" compartment="Cytosol" />
			<species id="_TAG6P" name="D-Tagatose-6-phosphate" compartment="Cytosol" />
			<species id="_G1P" name="D-Glucose-1-phosphate" compartment="Cytosol" />
			<species id="_Hm" name="H+M" compartment="Mitochondria" />
			<species id="_DIN" name="Deoxyinosine" compartment="Cytosol" />
			<species id="_CHLE" name="5-Cholestene" compartment="Cytosol" />
			<species id="_GABAm" name="4-AminobutanoateM" compartment="Mitochondria" />
			<species id="_MTHNxt" name="MTHNxt" compartment="Extracellular" />
			<species id="_PI345P" name="Phosphatidylinositol-3,4,5-trisphosphate" compartment="Cytosol" />
			<species id="_AGADOLP" name="N-acetyl-D-glucosaminyl-diphosphodolichol" compartment="Cytosol" />
			<species id="_DHPP" name="Dihydroneopterinphosphate" compartment="Cytosol" />
			<species id="_GL" name="Glycerol" compartment="Cytosol" />
			<species id="_AAH" name="6-Acetoamido-2-oxohexanoate" compartment="Cytosol" />
			<species id="_T3P2m" name="GlyceronephosphateM" compartment="Mitochondria" />
			<species id="_OTHIOm" name="Oxidized-thioredoxinM" compartment="Mitochondria" />
			<species id="_QA" name="Pyridine-2,3-dicarboxylate" compartment="Cytosol" />
			<species id="_DAGLY" name="Diacylglycerol" compartment="Cytosol" />
			<species id="_HLYS" name="5-Hydroxy-L-lysine" compartment="Cytosol" />
			<species id="_SUCCSAL" name="Succinate-semialdehyde" compartment="Cytosol" />
			<species id="_RIB" name="D-Ribose" compartment="Cytosol" />
			<species id="_D45PI" name="1-Phosphatidyl-D-myo-inositol4,5-bisphosphate" compartment="Cytosol" />
			<species id="_IMLT" name="Isomaltose" compartment="Cytosol" />
			<species id="_S__3_Methylbutanoyl__DLIPO" name="S-(3-Methylbutanoyl)-dihydrolipoamide" compartment="Cytosol" />
			<species id="_OHCOAm" name="3-Oxohexanoyl-COAM" compartment="Mitochondria" />
			<species id="_DHPAA" name="3,4-Dihydroxyphenylacetaldehyde" compartment="Cytosol" />
			<species id="_L_Isoleucyl_tRNA_Ile_" name="L-Isoleucyl-tRNA(Ile)" compartment="Cytosol" />
			<species id="_RAF" name="Raffinose" compartment="Cytosol" />
			<species id="_RNA" name="RNA" compartment="Cytosol" />
			<species id="_3BUT" name="(R)-3-((R)-3-Hydroxybutanoyloxy)butanoate" compartment="Cytosol" />
			<species id="_DHBO" name="Dihydrobiopterin" compartment="Cytosol" />
			<species id="_MAN" name="alpha-D-Mannose" compartment="Cytosol" />
			<species id="_CHOL" name="Cholesterol" compartment="Cytosol" />
			<species id="_PL5P" name="Pyridoxalphosphate" compartment="Cytosol" />
			<species id="_UppppU" name="P1,P4-Bis(5-uridyl)tetraphosphate" compartment="Cytosol" />
			<species id="_MLTxt" name="MLTxt" compartment="Extracellular" />
			<species id="_ODACPm" name="3-Oxodecanoyl-[acp]M" compartment="Mitochondria" />
			<species id="_PPatp" name="P1,P3-Bis(5'-adenosyl) triphosphate" compartment="Cytosol" />
			<species id="_AD" name="Adenine" compartment="Cytosol" />
			<species id="_SACP" name="N6-(L-1,3-Dicarboxypropyl)-L-lysine" compartment="Cytosol" />
			<species id="_GL3P" name="sn-Glycerol-3-phosphate" compartment="Cytosol" />
			<species id="_3CTPP" name="3-Carboxy-1-hydroxypropyl-ThPP" compartment="Cytosol" />
			<species id="_C141ACP" name="Tetradecenoyl-[acyl-carrier-protein]" compartment="Cytosol" />
			<species id="_HINAA" name="5-Hydroxyindoleacetaldehyde" compartment="Cytosol" />
			<species id="_PYRxt" name="PYRxt" compartment="Extracellular" />
			<species id="_OACPm" name="Octanoyl-[acp]M" compartment="Mitochondria" />
			<species id="_HIB" name="(S)-3-Hydroxyisobutyrate" compartment="Cytosol" />
			<species id="_3_Oxopropanoate" name="3-Oxopropanoate" compartment="Cytosol" />
			<species id="_OICAPm" name="3-Carboxy-4-methyl-2-oxopentanoateM" compartment="Mitochondria" />
			<species id="_IronIII" name="IronIII" compartment="Cytosol" />
			<species id="_LACAL" name="D-Lactaldehyde" compartment="Cytosol" />
			<species id="_Qm" name="Ubiquinone-9M" compartment="Mitochondria" />
			<species id="_VTRNA" name="TRNA(val)" compartment="Cytosol" />
			<species id="_MNAM" name="1-METHYLNICOTINAMIDE" compartment="Cytosol" />
			<species id="_NAORNm" name="N2-Acetyl-L-ornithineM" compartment="Mitochondria" />
			<species id="_HDDCOAm" name="(S)-3-Hydroxydodecanoyl-CoAM" compartment="Mitochondria" />
			<species id="_C120ACP" name="Dodecanoyl-[acyl-carrier-protein]" compartment="Cytosol" />
			<species id="_SARC" name="Sarcosine" compartment="Cytosol" />
			<species id="_DUTP" name="dUTP" compartment="Cytosol" />
			<species id="_PMVL" name="(R)-5-Phosphomevalonate" compartment="Cytosol" />
			<species id="_PINSP" name="1-Phosphatidyl-1D-myo-inositol-3-phosphate" compartment="Cytosol" />
			<species id="_HOCOA" name="(S)-Hydroxyoctanoyl-COA" compartment="Cytosol" />
			<species id="_ACYTm" name="Apocytochrome-cM" compartment="Mitochondria" />
			<species id="_ADNxt" name="ADNxt" compartment="Extracellular" />
			<species id="_EST" name="Estrone" compartment="Cytosol" />
			<species id="_GADDAG" name="GADDAG" compartment="Cytosol" />
			<species id="_CHIT" name="Chitin" compartment="Cytosol" />
			<species id="_ODDCOAm" name="3-Oxododecanoyl-COAM" compartment="Mitochondria" />
			<species id="_HHACP" name="HHACP" compartment="Cytosol" />
			<species id="_ETHAM" name="Ethanolamine" compartment="Cytosol" />
			<species id="_DGm" name="DeoxyguanosineM" compartment="Mitochondria" />
			<species id="_PA" name="Phosphatidate" compartment="Cytosol" />
			<species id="_CMPm" name="CMPM" compartment="Mitochondria" />
			<species id="_DTBm" name="DethiobiotinM" compartment="Mitochondria" />
			<species id="_2NPMMBm" name="2-Nonaprenyl-3-methyl-6-methoxy-1,4-benzoquinoneM" compartment="Mitochondria" />
			<species id="_HAN" name="3-Hydroxyanthranilate" compartment="Cytosol" />
			<species id="_NMNxt" name="NMNxt" compartment="Extracellular" />
			<species id="_ORNm" name="L-OrnithineM" compartment="Mitochondria" />
			<species id="_Aryl_sulfate" name="Aryl sulfate" compartment="Cytosol" />
			<species id="_GLACxt" name="GLACxt" compartment="Extracellular" />
			<species id="_3_Sulfopyruvate" name="3-Sulfopyruvate" compartment="Cytosol" />
			<species id="_O2m" name="OxygenM" compartment="Mitochondria" />
			<species id="_GCER" name="Glucosylceramide" compartment="Cytosol" />
			<species id="_5_Methoxytryptamine" name="5-Methoxytryptamine" compartment="Cytosol" />
			<species id="_PHT" name="O-Phospho-4-hydroxy-L-threonine" compartment="Cytosol" />
			<species id="_ACPm" name="Acyl-carrier-proteinM" compartment="Mitochondria" />
			<species id="_XL" name="L-Xylono-1,4-lactone" compartment="Cytosol" />
			<species id="_DMGLY" name="N,N-Dimethylglycine" compartment="Cytosol" />
			<species id="_UTP" name="UTP" compartment="Cytosol" />
			<species id="_FEROm" name="Ferrocytochrome-cM" compartment="Mitochondria" />
			<species id="_tRNA_Gln_" name="tRNA(Gln)" compartment="Cytosol" />
			<species id="_LCCA" name="Long-chaincarboxylicacid" compartment="Cytosol" />
			<species id="_GA1P" name="D-Glucosamine-1-phosphate" compartment="Cytosol" />
			<species id="_THR" name="L-Threonine" compartment="Cytosol" />
			<species id="_Biliverdin" name="Biliverdin" compartment="Cytosol" />
			<species id="_RIBxt" name="RIBxt" compartment="Extracellular" />
			<species id="_NM4PCAR" name="N1-Methyl-4-pyridone-5-carboxamide" compartment="Cytosol" />
			<species id="_FMNm" name="FMNM" compartment="Mitochondria" />
			<species id="_LYSxt" name="LYSxt" compartment="Extracellular" />
			<species id="_TMA" name="Trimethylamine" compartment="Cytosol" />
			<species id="_HOACPm" name="(3R)-3-Hydroxyoctanoyl-[acyl-carrier-protein]M" compartment="Mitochondria" />
			<species id="_PIxt" name="PIxt" compartment="Extracellular" />
			<species id="_MGCOA" name="3-Methylglutaconyl-CoA" compartment="Cytosol" />
			<species id="_TRPTRNA" name="TRPTRNA" compartment="Cytosol" />
			<species id="_GDP_FUC" name="GDP-Fucose" compartment="Cytosol" />
			<species id="_Methostenol" name="Methostenol" compartment="Cytosol" />
			<species id="_HCYS" name="Homocysteine" compartment="Cytosol" />
			<species id="_GDAG" name="3-D-Glucosyl-1,2-diacylglycerol" compartment="Cytosol" />
			<species id="_HHDCOAm" name="(S)-3-Hydroxyhexadecanoyl-COAM" compartment="Mitochondria" />
			<species id="_SUCCOAm" name="Succinyl-CoAM" compartment="Mitochondria" />
			<species id="_HEXT" name="HEXT" compartment="Extracellular" />
			<species id="_ICAR" name="5-Amino-4-imidazolecarboxyamide" compartment="Cytosol" />
			<species id="_HTDCOA" name="(S)-3-Hydroxytetradecanoyl-COA" compartment="Cytosol" />
			<species id="_STCOA" name="Stearoyl-COA" compartment="Cytosol" />
			<species id="_FRU" name="D-Fructose" compartment="Cytosol" />
			<species id="_METTHFm" name="5,10-MethylenetetrahydrofolateM" compartment="Mitochondria" />
			<species id="_SAH" name="S-Adenosyl-L-homocysteine" compartment="Cytosol" />
			<species id="_MALTm" name="MalonateM" compartment="Mitochondria" />
			<species id="_HYXAN" name="Hypoxanthine" compartment="Cytosol" />
			<species id="_MMCOA" name="Methylmalonyl-CoA,(R)-2-Methyl-3-oxoPROPCOA" compartment="Cytosol" />
			<species id="_LIPO" name="Lipoamide" compartment="Cytosol" />
			<species id="_APS" name="Adenylylsulfate" compartment="Cytosol" />
			<species id="_UDPG" name="UDPglucose" compartment="Cytosol" />
			<species id="_CARm" name="CarnitineM" compartment="Mitochondria" />
			<species id="_PHEm" name="L-PhenylalanineM" compartment="Mitochondria" />
			<species id="_RTHIOm" name="Reduced-thioredoxinM" compartment="Mitochondria" />
			<species id="_OTACPm" name="OTACPm" compartment="Mitochondria" />
			<species id="_DGDAG" name="Diglucosyl-diacylglycerol" compartment="Cytosol" />
			<species id="_UDPGAT" name="UDP-D-galacturonate" compartment="Cytosol" />
			<species id="_Alcohol" name="Alcohol" compartment="Cytosol" />
			<species id="_ARG" name="L-Arginine" compartment="Cytosol" />
			<species id="_CDPDGm" name="CDPdiacylglycerolM" compartment="Mitochondria" />
			<species id="_LACT" name="Lactose" compartment="Cytosol" />
			<species id="_TPP" name="Thiamindiphosphate" compartment="Cytosol" />
			<species id="_Ferricytochrome_b5" name="Ferricytochrome b5" compartment="Cytosol" />
			<species id="_Thiocysteine" name="Thiocysteine" compartment="Cytosol" />
			<species id="_ARGxt" name="ARGxt" compartment="Extracellular" />
			<species id="_OAm" name="OxaloacetateM" compartment="Mitochondria" />
			<species id="_SOR1P" name="Sorbose-1-phosphate" compartment="Cytosol" />
			<species id="_PIPC" name="L-Pipecolate" compartment="Cytosol" />
			<species id="_tRNA_Met_" name="tRNA(Met)" compartment="Cytosol" />
			<species id="_QH2" name="Ubiquinol" compartment="Cytosol" />
			<species id="_LIPOm" name="LipoamideM" compartment="Mitochondria" />
			<species id="_tRNA_Asp_" name="tRNA(Asp)" compartment="Cytosol" />
			<species id="_DAMPm" name="DampM" compartment="Mitochondria" />
			<species id="_MELI" name="Melibiose" compartment="Cytosol" />
			<species id="_KYN" name="L-Kynurenine" compartment="Cytosol" />
			<species id="_TYR" name="L-Tyrosine" compartment="Cytosol" />
			<species id="_ADm" name="AdenineM" compartment="Mitochondria" />
			<species id="_GA1Pm" name="D-Glucosamine-1-phosphateM" compartment="Mitochondria" />
			<species id="_HODACP" name="(3R)-3-Hydroxyoctadecanoyl-[acyl-carrier-protein]" compartment="Cytosol" />
			<species id="_MI34P" name="1D-myo-Inositol-3,4-bisphosphate" compartment="Cytosol" />
			<species id="_MALACPm" name="Malonyl-[acyl-carrier-protein]M" compartment="Mitochondria" />
			<species id="_GLACL" name="1-alpha-D-Galactosyl-myo-inositol" compartment="Cytosol" />
			<species id="_DFUC" name="alpha-D-Fucoside" compartment="Cytosol" />
			<species id="_PDLA5P" name="Pyridoxaminephosphate" compartment="Cytosol" />
			<species id="_C160xt" name="C160xt" compartment="Extracellular" />
			<species id="_HGLUSA" name="L-4-Hydroxyglutamatesemialdehyde" compartment="Cytosol" />
			<species id="_L_Leucyl_tRNA" name="L-Leucyl-tRNA" compartment="Cytosol" />
			<species id="_Q" name="Ubiquinone-9" compartment="Cytosol" />
			<species id="_DCDP" name="dCDP" compartment="Cytosol" />
			<species id="_GBATm" name="GBATm" compartment="Mitochondria" />
			<species id="_MPYRm" name="3-MercaptopyruvateM" compartment="Mitochondria" />
			<species id="_OGT" name="Oxidizedglutathione" compartment="Cytosol" />
			<species id="_GDP" name="GDP" compartment="Cytosol" />
			<species id="_F2P" name="D-Fructose-2-phosphate" compartment="Cytosol" />
			<species id="_SER" name="L-Serine" compartment="Cytosol" />
			<species id="_DUMP" name="dUMP" compartment="Cytosol" />
			<species id="_DR5P" name="2-Deoxy-D-ribose-5-phosphate" compartment="Cytosol" />
			<species id="_H" name="Hydrogen" compartment="Cytosol" />
			<species id="_PALCAR" name="L-Palmitoylcarnitine" compartment="Cytosol" />
			<species id="_DG" name="Deoxyguanosine" compartment="Cytosol" />
			<species id="_CYTCm" name="Cytochrome-c" compartment="Mitochondria" />
			<species id="_SQL" name="Squalene" compartment="Cytosol" />
			<species id="_N4_Acetylaminobutanal" name="N4-Acetylaminobutanal" compartment="Cytosol" />
			<species id="_2HDACP" name="Hexadecenoyl-[acp]" compartment="Cytosol" />
			<species id="_tRNA_Leu_" name="tRNA(Leu)" compartment="Cytosol" />
			<species id="_OPEPxt" name="OPEPxt" compartment="Extracellular" />
			<species id="_AKGm" name="2-OxoglutarateM" compartment="Mitochondria" />
			<species id="_GLAMNxt" name="GLAMNxt" compartment="Extracellular" />
			<species id="_HBACP" name="(3R)-3-Hydroxybutanoyl-[acyl-carrier-protein]" compartment="Cytosol" />
			<species id="_GT1a" name="GT1a" compartment="Cytosol" />
			<species id="_CYTSxt" name="CYTSxt" compartment="Extracellular" />
			<species id="_CHOLE" name="Cholesterol-5alpha(beta)6beta-epoxide" compartment="Cytosol" />
			<species id="_GABA" name="4-Aminobutanoate" compartment="Cytosol" />
			<species id="_DMAND" name="3,4-Dihydroxymandelate" compartment="Cytosol" />
			<species id="_UDPNAMA" name="UDP-N-acetyl-D-mannosamine" compartment="Cytosol" />
			<species id="_DTDPGN" name="dTDP-D-glucuronate" compartment="Cytosol" />
			<species id="_OPALCOAm" name="OPALCOAm" compartment="Mitochondria" />
			<species id="_HHDCOA" name="(S)-3-Hydroxyhexadecanoyl-COA" compartment="Cytosol" />
			<species id="_TAGLY" name="Triacylglycerol" compartment="Cytosol" />
			<species id="_HBACPm" name="(3R)-3-Hydroxybutanoyl-[acyl-carrier-protein]M" compartment="Mitochondria" />
			<species id="_DAMP" name="dAMP" compartment="Cytosol" />
			<species id="_OXAm" name="OxaloglutarateM" compartment="Mitochondria" />
			<species id="_OCOAm" name="Octanoyl-COAM" compartment="Mitochondria" />
			<species id="_GLUCOAm" name="glutaryl-CoAM" compartment="Mitochondria" />
			<species id="_CDAMP" name="3,5-CyclicdAMP" compartment="Cytosol" />
			<species id="_TDECOA" name="trans-Tetradec-2-enoyl-COA" compartment="Cytosol" />
			<species id="_LLCT" name="L-Cystathionine" compartment="Cytosol" />
			<species id="_NADP" name="NADP+" compartment="Cytosol" />
			<species id="_DHPA" name="2,6-Dihydroxyphenylacetate" compartment="Cytosol" />
			<species id="_3_DehydroxyCAR" name="3-DehydroxyCAR" compartment="Cytosol" />
			<species id="_C141" name="Tetradecenoate" compartment="Cytosol" />
			<species id="_CYTD" name="Cytidine" compartment="Cytosol" />
			<species id="_CGLY" name="Cys-Gly" compartment="Cytosol" />
			<species id="_GOPEN" name="5-Guanidino-2-oxopentanoate" compartment="Cytosol" />
			<species id="_2NPMPm" name="2-Nonaprenyl-6-methoxyphenolM" compartment="Mitochondria" />
			<species id="_C160ACPm" name="Hexadecanoyl-[acp]M" compartment="Mitochondria" />
			<species id="_GLYN" name="Glycerone" compartment="Cytosol" />
			<species id="_H2O2" name="H2O2" compartment="Cytosol" />
			<species id="_CBHCAPm" name="3-IsopropylmalateM" compartment="Mitochondria" />
			<species id="_LCCAxt" name="LCCAxt" compartment="Extracellular" />
			<species id="_DGMPm" name="dGMPM" compartment="Mitochondria" />
			<species id="_DPCOA" name="Dephospho-CoA" compartment="Cytosol" />
			<species id="_MI1456P" name="1D-myo-Inositol-1,4,5,6-tetrakisphosphate" compartment="Cytosol" />
			<species id="_FUC" name="beta-D-Fucose" compartment="Cytosol" />
			<species id="_ODCOA" name="3-Oxodecanoyl-COA" compartment="Cytosol" />
			<species id="_DCTP" name="dCTP" compartment="Cytosol" />
			<species id="_H2S" name="Hydrogensulfide" compartment="Cytosol" />
			<species id="_NEUNGC" name="N-Glycoloyl-neuraminate" compartment="Cytosol" />
			<species id="_MI1P" name="1L-myo-Inositol-1-phosphate" compartment="Cytosol" />
			<species id="_CLm" name="CardiolipinM" compartment="Mitochondria" />
			<species id="_N2_Succinyl_GLUGSAL" name="N2-Succinyl-GLUGSAL" compartment="Cytosol" />
			<species id="_tRNA_Ser_" name="tRNA(Ser)" compartment="Cytosol" />
			<species id="_3_Methoxyanthranilate" name="3-Methoxyanthranilate" compartment="Cytosol" />
			<species id="_FMGLU" name="N-formimidoyl-L-glutamate; N-Formimino-L-glutamate" compartment="Cytosol" />
			<species id="_CTPm" name="CTPM" compartment="Mitochondria" />
			<species id="_HYXANxt" name="HYXANxt" compartment="Extracellular" />
			<species id="_1_4_beta_xylan" name="1,4-beta-xylan" compartment="Cytosol" />
			<species id="_13PDG" name="3-Phospho-D-glyceroylphosphate" compartment="Cytosol" />
			<species id="_TMAA" name="4-Trimethylammoniobutanal" compartment="Cytosol" />
			<species id="_Nitric_oxide" name="Nitric oxide" compartment="Cytosol" />
			<species id="_GD3" name="GD3" compartment="Cytosol" />
			<species id="_2_5_Dihydroxypyridine" name="2,5-Dihydroxypyridine" compartment="Cytosol" />
			<species id="_DTMPm" name="DTMPM" compartment="Mitochondria" />
			<species id="_GLTLxt" name="GLTLxt" compartment="Extracellular" />
			<species id="_bAAIM" name="4-(beta-Acetylaminoethyl)imidazole" compartment="Cytosol" />
			<species id="_S_GlutarylDLIPO" name="S-Glutaryl-dihydrolipoamide" compartment="Cytosol" />
			<species id="_Iron" name="Iron" compartment="Cytosol" />
			<species id="_PDME" name="Phosphatidyl-N-dimethylethanolamine" compartment="Cytosol" />
			<species id="_DTMP" name="dTMP" compartment="Cytosol" />
			<species id="_FUC1P" name="Fucose-1-phos[hate" compartment="Cytosol" />
			<species id="_ANTRNA" name="tRNA(Asn)" compartment="Cytosol" />
			<species id="_C180ACPm" name="Stearoyl-[acyl-carrier-protein]M" compartment="Mitochondria" />
			<species id="_HPROPCOA" name="3-Hydroxypropanoate-CoA" compartment="Cytosol" />
			<species id="_C161ACP" name="Palmitoyl-[acyl-carrier-protein]" compartment="Cytosol" />
			<species id="_BYT" name="3-Butynoate" compartment="Cytosol" />
			<species id="_DGALDAG" name="Digalactosyl-diacylglycerol" compartment="Cytosol" />
			<species id="_RTHIO" name="Reduced-thioredoxin" compartment="Cytosol" />
			<species id="_AC120ACPm" name="AC120ACPm" compartment="Mitochondria" />
			<species id="_C141ACPm" name="Tetradecenoyl-[acyl-carrier-protein]M" compartment="Mitochondria" />
			<species id="_4HPA" name="4-Hydroxyphenylacetate" compartment="Cytosol" />
			<species id="_OGTm" name="OxidizedglutathioneM" compartment="Mitochondria" />
			<species id="_ASN" name="L-Asparagine" compartment="Cytosol" />
			<species id="_HCO3m" name="HCO3m" compartment="Mitochondria" />
			<species id="_DASC" name="L-Dehydroascorbate" compartment="Cytosol" />
			<species id="_THFG" name="Tetrahydrofolyl-[Glu](n)" compartment="Cytosol" />
			<species id="_L_Cysteinyl_tRNA_Cys_" name="L-Cysteinyl-tRNA(Cys)" compartment="Cytosol" />
			<species id="_PC" name="Phosphatidylcholine" compartment="Cytosol" />
			<species id="_FKYN" name="L-Formylkynurenine" compartment="Cytosol" />
			<species id="_bAPAm" name="beta-AminopropionaldehydeM" compartment="Mitochondria" />
			<species id="_AHBUT" name="(S)-2-Aceto-2-hydroxybutanoate" compartment="Cytosol" />
			<species id="_XTSINE" name="Xanthosine" compartment="Cytosol" />
			<species id="_NH3xt" name="NH3xt" compartment="Extracellular" />
			<species id="_GD1a" name="GD1a" compartment="Cytosol" />
			<species id="_5_6_Dihydrouracil" name="5,6-Dihydrouracil" compartment="Cytosol" />
			<species id="_MAN1P" name="alpha-D-Mannose-1-phosphate" compartment="Cytosol" />
			<species id="_EHGm" name="L-erythro-4-HydroxyglutamateM" compartment="Mitochondria" />
			<species id="_AADAE" name="alpha-Aminoadipoyl-S-acylenzyme" compartment="Cytosol" />
			<species id="_TMAB" name="4-Trimethylammoniobutanoate" compartment="Cytosol" />
			<species id="_GLUP" name="alpha-D-Glutamylphosphate" compartment="Cytosol" />
			<species id="_AOPEN" name="5-Amino-2-oxopentanoate" compartment="Cytosol" />
			<species id="_bALA" name="beta-Alanine" compartment="Cytosol" />
			<species id="_PPIm" name="PyrophosphateM" compartment="Mitochondria" />
			<species id="_LTST" name="5alpha-Cholest-7-en-3beta-ol,Lathosterol" compartment="Cytosol" />
			<species id="_6_Hydroxynicotinate" name="6-Hydroxynicotinate" compartment="Cytosol" />
			<species id="_2PG" name="2-Phospho-D-glycerate" compartment="Cytosol" />
			<species id="_DTYR" name="3,5-Diiodo-L-tyrosine" compartment="Cytosol" />
			<species id="_Protein_TMLYS" name="Protein TMLYS" compartment="Cytosol" />
			<species id="_HDDCOA" name="(S)-3-Hydroxydodecanoyl-CoA" compartment="Cytosol" />
			<species id="_SUCC" name="Succinate" compartment="Cytosol" />
			<species id="_ACxt" name="ACxt" compartment="Extracellular" />
			<species id="_HHACPm" name="HHACPm" compartment="Mitochondria" />
			<species id="_Indole_5_6_quinone" name="Indole-5,6-quinone" compartment="Cytosol" />
			<species id="_GLTL" name="GLTL" compartment="Cytosol" />
			<species id="_GLT" name="L-Glucitol" compartment="Cytosol" />
			<species id="_FGT" name="S-Formylglutathione" compartment="Cytosol" />
			<species id="_AMA" name="L-2-Aminoadipate" compartment="Cytosol" />
			<species id="_Protein_DMLYS" name="Protein DMLYS" compartment="Cytosol" />
			<species id="_MNT" name="D-Mannitol" compartment="Cytosol" />
			<species id="_OTHIO" name="Oxidized-thioredoxin" compartment="Cytosol" />
			<species id="_PROm" name="L-ProlineM" compartment="Mitochondria" />
			<species id="_C140ACPm" name="Myristoyl-[acyl-carrier-protein]M" compartment="Mitochondria" />
			<species id="_FTHFm" name="10-FormyltetrahydrofolateM" compartment="Mitochondria" />
			<species id="_PYR" name="Pyruvate" compartment="Cytosol" />
			<species id="_HARG" name="N-(omega)-Hydroxyarginine" compartment="Cytosol" />
			<species id="_IronII" name="IronII" compartment="Cytosol" />
			<species id="_SUC" name="Sucrose" compartment="Cytosol" />
			<species id="_Stachyose" name="Stachyose" compartment="Cytosol" />
			<species id="_BO" name="1-Butanol" compartment="Cytosol" />
			<species id="_IMAC" name="Imidazole-4-acetate" compartment="Cytosol" />
			<species id="_bKGLAC" name="3-Keto-beta-D-galactose" compartment="Cytosol" />
			<species id="_bAPA" name="beta-Aminopropionaldehyde" compartment="Cytosol" />
			<species id="_3_Methyl_2_oxopentanoate" name="3-Methyl-2-oxopentanoate" compartment="Cytosol" />
			<species id="_3_Methyl_2_oxobutanoic_acid" name="3-Methyl-2-oxobutanoic acid" compartment="Cytosol" />
			<species id="_NA" name="Sodium" compartment="Cytosol" />
			<species id="_MI3P" name="1D-myo-Inositol-3-phosphate" compartment="Cytosol" />
			<species id="_PEPT1" name="Peptide1" compartment="Cytosol" />
			<species id="_THMxt" name="THMxt" compartment="Extracellular" />
			<species id="_GLX" name="Glyoxylate" compartment="Cytosol" />
			<species id="_THTRNA" name="tRNA(THR)" compartment="Cytosol" />
			<species id="_MAGLY" name="Monoacylglycerol" compartment="Cytosol" />
			<species id="_PRYP" name="Propynoate" compartment="Cytosol" />
			<species id="_IMLTex" name="IMLTex" compartment="Extracellular" />
			<species id="_IDP" name="IDP" compartment="Cytosol" />
			<species id="_ILE" name="L-Isoleucine" compartment="Cytosol" />
			<species id="_DGDP" name="dGDP" compartment="Cytosol" />
			<species id="_OIVAL" name="(R)-2-Oxoisovalerate" compartment="Cytosol" />
			<species id="_DAPRP" name="1,3-Diaminopropane" compartment="Cytosol" />
			<species id="_DGTP" name="dGTP" compartment="Cytosol" />
			<species id="_NAGxt" name="NAGxt" compartment="Extracellular" />
			<species id="_3HDACP" name="(3R)-3-Hydroxydecanoyl-[acyl-carrier-protein]" compartment="Cytosol" />
			<species id="_3HPACP" name="(3R)-3-Hydroxypalmitoyl-[acyl-carrier-protein]" compartment="Cytosol" />
			<species id="_Sulfide" name="Sulfide" compartment="Cytosol" />
			<species id="_bGLAC" name="beta-D-Galactose" compartment="Cytosol" />
			<species id="_N4HBZ" name="3-Nonaprenyl-4-hydroxybenzoate" compartment="Cytosol" />
			<species id="_MYOI" name="myo-Inositol" compartment="Cytosol" />
			<species id="_F26P" name="D-Fructose-2,6-bisphosphate" compartment="Cytosol" />
			<species id="_DHP" name="2-Amino-4-hydroxy-6-(D-erythro-1,2,3-trihydroxypropyl)-7,8-dihydropteridine" compartment="Cytosol" />
			<species id="_NAGA1Pm" name="N-Acetyl-D-glucosamine-1-phosphateM" compartment="Mitochondria" />
			<species id="_PROD" name="propane-1,2-diol" compartment="Cytosol" />
			<species id="_DGxt" name="DGxt" compartment="Extracellular" />
			<species id="_5MTA" name="5-Methylthioadenosine" compartment="Cytosol" />
			<species id="_GC" name="gamma-L-Glutamyl-L-cysteine" compartment="Cytosol" />
			<species id="_PPHGm" name="Protoporphyrinogen-IXM" compartment="Mitochondria" />
			<species id="_MANxt" name="MANxt" compartment="Extracellular" />
			<species id="_PROP" name="Propanoate" compartment="Cytosol" />
			<species id="_DANNAxt" name="DANNAxt" compartment="Extracellular" />
			<species id="_OOACPm" name="3-Oxooctanoyl-[acp]M" compartment="Mitochondria" />
			<species id="_ACAL" name="Acetaldehyde" compartment="Cytosol" />
			<species id="_PBG" name="Porphobilinogen" compartment="Cytosol" />
			<species id="_BYA" name="3-Butyn-1-al" compartment="Cytosol" />
			<species id="_VALxt" name="VALxt" compartment="Extracellular" />
			<species id="_CYSm" name="L-Cysteinem" compartment="Mitochondria" />
			<species id="_CMPNEUNGC" name="CMPNEUNGC" compartment="Cytosol" />
			<species id="_ACHO" name="Acetylcholine" compartment="Cytosol" />
			<species id="_4_Pyridoxate" name="4-Pyridoxate" compartment="Cytosol" />
			<species id="_NADPm" name="NADP+M" compartment="Mitochondria" />
			<species id="_ICIT" name="Isocitrate" compartment="Cytosol" />
			<species id="_BA" name="Butanal" compartment="Cytosol" />
			<species id="_H2O2m" name="H2O2M" compartment="Mitochondria" />
			<species id="_N_Formyl_L_aspartate" name="N-Formyl-L-aspartate" compartment="Cytosol" />
			<species id="_CO2m" name="CO2M" compartment="Mitochondria" />
			<species id="_FADH2" name="FADH2" compartment="Cytosol" />
			<species id="_QN" name="Quinone" compartment="Cytosol" />
			<species id="_UDPGAL" name="UDP-D-galactose" compartment="Cytosol" />
			<species id="_GLALxt" name="GLALxt" compartment="Extracellular" />
			<species id="_VITKR" name="ReducedVitamin-K" compartment="Cytosol" />
			<species id="_PL" name="Pyridoxal" compartment="Cytosol" />
			<species id="_FMRNA" name="FMRNA" compartment="Cytosol" />
			<species id="_ACLAC" name="2-Acetolactate" compartment="Cytosol" />
			<species id="_HPAG" name="4-Hydroxyphenylacetylglycine" compartment="Cytosol" />
			<species id="_HPRO" name="trans-4-Hydroxy-L-proline" compartment="Cytosol" />
			<species id="_PAP" name="Adenosine3,5-bisphosphate" compartment="Cytosol" />
			<species id="_VITE" name="Vitamin-E" compartment="Cytosol" />
			<species id="_C202ACP" name="C202ACP" compartment="Cytosol" />
			<species id="_LLTRNA" name="L-lysyl-tRNA(Lys)" compartment="Cytosol" />
			<species id="_MMET" name="S-Methylmethionine" compartment="Cytosol" />
			<species id="_ESTS" name="Estrone-3-sulphate,Estrone-3-sulfate" compartment="Cytosol" />
			<species id="_Lipoylprotein" name="Lipoylprotein" compartment="Cytosol" />
			<species id="_METHFm" name="5,10-MethenyltetrahydrofolateM" compartment="Mitochondria" />
			<species id="_DQT" name="3-Dehydroquinate" compartment="Cytosol" />
			<species id="_L_Alanyl_tRNA" name="L-Alanyl-tRNA" compartment="Cytosol" />
			<species id="_ASPTRNA" name="L-Asparaginyl-tRNA(Asn)" compartment="Cytosol" />
			<species id="_LCOA" name="Lauroyl-COA;DODECANOYL-COA" compartment="Cytosol" />
			<species id="_GT1b" name="GT1b" compartment="Cytosol" />
			<species id="_BIOxt" name="BIOxt" compartment="Extracellular" />
			<species id="_GPP" name="Geranyldiphosphate" compartment="Cytosol" />
			<species id="_TRNA" name="tRNA" compartment="Cytosol" />
			<species id="_OOCOAm" name="3-Oxooctanoyl-COAM" compartment="Mitochondria" />
			<species id="_F1P" name="D-Fructose-1-phosphate" compartment="Cytosol" />
			<species id="_FADm" name="FADM" compartment="Mitochondria" />
			<species id="_C120" name="Dodecanoate" compartment="Cytosol" />
			<species id="_AACCOA" name="Acetoacetyl-CoA" compartment="Cytosol" />
			<species id="_ITYR" name="3-Iodo-L-tyrosine" compartment="Cytosol" />
			<species id="_MTHNm" name="MethaneM" compartment="Mitochondria" />
			<species id="_Datp" name="dATP" compartment="Cytosol" />
			<species id="_OHACP" name="3-Oxohexanoyl-[acp]" compartment="Cytosol" />
			<species id="_HPm" name="HydroxypyruvateM" compartment="Mitochondria" />
			<species id="_C203ACP" name="C203ACP" compartment="Cytosol" />
			<species id="_IMAAm" name="Imidazole-4-acetaldehydeM" compartment="Mitochondria" />
			<species id="_BECOAm" name="BECOAm" compartment="Mitochondria" />
			<species id="_INS" name="Inosine" compartment="Cytosol" />
			<species id="_FA" name="FattyAcid" compartment="Cytosol" />
			<species id="_AONAxt" name="AONAxt" compartment="Extracellular" />
			<species id="_GD2" name="GD2" compartment="Cytosol" />
			<species id="_DUDP" name="dUDP" compartment="Cytosol" />
			<species id="_S_ACDLIPO" name="S-Acetyldihydrolipoamide" compartment="Cytosol" />
			<species id="_OPALCOA" name="OPALCOA" compartment="Cytosol" />
			<species id="_GLYm" name="GlycineM" compartment="Mitochondria" />
			<species id="_Betaine_aldehyde" name="Betaine aldehyde" compartment="Cytosol" />
			<species id="_INHP" name="myo-Inositolhexakisphosphate" compartment="Cytosol" />
			<species id="_THBO" name="Tetrahydrobiopterin" compartment="Cytosol" />
			<species id="_UDP" name="UDP" compartment="Cytosol" />
			<species id="_NAGA1P" name="N-Acetyl-D-glucosamine-1-phosphate" compartment="Cytosol" />
			<species id="_tRNA_Tyr_" name="tRNA(Tyr)" compartment="Cytosol" />
			<species id="_HMBCOA" name="(S)-3-Hydroxy-2-methyl-CoA,(2S,3S)-3-Hydroxy-2-methylbutanoyl-COA" compartment="Cytosol" />
			<species id="_LNST" name="Lanosterol" compartment="Cytosol" />
			<species id="_AMGxt" name="AMGxt" compartment="Extracellular" />
			<species id="_DINxt" name="DINxt" compartment="Extracellular" />
			<species id="_6DGLC" name="D-Gal-alpha1-&gt;6D-Glucose" compartment="Cytosol" />
			<species id="_H3MCOAm" name="(S)-3-Hydroxy-3-methylglutaryl-CoAM" compartment="Mitochondria" />
			<species id="_GAL1P" name="D-Galactose-1-phosphate" compartment="Cytosol" />
			<species id="_HIBCOAm" name="(S)-3-Hydroxyisobutyryl-CoAM; (S)-3-Hydroxybutanoyl-CoAM" compartment="Mitochondria" />
			<species id="_GSN" name="Guanosine" compartment="Cytosol" />
			<species id="_Uroporphyrinogen_I" name="Uroporphyrinogen I" compartment="Cytosol" />
			<species id="_MALCOAm" name="Malonyl-CoAM" compartment="Mitochondria" />
			<species id="_MI134P" name="1D-myo-Inositol-1,3,4-trisphosphate" compartment="Cytosol" />
			<species id="_DITP" name="DITP" compartment="Cytosol" />
			<species id="_H2O" name="H2O" compartment="Cytosol" />
			<species id="_CHLEE" name="5,6beta-Epoxy-5alpha(beta)-cholestane" compartment="Cytosol" />
			<species id="_DOROA" name="(S)-Dihydroorotate" compartment="Cytosol" />
			<species id="_SERT" name="Serotonin;3-(2-Aminoethyl)-1H-indol-5-ol" compartment="Cytosol" />
			<species id="_THY" name="Thymine" compartment="Cytosol" />
			<species id="_C100ACPm" name="Decanoyl-[acp]M" compartment="Mitochondria" />
			<species id="_RSA" name="R-S-Alanine" compartment="Cytosol" />
			<species id="_MVL" name="(R)-Mevalonate" compartment="Cytosol" />
			<species id="_DLIPOm" name="DihydrolipoamideM" compartment="Mitochondria" />
			<species id="_AIR" name="Aminoimidazoleribotide" compartment="Cytosol" />
			<species id="_HINACm" name="5-HydroxyindoleacetateM" compartment="Mitochondria" />
			<species id="_HDECOA" name="trans-Hexadec-2-enoyl-COA" compartment="Cytosol" />
			<species id="_ADP" name="ADP" compartment="Cytosol" />
			<species id="_MIMAC" name="3-Methylimidazoleaceticacid" compartment="Cytosol" />
			<species id="_HAKGm" name="D-4-Hydroxy-2-oxoglutarateM" compartment="Mitochondria" />
			<species id="_ST6P" name="ST6P" compartment="Cytosol" />
			<species id="_MLAC" name="3-Mercaptolactate" compartment="Cytosol" />
			<species id="_OACP" name="Octanoyl-[acp]" compartment="Cytosol" />
			<species id="_GGL" name="Galactosylglycerol" compartment="Cytosol" />
			<species id="_NAGLA" name="N-Acetyl-D-galactosamine" compartment="Cytosol" />
			<species id="_Hemoglobin" name="Hemoglobin" compartment="Cytosol" />
			<species id="_R" name="R" compartment="Cytosol" />
			<species id="_D_Urobilinogen" name="D-Urobilinogen" compartment="Cytosol" />
			<species id="_TYRm" name="L-TyrosineM" compartment="Mitochondria" />
			<species id="_ALAm" name="L-AlanineM" compartment="Mitochondria" />
			<species id="_GLTxt" name="GLTxt" compartment="Extracellular" />
			<species id="_tRNA_Ile_" name="tRNA(Ile)" compartment="Cytosol" />
			<species id="_C181ACPm" name="Oleoyl-[acyl-carrier-protein]M" compartment="Mitochondria" />
			<species id="_MALCOA" name="Malonyl-CoA" compartment="Cytosol" />
			<species id="_ODCOAm" name="3-Oxodecanoyl-COAM" compartment="Mitochondria" />
			<species id="_HDEACPm" name="trans-Hexadec-2-enoyl-[acp]M" compartment="Mitochondria" />
			<species id="_PGP" name="Phosphatidylglycerophosphate" compartment="Cytosol" />
			<species id="_URO" name="Urocanate" compartment="Cytosol" />
			<species id="_MAN6P" name="D-Mannose-6-phosphate" compartment="Cytosol" />
			<species id="_6DGAL" name="6-Deoxy-L-galactose" compartment="Cytosol" />
			<species id="_KLACT" name="KLACT" compartment="Cytosol" />
			<species id="_RGTm" name="GlutathioneM" compartment="Mitochondria" />
			<species id="_GTP" name="GTP" compartment="Cytosol" />
			<species id="_OECOAm" name="trans-Oct-2-enoyl-COAM" compartment="Mitochondria" />
			<species id="_RL5P" name="D-Ribulose-5-phosphate" compartment="Cytosol" />
			<species id="_PRYPA" name="2-Propyn-1-al" compartment="Cytosol" />
			<species id="_HTDACP" name="(3R)-3-Hydroxytetradecanoyl-[acyl-carrier-protein]" compartment="Cytosol" />
			<species id="_XYT" name="D-Xylitol" compartment="Cytosol" />
			<species id="_D_Proline" name="D-Proline" compartment="Cytosol" />
			<species id="_FORm" name="FormateM" compartment="Mitochondria" />
			<species id="_DEACPm" name="trans-Dec-2-enoyl-[ACP]M" compartment="Mitochondria" />
			<species id="_DPTP" name="2,5-Diaminopyrimidine-nucleosidetriphosphate" compartment="Cytosol" />
			<species id="_DTxt" name="DTxt" compartment="Extracellular" />
			<species id="_INAA" name="Indole-3-acetaldehyde" compartment="Cytosol" />
			<species id="_XMP" name="Xanthosine-5-phosphate" compartment="Cytosol" />
			<species id="_TRNAG" name="tRNA(Glu)" compartment="Cytosol" />
			<species id="_MLT" name="Maltose" compartment="Cytosol" />
		</listOfSpecies>
		<listOfReactions>
			<reaction id="ISO_0" reversible="false">
				<notes>
					<body xmlns="http://www.w3.org/1999/xhtml">
						<p>DLAT subsystem: Carbohydrate Metabolism</p>
						<p>DLAT equation:  ACCOA +  DLIPO &lt;->  COA +  S-ACDLIPO</p>
						<p>PDHA1a subsystem: Carbohydrate Metabolism</p>
						<p>PDHA1a equation:  PYRm +  COAm +  NADm ->  NADHm +  CO2m +  ACCOAm</p>
					</body>
				</notes>
				<annotation>
					<rdf:RDF xmlns:bqbiol="http://biomodels.net/biology-qualifiers/" xmlns:rdf="http://www.w3.org/1999/02/22-rdf-syntax-ns#">
						<rdf:Description rdf:about="#ISO_0">
							<bqbiol:is>
								<rdf:Bag>
									<rdf:li rdf:resource="urn:miriam:ensembl:ENSRNOG00000009994" />
								</rdf:Bag>
							</bqbiol:is>
						</rdf:Description>
					</rdf:RDF>
				</annotation>
				<listOfReactants>
					<speciesReference species="_PYRm" />
					<speciesReference species="_COAm" />
					<speciesReference species="_NADm" />
				</listOfReactants>
				<listOfProducts>
					<speciesReference species="_CO2m" />
					<speciesReference species="_ACCOAm" />
					<speciesReference species="_NADHm" />
				</listOfProducts>
				<listOfModifiers>
					<modifierSpeciesReference species="_COA" />
					<modifierSpeciesReference species="_ACCOA" />
					<modifierSpeciesReference species="_S_ACDLIPO" />
					<modifierSpeciesReference species="_DLIPO" />
				</listOfModifiers>
			</reaction>
			<reaction id="ISO_1" name="Tyrosine Hydroxylase" reversible="false">
				<notes>
					<body xmlns="http://www.w3.org/1999/xhtml">
						<p>TH subsystem: Amino acid metabolism</p>
						<p>TH equation:  TYR +  THBO +  O2 ->  DHBO +  DHPHE</p>
					</body>
				</notes>
				<annotation>
					<rdf:RDF xmlns:bqbiol="http://biomodels.net/biology-qualifiers/" xmlns:rdf="http://www.w3.org/1999/02/22-rdf-syntax-ns#">
						<rdf:Description rdf:about="#ISO_1">
							<bqbiol:is>
								<rdf:Bag>
									<rdf:li rdf:resource="urn:miriam:ensembl:ENSRNOG00000020410" />
								</rdf:Bag>
							</bqbiol:is>
						</rdf:Description>
					</rdf:RDF>
				</annotation>
				<listOfReactants>
					<speciesReference species="_O2" />
					<speciesReference species="_TYR" />
					<speciesReference species="_THBO" />
				</listOfReactants>
				<listOfProducts>
					<speciesReference species="_DHPHE" />
					<speciesReference species="_DHBO" />
				</listOfProducts>
			</reaction>
			<reaction id="ISO_10" name="Dopamine Beta Hydroxylase" reversible="false">
				<notes>
					<body xmlns="http://www.w3.org/1999/xhtml">
						<p>DBH subsystem: Amino acid metabolism</p>
						<p>DBH equation:  Dopamine +  ASC +  O2 ->  L-Noradrenaline +  DASC +  H2O</p>
					</body>
				</notes>
				<annotation>
					<rdf:RDF xmlns:bqbiol="http://biomodels.net/biology-qualifiers/" xmlns:rdf="http://www.w3.org/1999/02/22-rdf-syntax-ns#">
						<rdf:Description rdf:about="#ISO_10">
							<bqbiol:is>
								<rdf:Bag>
									<rdf:li rdf:resource="urn:miriam:ensembl:ENSRNOG00000006641" />
								</rdf:Bag>
							</bqbiol:is>
						</rdf:Description>
					</rdf:RDF>
				</annotation>
				<listOfReactants>
					<speciesReference species="_ASC" />
					<speciesReference species="_O2" />
					<speciesReference species="_Dopamine" />
				</listOfReactants>
				<listOfProducts>
					<speciesReference species="_DASC" />
					<speciesReference species="_L_Noradrenaline" />
					<speciesReference species="_H2O" />
				</listOfProducts>
			</reaction>
			<reaction id="ISO_100" reversible="false">
				<notes>
					<body xmlns="http://www.w3.org/1999/xhtml">
						<p>NOS11 subsystem: Amino acid metabolism</p>
						<p>NOS11 equation: 2 ARG +  NADPH +  O2 -> 2 CITR +  NADP + 2 NO</p>
						<p>NOS13 subsystem: Amino acid metabolism</p>
						<p>NOS13 equation:  ARG +  O2 +  NADPH &lt;->  HARG +  NADP +  H2O</p>
						<p>NOS12 subsystem: Amino acid metabolism</p>
						<p>NOS12 equation:  NADPH + 2 HARG +  O2 +  H &lt;->  NADP + 2 Nitric oxide + 2 CITR</p>
					</body>
				</notes>
				<annotation>
					<rdf:RDF xmlns:bqbiol="http://biomodels.net/biology-qualifiers/" xmlns:rdf="http://www.w3.org/1999/02/22-rdf-syntax-ns#">
						<rdf:Description rdf:about="#ISO_100">
							<bqbiol:is>
								<rdf:Bag>
									<rdf:li rdf:resource="urn:miriam:ensembl:ENSRNOG00000011023" />
									<rdf:li rdf:resource="urn:miriam:ensembl:ENSRNOG00000009348" />
									<rdf:li rdf:resource="urn:miriam:ensembl:ENSRNOG00000001130" />
								</rdf:Bag>
							</bqbiol:is>
						</rdf:Description>
					</rdf:RDF>
				</annotation>
				<listOfReactants>
					<speciesReference species="_O2" />
					<speciesReference species="_NADPH" />
					<speciesReference species="_ARG" stoichiometry="2" />
				</listOfReactants>
				<listOfProducts>
					<speciesReference species="_NO" stoichiometry="2" />
					<speciesReference species="_NADP" />
					<speciesReference species="_CITR" stoichiometry="2" />
				</listOfProducts>
				<listOfModifiers>
					<modifierSpeciesReference species="_HARG" />
					<modifierSpeciesReference species="_O2" />
					<modifierSpeciesReference species="_NADP" />
					<modifierSpeciesReference species="_H2O" />
					<modifierSpeciesReference species="_ARG" />
					<modifierSpeciesReference species="_H" />
					<modifierSpeciesReference species="_Nitric_oxide" />
					<modifierSpeciesReference species="_CITR" />
					<modifierSpeciesReference species="_NADPH" />
				</listOfModifiers>
			</reaction>
			<reaction id="ISO_101" reversible="false">
				<notes>
					<body xmlns="http://www.w3.org/1999/xhtml">
						<p>PLD1a subsystem: Metabolism of Complex lipids</p>
						<p>PLD1a equation:  PE ->  ETHAM +  PA</p>
						<p>PLD subsystem: Lipid metabolism</p>
						<p>PLD equation:  CLm ->  PAm +  PGm</p>
						<p>PLD1 subsystem: Metabolism of Complex lipids</p>
						<p>PLD1 equation:  PC ->  PA +  CHO</p>
					</body>
				</notes>
				<annotation>
					<rdf:RDF xmlns:bqbiol="http://biomodels.net/biology-qualifiers/" xmlns:rdf="http://www.w3.org/1999/02/22-rdf-syntax-ns#">
						<rdf:Description rdf:about="#ISO_101">
							<bqbiol:is>
								<rdf:Bag>
									<rdf:li rdf:resource="urn:miriam:ensembl:ENSRNOG00000028156" />
									<rdf:li rdf:resource="urn:miriam:ensembl:ENSRNOG00000019604" />
								</rdf:Bag>
							</bqbiol:is>
						</rdf:Description>
					</rdf:RDF>
				</annotation>
				<listOfReactants>
					<speciesReference species="_CLm" />
					<speciesReference species="_PE" />
					<speciesReference species="_PC" />
				</listOfReactants>
				<listOfProducts>
					<speciesReference species="_PAm" />
					<speciesReference species="_PA" stoichiometry="2" />
					<speciesReference species="_CHO" />
					<speciesReference species="_PGm" />
					<speciesReference species="_ETHAM" />
				</listOfProducts>
			</reaction>
			<reaction id="ISO_102" name="5'-Phosphoribosyl N-Formylglycinamide (Fgar) Amidotransferase" reversible="false">
				<notes>
					<body xmlns="http://www.w3.org/1999/xhtml">
						<p>PFAS subsystem: Nucleotide metabolism</p>
						<p>PFAS equation:  FGAR +  atp +  GLN ->  GLU +  ADP +  PI +  FGAM</p>
					</body>
				</notes>
				<annotation>
					<rdf:RDF xmlns:bqbiol="http://biomodels.net/biology-qualifiers/" xmlns:rdf="http://www.w3.org/1999/02/22-rdf-syntax-ns#">
						<rdf:Description rdf:about="#ISO_102">
							<bqbiol:is>
								<rdf:Bag>
									<rdf:li rdf:resource="urn:miriam:ensembl:ENSRNOG00000005193" />
								</rdf:Bag>
							</bqbiol:is>
						</rdf:Description>
					</rdf:RDF>
				</annotation>
				<listOfReactants>
					<speciesReference species="_atp" />
					<speciesReference species="_FGAR" />
					<speciesReference species="_GLN" />
				</listOfReactants>
				<listOfProducts>
					<speciesReference species="_FGAM" />
					<speciesReference species="_ADP" />
					<speciesReference species="_PI" />
					<speciesReference species="_GLU" />
				</listOfProducts>
			</reaction>
			<reaction id="ISO_103" name="atp-Citrate (Pro-S-)-Lyase" reversible="false">
				<notes>
					<body xmlns="http://www.w3.org/1999/xhtml">
						<p>ACLY subsystem: Carbohydrate Metabolism</p>
						<p>ACLY equation:  ACCOA +  OA ->  COA +  CIT</p>
					</body>
				</notes>
				<annotation>
					<rdf:RDF xmlns:bqbiol="http://biomodels.net/biology-qualifiers/" xmlns:rdf="http://www.w3.org/1999/02/22-rdf-syntax-ns#">
						<rdf:Description rdf:about="#ISO_103">
							<bqbiol:is>
								<rdf:Bag>
									<rdf:li rdf:resource="urn:miriam:ensembl:ENSRNOG00000016924" />
								</rdf:Bag>
							</bqbiol:is>
						</rdf:Description>
					</rdf:RDF>
				</annotation>
				<listOfReactants>
					<speciesReference species="_OA" />
					<speciesReference species="_ACCOA" />
				</listOfReactants>
				<listOfProducts>
					<speciesReference species="_COA" />
					<speciesReference species="_CIT" />
				</listOfProducts>
			</reaction>
			<reaction id="ISO_105" reversible="false">
				<notes>
					<body xmlns="http://www.w3.org/1999/xhtml">
						<p>FTHFL subsystem: Metabolism of cofactors and Vitamins</p>
						<p>FTHFL equation:  FOUR +  atp +  THF &lt;->  PI +  ADP +  FTHF</p>
						<p>MTHFD2a subsystem: Carbohydrate Metabolism</p>
						<p>MTHFD2a equation:  THFm +  FORm +  atpm &lt;->  ADPm +  PIm +  FTHFm</p>
						<p>MTHFD1 subsystem: Carbohydrate Metabolism</p>
						<p>MTHFD1 equation:  METHFm +  NADPHm ->  METTHFm +  NADPm</p>
					</body>
				</notes>
				<annotation>
					<rdf:RDF xmlns:bqbiol="http://biomodels.net/biology-qualifiers/" xmlns:rdf="http://www.w3.org/1999/02/22-rdf-syntax-ns#">
						<rdf:Description rdf:about="#ISO_105">
							<bqbiol:is>
								<rdf:Bag>
									<rdf:li rdf:resource="urn:miriam:ensembl:ENSRNOG00000019582" />
									<rdf:li rdf:resource="urn:miriam:ensembl:ENSRNOG00000017740" />
									<rdf:li rdf:resource="urn:miriam:ensembl:ENSRNOG00000005602" />
								</rdf:Bag>
							</bqbiol:is>
						</rdf:Description>
					</rdf:RDF>
				</annotation>
				<listOfReactants>
					<speciesReference species="_NADPHm" />
					<speciesReference species="_METHFm" />
				</listOfReactants>
				<listOfProducts>
					<speciesReference species="_METTHFm" />
					<speciesReference species="_NADPm" />
				</listOfProducts>
				<listOfModifiers>
					<modifierSpeciesReference species="_THFm" />
					<modifierSpeciesReference species="_ADPm" />
					<modifierSpeciesReference species="_THF" />
					<modifierSpeciesReference species="_FTHFm" />
					<modifierSpeciesReference species="_atpm" />
					<modifierSpeciesReference species="_atp" />
					<modifierSpeciesReference species="_FORm" />
					<modifierSpeciesReference species="_FOUR" />
					<modifierSpeciesReference species="_ADP" />
					<modifierSpeciesReference species="_PIm" />
					<modifierSpeciesReference species="_PI" />
					<modifierSpeciesReference species="_FTHF" />
				</listOfModifiers>
			</reaction>
			<reaction id="ISO_106" name="Idp Diphosphohydrolase 5" reversible="false">
				<notes>
					<body xmlns="http://www.w3.org/1999/xhtml">
						<p>ENTPD5 subsystem: Nucleotide metabolism</p>
						<p>ENTPD5 equation:  IDP ->  IMP +  PI</p>
					</body>
				</notes>
				<annotation>
					<rdf:RDF xmlns:bqbiol="http://biomodels.net/biology-qualifiers/" xmlns:rdf="http://www.w3.org/1999/02/22-rdf-syntax-ns#">
						<rdf:Description rdf:about="#ISO_106">
							<bqbiol:is>
								<rdf:Bag>
									<rdf:li rdf:resource="urn:miriam:ensembl:ENSRNOG00000033206" />
									<rdf:li rdf:resource="urn:miriam:ensembl:ENSRNOG00000007427" />
									<rdf:li rdf:resource="urn:miriam:ensembl:ENSRNOG00000003239" />
								</rdf:Bag>
							</bqbiol:is>
						</rdf:Description>
					</rdf:RDF>
				</annotation>
				<listOfReactants>
					<speciesReference species="_IDP" />
				</listOfReactants>
				<listOfProducts>
					<speciesReference species="_IMP" />
					<speciesReference species="_PI" />
				</listOfProducts>
			</reaction>
			<reaction id="ISO_107" name="Methylmalonate-Semialdehyde Dehydrogenase (Acylating)" reversible="false">
				<notes>
					<body xmlns="http://www.w3.org/1999/xhtml">
						<p>MMSDH subsystem: Amino acid metabolism</p>
						<p>MMSDH equation:  MMS +  COA +  NAD ->  PROPCOA +  CO2 +  NADH</p>
					</body>
				</notes>
				<annotation>
					<rdf:RDF xmlns:bqbiol="http://biomodels.net/biology-qualifiers/" xmlns:rdf="http://www.w3.org/1999/02/22-rdf-syntax-ns#">
						<rdf:Description rdf:about="#ISO_107">
							<bqbiol:is>
								<rdf:Bag>
									<rdf:li rdf:resource="urn:miriam:ensembl:ENSRNOG00000011419" />
								</rdf:Bag>
							</bqbiol:is>
						</rdf:Description>
					</rdf:RDF>
				</annotation>
				<listOfReactants>
					<speciesReference species="_COA" />
					<speciesReference species="_MMS" />
					<speciesReference species="_NAD" />
				</listOfReactants>
				<listOfProducts>
					<speciesReference species="_CO2" />
					<speciesReference species="_PROPCOA" />
					<speciesReference species="_NADH" />
				</listOfProducts>
			</reaction>
			<reaction id="ISO_108" name="Tryptophanyl-Trna Synthetase" reversible="false">
				<notes>
					<body xmlns="http://www.w3.org/1999/xhtml">
						<p>WARS subsystem: Amino acid metabolism</p>
						<p>WARS equation:  atp +  TRP +  TRNA ->  AMP +  PPI +  TRPTRNA</p>
					</body>
				</notes>
				<annotation>
					<rdf:RDF xmlns:bqbiol="http://biomodels.net/biology-qualifiers/" xmlns:rdf="http://www.w3.org/1999/02/22-rdf-syntax-ns#">
						<rdf:Description rdf:about="#ISO_108">
							<bqbiol:is>
								<rdf:Bag>
									<rdf:li rdf:resource="urn:miriam:ensembl:ENSRNOG00000004359" />
								</rdf:Bag>
							</bqbiol:is>
						</rdf:Description>
					</rdf:RDF>
				</annotation>
				<listOfReactants>
					<speciesReference species="_TRP" />
					<speciesReference species="_atp" />
					<speciesReference species="_TRNA" />
				</listOfReactants>
				<listOfProducts>
					<speciesReference species="_PPI" />
					<speciesReference species="_AMP" />
					<speciesReference species="_TRPTRNA" />
				</listOfProducts>
			</reaction>
			<reaction id="ISO_109" reversible="false">
				<notes>
					<body xmlns="http://www.w3.org/1999/xhtml">
						<p>FDFT1a subsystem: Lipid metabolism</p>
						<p>FDFT1a equation: 2 FPP +  NADPH ->  NADP +  SQL + 2 PPI</p>
						<p>FDFT1c subsystem: Lipid metabolism</p>
						<p>FDFT1c equation:  PSPP +  NADPH +  H &lt;->  PPI +  SQL +  NADP</p>
						<p>FDFT1b subsystem: Lipid metabolism</p>
						<p>FDFT1b equation: 2 FPP &lt;->  PPI +  PSPP +  H</p>
					</body>
				</notes>
				<annotation>
					<rdf:RDF xmlns:bqbiol="http://biomodels.net/biology-qualifiers/" xmlns:rdf="http://www.w3.org/1999/02/22-rdf-syntax-ns#">
						<rdf:Description rdf:about="#ISO_109">
							<bqbiol:is>
								<rdf:Bag>
									<rdf:li rdf:resource="urn:miriam:ensembl:ENSRNOG00000021314" />
								</rdf:Bag>
							</bqbiol:is>
						</rdf:Description>
					</rdf:RDF>
				</annotation>
				<listOfReactants>
					<speciesReference species="_FPP" stoichiometry="2" />
					<speciesReference species="_NADPH" />
				</listOfReactants>
				<listOfProducts>
					<speciesReference species="_PPI" stoichiometry="2" />
					<speciesReference species="_SQL" />
					<speciesReference species="_NADP" />
				</listOfProducts>
				<listOfModifiers>
					<modifierSpeciesReference species="_PPI" />
					<modifierSpeciesReference species="_FPP" />
					<modifierSpeciesReference species="_SQL" />
					<modifierSpeciesReference species="_NADP" />
					<modifierSpeciesReference species="_H" />
					<modifierSpeciesReference species="_PSPP" />
					<modifierSpeciesReference species="_NADPH" />
				</listOfModifiers>
			</reaction>
			<reaction id="ISO_11" name="Glutamate Formimidoyltransferase" reversible="true">
				<notes>
					<body xmlns="http://www.w3.org/1999/xhtml">
						<p>FTCD subsystem: Amino acid metabolism</p>
						<p>FTCD equation: FMGLU + THF &lt;-> GLU + FTHF</p>
					</body>
				</notes>
				<annotation>
					<rdf:RDF xmlns:bqbiol="http://biomodels.net/biology-qualifiers/" xmlns:rdf="http://www.w3.org/1999/02/22-rdf-syntax-ns#">
						<rdf:Description rdf:about="#ISO_11">
							<bqbiol:is>
								<rdf:Bag>
									<rdf:li rdf:resource="urn:miriam:ensembl:ENSRNOG00000001261" />
								</rdf:Bag>
							</bqbiol:is>
						</rdf:Description>
					</rdf:RDF>
				</annotation>
				<listOfReactants>
					<speciesReference species="_THF" />
					<speciesReference species="_FMGLU" />
				</listOfReactants>
				<listOfProducts>
					<speciesReference species="_GLU" />
					<speciesReference species="_FTHF" />
				</listOfProducts>
			</reaction>
			<reaction id="ISO_110" name="Methionine Synthase" reversible="false">
				<notes>
					<body xmlns="http://www.w3.org/1999/xhtml">
						<p>MTR subsystem: Amino acid metabolism</p>
						<p>MTR equation:  HCYS +  MTHF ->  THF +  MET</p>
					</body>
				</notes>
				<annotation>
					<rdf:RDF xmlns:bqbiol="http://biomodels.net/biology-qualifiers/" xmlns:rdf="http://www.w3.org/1999/02/22-rdf-syntax-ns#">
						<rdf:Description rdf:about="#ISO_110">
							<bqbiol:is>
								<rdf:Bag>
									<rdf:li rdf:resource="urn:miriam:ensembl:ENSRNOG00000017593" />
								</rdf:Bag>
							</bqbiol:is>
						</rdf:Description>
					</rdf:RDF>
				</annotation>
				<listOfReactants>
					<speciesReference species="_MTHF" />
					<speciesReference species="_HCYS" />
				</listOfReactants>
				<listOfProducts>
					<speciesReference species="_THF" />
					<speciesReference species="_MET" />
				</listOfProducts>
			</reaction>
			<reaction id="ISO_111" name="Fructose Bisphosphatase 2" reversible="false">
				<notes>
					<body xmlns="http://www.w3.org/1999/xhtml">
						<p>FBP2 subsystem: Carbohydrate Metabolism</p>
						<p>FBP2 equation:  FDP ->  F6P +  PI</p>
					</body>
				</notes>
				<annotation>
					<rdf:RDF xmlns:bqbiol="http://biomodels.net/biology-qualifiers/" xmlns:rdf="http://www.w3.org/1999/02/22-rdf-syntax-ns#">
						<rdf:Description rdf:about="#ISO_111">
							<bqbiol:is>
								<rdf:Bag>
									<rdf:li rdf:resource="urn:miriam:ensembl:ENSRNOG00000017597" />
									<rdf:li rdf:resource="urn:miriam:ensembl:ENSRNOG00000017637" />
								</rdf:Bag>
							</bqbiol:is>
						</rdf:Description>
					</rdf:RDF>
				</annotation>
				<listOfReactants>
					<speciesReference species="_FDP" />
				</listOfReactants>
				<listOfProducts>
					<speciesReference species="_F6P" />
					<speciesReference species="_PI" />
				</listOfProducts>
			</reaction>
			<reaction id="ISO_112" name="3-Methylglutaconyl Coa Hydratase" reversible="true">
				<notes>
					<body xmlns="http://www.w3.org/1999/xhtml">
						<p>MGCH subsystem: Amino acid metabolism</p>
						<p>MGCH equation:  MGCOA &lt;->  H3MCOA</p>
					</body>
				</notes>
				<annotation>
					<rdf:RDF xmlns:bqbiol="http://biomodels.net/biology-qualifiers/" xmlns:rdf="http://www.w3.org/1999/02/22-rdf-syntax-ns#">
						<rdf:Description rdf:about="#ISO_112">
							<bqbiol:is>
								<rdf:Bag>
									<rdf:li rdf:resource="urn:miriam:ensembl:ENSRNOG00000011684" />
								</rdf:Bag>
							</bqbiol:is>
						</rdf:Description>
					</rdf:RDF>
				</annotation>
				<listOfReactants>
					<speciesReference species="_MGCOA" />
				</listOfReactants>
				<listOfProducts>
					<speciesReference species="_H3MCOA" />
				</listOfProducts>
			</reaction>
			<reaction id="ISO_113" name="Serine Palmitoyltransferase, Long Chain Base Subunit 1" reversible="false">
				<notes>
					<body xmlns="http://www.w3.org/1999/xhtml">
						<p>SPTLC1 subsystem: Metabolism of Complex lipids</p>
						<p>SPTLC1 equation:  PALCOA +  SER ->  COA +  DHSPH +  CO2</p>
					</body>
				</notes>
				<annotation>
					<rdf:RDF xmlns:bqbiol="http://biomodels.net/biology-qualifiers/" xmlns:rdf="http://www.w3.org/1999/02/22-rdf-syntax-ns#">
						<rdf:Description rdf:about="#ISO_113">
							<bqbiol:is>
								<rdf:Bag>
									<rdf:li rdf:resource="urn:miriam:ensembl:ENSRNOG00000010882" />
								</rdf:Bag>
							</bqbiol:is>
						</rdf:Description>
					</rdf:RDF>
				</annotation>
				<listOfReactants>
					<speciesReference species="_PALCOA" />
					<speciesReference species="_SER" />
				</listOfReactants>
				<listOfProducts>
					<speciesReference species="_COA" />
					<speciesReference species="_CO2" />
					<speciesReference species="_DHSPH" />
				</listOfProducts>
			</reaction>
			<reaction id="ISO_114" reversible="false">
				<notes>
					<body xmlns="http://www.w3.org/1999/xhtml">
						<p>MCCC1a subsystem: Amino acid metabolism</p>
						<p>MCCC1a equation:  atp +  MCRCOA +  HCO3- ->  ADP +  PI +  MGCOA</p>
						<p>MCCC1 subsystem: Amino acid metabolism</p>
						<p>MCCC1 equation:  MCRCOA +  atpm +  CO2m ->  MGCOA +  ADPm +  PIm</p>
					</body>
				</notes>
				<annotation>
					<rdf:RDF xmlns:bqbiol="http://biomodels.net/biology-qualifiers/" xmlns:rdf="http://www.w3.org/1999/02/22-rdf-syntax-ns#">
						<rdf:Description rdf:about="#ISO_114">
							<bqbiol:is>
								<rdf:Bag>
									<rdf:li rdf:resource="urn:miriam:ensembl:ENSRNOG00000017752" />
									<rdf:li rdf:resource="urn:miriam:ensembl:ENSRNOG00000013293" />
								</rdf:Bag>
							</bqbiol:is>
						</rdf:Description>
					</rdf:RDF>
				</annotation>
				<listOfReactants>
					<speciesReference species="_CO2m" />
					<speciesReference species="_MCRCOA" stoichiometry="2" />
					<speciesReference species="_atpm" />
					<speciesReference species="_atp" />
					<speciesReference species="_HCO3_" />
				</listOfReactants>
				<listOfProducts>
					<speciesReference species="_ADPm" />
					<speciesReference species="_ADP" />
					<speciesReference species="_MGCOA" stoichiometry="2" />
					<speciesReference species="_PIm" />
					<speciesReference species="_PI" />
				</listOfProducts>
			</reaction>
			<reaction id="ISO_115" reversible="false">
				<notes>
					<body xmlns="http://www.w3.org/1999/xhtml">
						<p>HEXA1 subsystem: Metabolism of Complex Carbohydrates</p>
						<p>HEXA1 equation:  CHITOB -> 2 NAG</p>
						<p>HEXA2 subsystem: Metabolism of Complex lipids</p>
						<p>HEXA2 equation:  GM2 ->  GM3 +  NAGLA</p>
						<p>FUT42 subsystem: Metabolism of Complex lipids</p>
						<p>FUT42 equation:  GA2 ->  LCER +  NAGLA</p>
					</body>
				</notes>
				<annotation>
					<rdf:RDF xmlns:bqbiol="http://biomodels.net/biology-qualifiers/" xmlns:rdf="http://www.w3.org/1999/02/22-rdf-syntax-ns#">
						<rdf:Description rdf:about="#ISO_115">
							<bqbiol:is>
								<rdf:Bag>
									<rdf:li rdf:resource="urn:miriam:ensembl:ENSRNOG00000025274" />
									<rdf:li rdf:resource="urn:miriam:ensembl:ENSRNOG00000010252" />
								</rdf:Bag>
							</bqbiol:is>
						</rdf:Description>
					</rdf:RDF>
				</annotation>
				<listOfReactants>
					<speciesReference species="_GA2" />
					<speciesReference species="_GM2" />
					<speciesReference species="_CHITOB" />
				</listOfReactants>
				<listOfProducts>
					<speciesReference species="_GM3" />
					<speciesReference species="_NAGLA" stoichiometry="2" />
					<speciesReference species="_NAG" stoichiometry="2" />
					<speciesReference species="_LCER" />
				</listOfProducts>
			</reaction>
			<reaction id="ISO_116" name="3-Hydroxy-3-Methylglutaryl-Coenzyme A Reductase [Fragment]" reversible="false">
				<notes>
					<body xmlns="http://www.w3.org/1999/xhtml">
						<p>HMGCR subsystem: Lipid metabolism</p>
						<p>HMGCR equation:  H3MCOA + 2 NADPH ->  MVL +  COA + 2 NADP</p>
					</body>
				</notes>
				<annotation>
					<rdf:RDF xmlns:bqbiol="http://biomodels.net/biology-qualifiers/" xmlns:rdf="http://www.w3.org/1999/02/22-rdf-syntax-ns#">
						<rdf:Description rdf:about="#ISO_116">
							<bqbiol:is>
								<rdf:Bag>
									<rdf:li rdf:resource="urn:miriam:ensembl:ENSRNOG00000016122" />
								</rdf:Bag>
							</bqbiol:is>
						</rdf:Description>
					</rdf:RDF>
				</annotation>
				<listOfReactants>
					<speciesReference species="_H3MCOA" />
					<speciesReference species="_NADPH" stoichiometry="2" />
				</listOfReactants>
				<listOfProducts>
					<speciesReference species="_COA" />
					<speciesReference species="_MVL" />
					<speciesReference species="_NADP" stoichiometry="2" />
				</listOfProducts>
			</reaction>
			<reaction id="ISO_117" reversible="false">
				<notes>
					<body xmlns="http://www.w3.org/1999/xhtml">
						<p>DHFR5 subsystem: Metabolism of cofactors and Vitamins</p>
						<p>DHFR5 equation:  DHF +  NAD &lt;->  FOL +  NADH +  H</p>
						<p>DHFR2 subsystem: Metabolism of cofactors and Vitamins</p>
						<p>DHFR2 equation:  NAD +  THF ->  DHF +  NADH</p>
						<p>DHFR3 subsystem: Metabolism of cofactors and Vitamins</p>
						<p>DHFR3 equation:  FOL +  NADPH &lt;->  DHF +  NADP</p>
						<p>DHFR6 subsystem: Metabolism of cofactors and Vitamins</p>
						<p>DHFR6 equation:  THF +  NADP &lt;->  FOL +  NADPH</p>
						<p>DHFR4 subsystem: Metabolism of cofactors and Vitamins</p>
						<p>DHFR4 equation:  FOL +  NADH ->  THF +  NAD</p>
						<p>DHFR1 subsystem: Metabolism of cofactors and Vitamins</p>
						<p>DHFR1 equation:  DHF +  NADPH ->  NADP +  THF</p>
					</body>
				</notes>
				<annotation>
					<rdf:RDF xmlns:bqbiol="http://biomodels.net/biology-qualifiers/" xmlns:rdf="http://www.w3.org/1999/02/22-rdf-syntax-ns#">
						<rdf:Description rdf:about="#ISO_117">
							<bqbiol:is>
								<rdf:Bag>
									<rdf:li rdf:resource="urn:miriam:ensembl:ENSRNOG00000013521" />
								</rdf:Bag>
							</bqbiol:is>
						</rdf:Description>
					</rdf:RDF>
				</annotation>
				<listOfReactants>
					<speciesReference species="_DHF" />
					<speciesReference species="_THF" />
					<speciesReference species="_FOL" />
					<speciesReference species="_NADH" />
					<speciesReference species="_NADPH" />
					<speciesReference species="_NAD" />
				</listOfReactants>
				<listOfProducts>
					<speciesReference species="_DHF" />
					<speciesReference species="_THF" stoichiometry="2" />
					<speciesReference species="_NADP" />
					<speciesReference species="_NADH" />
					<speciesReference species="_NAD" />
				</listOfProducts>
				<listOfModifiers>
					<modifierSpeciesReference species="_THF" />
					<modifierSpeciesReference species="_NADP" />
					<modifierSpeciesReference species="_FOL" />
					<modifierSpeciesReference species="_H" />
					<modifierSpeciesReference species="_DHF" />
					<modifierSpeciesReference species="_NADH" />
					<modifierSpeciesReference species="_NADPH" />
					<modifierSpeciesReference species="_NAD" />
				</listOfModifiers>
			</reaction>
			<reaction id="ISO_118" reversible="false">
				<notes>
					<body xmlns="http://www.w3.org/1999/xhtml">
						<p>FFBM08 subsystem: Lipid Metabolism</p>
						<p>FFBM08 equation: C140ACPm + MALACPm -> OPALACPm + CO2m + ACPm</p>
						<p>FFBM07 subsystem: Lipid Metabolism</p>
						<p>FFBM07 equation: C100ACPm + MALACPm -> ODDACPm + CO2m + ACPm</p>
						<p>FFBM04 subsystem: Lipid Metabolism</p>
						<p>FFBM04 equation: BACPm + MALACPm -> OHACPm + CO2m + ACPm</p>
						<p>FFB47 subsystem: Lipid metabolism</p>
						<p>FFB47 equation:  ACCOA +  ACP &lt;->  ACACP +  COA</p>
						<p>FFBM05 subsystem: Lipid Metabolism</p>
						<p>FFBM05 equation: HACPm + MALACPm -> OOACPm + CO2m + ACPm</p>
						<p>FFBM01 subsystem: Lipid Metabolism</p>
						<p>FFBM01 equation: C160ACPm + MALACPm -> OODACPm + CO2m + ACPm</p>
						<p>FFBM06 subsystem: Lipid Metabolism</p>
						<p>FFBM06 equation: OACPm + MALACPm -> ODACPm + CO2m + ACPm</p>
						<p>FFBM02 subsystem: Lipid Metabolism</p>
						<p>FFBM02 equation: ACACPm + MALACPm -> AACACPm + ACPm</p>
						<p>FFBM03 subsystem: Lipid Metabolism</p>
						<p>FFBM03 equation: C120ACPm + MALACPm -> OTACPm + CO2m + ACPm</p>
					</body>
				</notes>
				<annotation>
					<rdf:RDF xmlns:bqbiol="http://biomodels.net/biology-qualifiers/" xmlns:rdf="http://www.w3.org/1999/02/22-rdf-syntax-ns#">
						<rdf:Description rdf:about="#ISO_118">
							<bqbiol:is>
								<rdf:Bag>
									<rdf:li rdf:resource="urn:miriam:ensembl:ENSRNOG00000005993" />
								</rdf:Bag>
							</bqbiol:is>
						</rdf:Description>
					</rdf:RDF>
				</annotation>
				<listOfReactants>
					<speciesReference species="_C160ACPm" />
					<speciesReference species="_C140ACPm" />
					<speciesReference species="_C100ACPm" />
					<speciesReference species="_ACACPm" />
					<speciesReference species="_OACPm" />
					<speciesReference species="_C120ACPm" />
					<speciesReference species="_BACPm" />
					<speciesReference species="_HACPm" />
					<speciesReference species="_MALACPm" stoichiometry="8" />
				</listOfReactants>
				<listOfProducts>
					<speciesReference species="_OHACPm" />
					<speciesReference species="_ODDACPm" />
					<speciesReference species="_OPALACPm" />
					<speciesReference species="_OTACPm" />
					<speciesReference species="_CO2m" stoichiometry="7" />
					<speciesReference species="_ODACPm" />
					<speciesReference species="_OOACPm" />
					<speciesReference species="_AACACPm" />
					<speciesReference species="_ACPm" stoichiometry="8" />
					<speciesReference species="_OODACPm" />
				</listOfProducts>
				<listOfModifiers>
					<modifierSpeciesReference species="_ACP" />
					<modifierSpeciesReference species="_ACACP" />
					<modifierSpeciesReference species="_COA" />
					<modifierSpeciesReference species="_ACCOA" />
				</listOfModifiers>
			</reaction>
			<reaction id="ISO_119" reversible="true">
				<notes>
					<body xmlns="http://www.w3.org/1999/xhtml">
						<p>GDHb subsystem: Amino acid metabolism</p>
						<p>GDHb equation:  GLUm +  NADPm &lt;->  AKGm +  NH3m +  NADPHm</p>
						<p>GDHa subsystem: Amino acid metabolism</p>
						<p>GDHa equation:  GLUm +  NADm &lt;->  AKGm +  NH3m +  NADHm</p>
					</body>
				</notes>
				<annotation>
					<rdf:RDF xmlns:bqbiol="http://biomodels.net/biology-qualifiers/" xmlns:rdf="http://www.w3.org/1999/02/22-rdf-syntax-ns#">
						<rdf:Description rdf:about="#ISO_119">
							<bqbiol:is>
								<rdf:Bag>
									<rdf:li rdf:resource="urn:miriam:ensembl:ENSRNOG00000010222" />
								</rdf:Bag>
							</bqbiol:is>
						</rdf:Description>
					</rdf:RDF>
				</annotation>
				<listOfReactants>
					<speciesReference species="_NADm" />
					<speciesReference species="_GLUm" stoichiometry="2" />
					<speciesReference species="_NADPm" />
				</listOfReactants>
				<listOfProducts>
					<speciesReference species="_AKGm" stoichiometry="2" />
					<speciesReference species="_NADPHm" />
					<speciesReference species="_NH3m" stoichiometry="2" />
					<speciesReference species="_NADHm" />
				</listOfProducts>
			</reaction>
			<reaction id="ISO_12" name="1-Acylglycerol-3-Phosphate Acyltransferase" reversible="false">
				<notes>
					<body xmlns="http://www.w3.org/1999/xhtml">
						<p>AGPAT subsystem: Lipid metabolism</p>
						<p>AGPAT equation:  AGL3P + 0.025 C140ACP + 0.165 C160ACP + 0.066 C161ACP + 0.099 C180ACP + 0.559 C181ACP + 0.005 C182ACP + 0.045 C201ACP + 0.018 C202ACP + 0.009 C203ACP + 0.008 C221ACP ->  PA +  ACP</p>
					</body>
				</notes>
				<annotation>
					<rdf:RDF xmlns:bqbiol="http://biomodels.net/biology-qualifiers/" xmlns:rdf="http://www.w3.org/1999/02/22-rdf-syntax-ns#">
						<rdf:Description rdf:about="#ISO_12">
							<bqbiol:is>
								<rdf:Bag>
									<rdf:li rdf:resource="urn:miriam:ensembl:ENSRNOG00000019466" />
									<rdf:li rdf:resource="urn:miriam:ensembl:ENSRNOG00000000437" />
									<rdf:li rdf:resource="urn:miriam:ensembl:ENSRNOG00000018077" />
									<rdf:li rdf:resource="urn:miriam:ensembl:ENSRNOG00000001205" />
								</rdf:Bag>
							</bqbiol:is>
						</rdf:Description>
					</rdf:RDF>
				</annotation>
				<listOfReactants>
					<speciesReference species="_C182ACP" />
					<speciesReference species="_C161ACP" />
					<speciesReference species="_C221ACP" />
					<speciesReference species="_C180ACP" />
					<speciesReference species="_C201ACP" />
					<speciesReference species="_C160ACP" />
					<speciesReference species="_C202ACP" />
					<speciesReference species="_C181ACP" />
					<speciesReference species="_C140ACP" />
					<speciesReference species="_AGL3P" />
					<speciesReference species="_C203ACP" />
				</listOfReactants>
				<listOfProducts>
					<speciesReference species="_ACP" />
					<speciesReference species="_PA" />
				</listOfProducts>
			</reaction>
			<reaction id="ISO_120" reversible="false">
				<notes>
					<body xmlns="http://www.w3.org/1999/xhtml">
						<p>PNP6 subsystem: Nucleotide metabolism</p>
						<p>PNP6 equation:  GN +  R1P + H2O &lt;->  PI +  GSN</p>
						<p>PNP2 subsystem: Nucleotide metabolism</p>
						<p>PNP2 equation:  DA +  PI + H2O &lt;->  AD +  DR1P</p>
						<p>PNP1 subsystem: Nucleotide metabolism</p>
						<p>PNP1 equation:  DIN +  PI + H2O &lt;->  HYXAN +  DR1P</p>
						<p>PNP7 subsystem: Nucleotide metabolism</p>
						<p>PNP7 equation:  XAN +  R1P + H2O &lt;->  PI +  XTSINE</p>
						<p>PNP5 subsystem: Nucleotide metabolism</p>
						<p>PNP5 equation:  AD +  R1P + H2O &lt;->  PI +  ADN</p>
						<p>PNP4 subsystem: Nucleotide metabolism</p>
						<p>PNP4 equation:  HYXAN +  R1P + H2O &lt;->  INS +  PI</p>
						<p>PNP8 subsystem: Nucleotide metabolism</p>
						<p>PNP8 equation:  DU +  PPI ->  URA +  DR1P</p>
						<p>PNP10 subsystem: Metabolism of cofactors and Vitamins</p>
						<p>PNP10 equation:  NAC +  R1P &lt;->  NAMS +  PI</p>
						<p>PNP3 subsystem: Nucleotide metabolism</p>
						<p>PNP3 equation:  DG +  PI + H2O &lt;->  GN +  DR1P</p>
						<p>PNP9 subsystem: Metabolism of cofactors and Vitamins</p>
						<p>PNP9 equation:  NAM +  R1P ->  RNAM +  PI</p>
					</body>
				</notes>
				<annotation>
					<rdf:RDF xmlns:bqbiol="http://biomodels.net/biology-qualifiers/" xmlns:rdf="http://www.w3.org/1999/02/22-rdf-syntax-ns#">
						<rdf:Description rdf:about="#ISO_120">
							<bqbiol:is>
								<rdf:Bag>
									<rdf:li rdf:resource="urn:miriam:ensembl:ENSRNOG00000027943" />
									<rdf:li rdf:resource="urn:miriam:ensembl:ENSRNOG00000009982" />
								</rdf:Bag>
							</bqbiol:is>
						</rdf:Description>
					</rdf:RDF>
				</annotation>
				<listOfReactants>
					<speciesReference species="_PPI" />
					<speciesReference species="_R1P" />
					<speciesReference species="_NAM" />
					<speciesReference species="_DU" />
				</listOfReactants>
				<listOfProducts>
					<speciesReference species="_DR1P" />
					<speciesReference species="_URA" />
					<speciesReference species="_RNAM" />
					<speciesReference species="_PI" />
				</listOfProducts>
				<listOfModifiers>
					<modifierSpeciesReference species="_DIN" />
					<modifierSpeciesReference species="_NAC" />
					<modifierSpeciesReference species="_ADN" />
					<modifierSpeciesReference species="_R1P" />
					<modifierSpeciesReference species="_XAN" />
					<modifierSpeciesReference species="_DG" />
					<modifierSpeciesReference species="_HYXAN" />
					<modifierSpeciesReference species="_GSN" />
					<modifierSpeciesReference species="_GN" />
					<modifierSpeciesReference species="_AD" />
					<modifierSpeciesReference species="_H2O" />
					<modifierSpeciesReference species="_NAMS" />
					<modifierSpeciesReference species="_XTSINE" />
					<modifierSpeciesReference species="_DR1P" />
					<modifierSpeciesReference species="_PI" />
					<modifierSpeciesReference species="_INS" />
					<modifierSpeciesReference species="_DA" />
				</listOfModifiers>
			</reaction>
			<reaction id="ISO_121" name="L-Threonine Dehydrogenase" reversible="false">
				<notes>
					<body xmlns="http://www.w3.org/1999/xhtml">
						<p>TDH subsystem: Amino acid metabolism</p>
						<p>TDH equation:  THRm +  NADm ->  AA +  NADHm</p>
					</body>
				</notes>
				<annotation>
					<rdf:RDF xmlns:bqbiol="http://biomodels.net/biology-qualifiers/" xmlns:rdf="http://www.w3.org/1999/02/22-rdf-syntax-ns#">
						<rdf:Description rdf:about="#ISO_121">
							<bqbiol:is>
								<rdf:Bag>
									<rdf:li rdf:resource="urn:miriam:ensembl:ENSRNOG00000011342" />
								</rdf:Bag>
							</bqbiol:is>
						</rdf:Description>
					</rdf:RDF>
				</annotation>
				<listOfReactants>
					<speciesReference species="_NADm" />
					<speciesReference species="_THRm" />
				</listOfReactants>
				<listOfProducts>
					<speciesReference species="_AA" />
					<speciesReference species="_NADHm" />
				</listOfProducts>
			</reaction>
			<reaction id="ISO_122" reversible="true">
				<notes>
					<body xmlns="http://www.w3.org/1999/xhtml">
						<p>TKT subsystem: Carbohydrate Metabolism</p>
						<p>TKT equation:  R5P +  X5P &lt;->  T3P1 +  S7P</p>
						<p>TKTa subsystem: Carbohydrate Metabolism</p>
						<p>TKTa equation:  E4P +  X5P &lt;->  T3P1 +  F6P</p>
					</body>
				</notes>
				<annotation>
					<rdf:RDF xmlns:bqbiol="http://biomodels.net/biology-qualifiers/" xmlns:rdf="http://www.w3.org/1999/02/22-rdf-syntax-ns#">
						<rdf:Description rdf:about="#ISO_122">
							<bqbiol:is>
								<rdf:Bag>
									<rdf:li rdf:resource="urn:miriam:ensembl:ENSRNOG00000014185" />
									<rdf:li rdf:resource="urn:miriam:ensembl:ENSRNOG00000037259" />
									<rdf:li rdf:resource="urn:miriam:ensembl:ENSRNOG00000016064" />
								</rdf:Bag>
							</bqbiol:is>
						</rdf:Description>
					</rdf:RDF>
				</annotation>
				<listOfReactants>
					<speciesReference species="_E4P" />
					<speciesReference species="_X5P" stoichiometry="2" />
					<speciesReference species="_R5P" />
				</listOfReactants>
				<listOfProducts>
					<speciesReference species="_S7P" />
					<speciesReference species="_F6P" />
					<speciesReference species="_T3P1" stoichiometry="2" />
				</listOfProducts>
			</reaction>
			<reaction id="ISO_123" reversible="true">
				<notes>
					<body xmlns="http://www.w3.org/1999/xhtml">
						<p>SUCLA2b subsystem: Carbohydrate Metabolism</p>
						<p>SUCLA2b equation:  ITP +  SUCC +  COA &lt;->  IDP +  PI +  SUCCOA</p>
						<p>SUCLG1 subsystem: Carbohydrate Metabolism</p>
						<p>SUCLG1 equation:  ADPm +  PIm +  SUCCOAm &lt;->  atpm +  SUCCm +  COAm</p>
						<p>SUCLA2a subsystem: Carbohydrate Metabolism</p>
						<p>SUCLA2a equation:  SUCCOA +  ADP +  PI &lt;->  atp +  COA +  SUCC</p>
						<p>SUCLG2 subsystem: Carbohydrate Metabolism</p>
						<p>SUCLG2 equation:  GTP +  SUCC +  COA &lt;->  GDP +  PI +  SUCCOA</p>
						<p>SUCLA2c subsystem: Carbohydrate Metabolism</p>
						<p>SUCLA2c equation:  atp +  SUCC +  COA &lt;->  ADP +  PI +  SUCCOA</p>
					</body>
				</notes>
				<annotation>
					<rdf:RDF xmlns:bqbiol="http://biomodels.net/biology-qualifiers/" xmlns:rdf="http://www.w3.org/1999/02/22-rdf-syntax-ns#">
						<rdf:Description rdf:about="#ISO_123">
							<bqbiol:is>
								<rdf:Bag>
									<rdf:li rdf:resource="urn:miriam:ensembl:ENSRNOG00000017481" />
									<rdf:li rdf:resource="urn:miriam:ensembl:ENSRNOG00000005686" />
									<rdf:li rdf:resource="urn:miriam:ensembl:ENSRNOG00000005587" />
								</rdf:Bag>
							</bqbiol:is>
						</rdf:Description>
					</rdf:RDF>
				</annotation>
				<listOfReactants>
					<speciesReference species="_GTP" />
					<speciesReference species="_ADPm" />
					<speciesReference species="_atp" />
					<speciesReference species="_SUCC" stoichiometry="3" />
					<speciesReference species="_COA" stoichiometry="3" />
					<speciesReference species="_SUCCOA" />
					<speciesReference species="_ADP" />
					<speciesReference species="_ITP" />
					<speciesReference species="_PI" />
					<speciesReference species="_PIm" />
					<speciesReference species="_SUCCOAm" />
				</listOfReactants>
				<listOfProducts>
					<speciesReference species="_atp" />
					<speciesReference species="_SUCC" />
					<speciesReference species="_COA" />
					<speciesReference species="_atpm" />
					<speciesReference species="_IDP" />
					<speciesReference species="_COAm" />
					<speciesReference species="_SUCCOA" stoichiometry="3" />
					<speciesReference species="_ADP" />
					<speciesReference species="_GDP" />
					<speciesReference species="_SUCCm" />
					<speciesReference species="_PI" stoichiometry="3" />
				</listOfProducts>
			</reaction>
			<reaction id="ISO_124" reversible="false">
				<notes>
					<body xmlns="http://www.w3.org/1999/xhtml">
						<p>RRM1a subsystem: Nucleotide metabolism</p>
						<p>RRM1a equation:  UDP +  RTHIO ->  DUDP +  OTHIO</p>
						<p>RRM1 subsystem: Nucleotide metabolism</p>
						<p>RRM1 equation:  ADP +  RTHIO ->  DADP +  OTHIO</p>
						<p>RRM2b subsystem: Nucleotide metabolism</p>
						<p>RRM2b equation:  CDP +  RTHIO ->  DCDP +  OTHIO</p>
					</body>
				</notes>
				<annotation>
					<rdf:RDF xmlns:bqbiol="http://biomodels.net/biology-qualifiers/" xmlns:rdf="http://www.w3.org/1999/02/22-rdf-syntax-ns#">
						<rdf:Description rdf:about="#ISO_124">
							<bqbiol:is>
								<rdf:Bag>
									<rdf:li rdf:resource="urn:miriam:ensembl:ENSRNOG00000008450" />
									<rdf:li rdf:resource="urn:miriam:ensembl:ENSRNOG00000025454" />
								</rdf:Bag>
							</bqbiol:is>
						</rdf:Description>
					</rdf:RDF>
				</annotation>
				<listOfReactants>
					<speciesReference species="_RTHIO" stoichiometry="3" />
					<speciesReference species="_UDP" />
					<speciesReference species="_CDP" />
					<speciesReference species="_ADP" />
				</listOfReactants>
				<listOfProducts>
					<speciesReference species="_OTHIO" stoichiometry="3" />
					<speciesReference species="_DCDP" />
					<speciesReference species="_DADP" />
					<speciesReference species="_DUDP" />
				</listOfProducts>
			</reaction>
			<reaction id="ISO_125" reversible="true">
				<notes>
					<body xmlns="http://www.w3.org/1999/xhtml">
						<p>DPYS2 subsystem: Nucleotide metabolism</p>
						<p>DPYS2 equation: 5,6-DihydroTHY +  H2O &lt;->  3-Ureidoisobutyrate</p>
						<p>DPYS1 subsystem: Nucleotide metabolism</p>
						<p>DPYS1 equation: 5,6-Dihydrouracil +  H2O &lt;->  3-Ureidopropionate</p>
					</body>
				</notes>
				<annotation>
					<rdf:RDF xmlns:bqbiol="http://biomodels.net/biology-qualifiers/" xmlns:rdf="http://www.w3.org/1999/02/22-rdf-syntax-ns#">
						<rdf:Description rdf:about="#ISO_125">
							<bqbiol:is>
								<rdf:Bag>
									<rdf:li rdf:resource="urn:miriam:ensembl:ENSRNOG00000004298" />
								</rdf:Bag>
							</bqbiol:is>
						</rdf:Description>
					</rdf:RDF>
				</annotation>
				<listOfReactants>
					<speciesReference species="_H2O" stoichiometry="2" />
					<speciesReference species="_5_6_DihydroTHY" />
					<speciesReference species="_5_6_Dihydrouracil" />
				</listOfReactants>
				<listOfProducts>
					<speciesReference species="_3_Ureidopropionate" />
					<speciesReference species="_3_Ureidoisobutyrate" />
				</listOfProducts>
			</reaction>
			<reaction id="ISO_126" name="Squalene Epoxidase" reversible="false">
				<notes>
					<body xmlns="http://www.w3.org/1999/xhtml">
						<p>SQLE subsystem: Lipid metabolism</p>
						<p>SQLE equation:  SQL +  O2 +  NADPH ->  S23E +  NADP</p>
					</body>
				</notes>
				<annotation>
					<rdf:RDF xmlns:bqbiol="http://biomodels.net/biology-qualifiers/" xmlns:rdf="http://www.w3.org/1999/02/22-rdf-syntax-ns#">
						<rdf:Description rdf:about="#ISO_126">
							<bqbiol:is>
								<rdf:Bag>
									<rdf:li rdf:resource="urn:miriam:ensembl:ENSRNOG00000009550" />
								</rdf:Bag>
							</bqbiol:is>
						</rdf:Description>
					</rdf:RDF>
				</annotation>
				<listOfReactants>
					<speciesReference species="_O2" />
					<speciesReference species="_SQL" />
					<speciesReference species="_NADPH" />
				</listOfReactants>
				<listOfProducts>
					<speciesReference species="_NADP" />
					<speciesReference species="_S23E" />
				</listOfProducts>
			</reaction>
			<reaction id="ISO_127" reversible="true">
				<notes>
					<body xmlns="http://www.w3.org/1999/xhtml">
						<p>ADSLb subsystem: Nucleotide metabolism</p>
						<p>ADSLb equation:  ASUC &lt;->  FUM +  AMP</p>
						<p>ADSLa subsystem: Nucleotide metabolism</p>
						<p>ADSLa equation:  SAICAR &lt;->  FUM +  AICAR</p>
					</body>
				</notes>
				<annotation>
					<rdf:RDF xmlns:bqbiol="http://biomodels.net/biology-qualifiers/" xmlns:rdf="http://www.w3.org/1999/02/22-rdf-syntax-ns#">
						<rdf:Description rdf:about="#ISO_127">
							<bqbiol:is>
								<rdf:Bag>
									<rdf:li rdf:resource="urn:miriam:ensembl:ENSRNOG00000018655" />
								</rdf:Bag>
							</bqbiol:is>
						</rdf:Description>
					</rdf:RDF>
				</annotation>
				<listOfReactants>
					<speciesReference species="_ASUC" />
					<speciesReference species="_SAICAR" />
				</listOfReactants>
				<listOfProducts>
					<speciesReference species="_AMP" />
					<speciesReference species="_FUM" stoichiometry="2" />
					<speciesReference species="_AICAR" />
				</listOfProducts>
			</reaction>
			<reaction id="ISO_128" name="Phosphomannomutase 2" reversible="true">
				<notes>
					<body xmlns="http://www.w3.org/1999/xhtml">
						<p>PMM2 subsystem: Carbohydrate Metabolism</p>
						<p>PMM2 equation:  MAN6P &lt;->  MAN1P</p>
					</body>
				</notes>
				<annotation>
					<rdf:RDF xmlns:bqbiol="http://biomodels.net/biology-qualifiers/" xmlns:rdf="http://www.w3.org/1999/02/22-rdf-syntax-ns#">
						<rdf:Description rdf:about="#ISO_128">
							<bqbiol:is>
								<rdf:Bag>
									<rdf:li rdf:resource="urn:miriam:ensembl:ENSRNOG00000005358" />
									<rdf:li rdf:resource="urn:miriam:ensembl:ENSRNOG00000002615" />
								</rdf:Bag>
							</bqbiol:is>
						</rdf:Description>
					</rdf:RDF>
				</annotation>
				<listOfReactants>
					<speciesReference species="_MAN6P" />
				</listOfReactants>
				<listOfProducts>
					<speciesReference species="_MAN1P" />
				</listOfProducts>
			</reaction>
			<reaction id="ISO_129" name="Diacylglycerol Acyltransferase 1" reversible="false">
				<notes>
					<body xmlns="http://www.w3.org/1999/xhtml">
						<p>SGL5 subsystem: Metabolism of Complex lipids</p>
						<p>SGL5 equation:  DAGLY + 0.025 C140ACP + 0.165 C160ACP + 0.066 C161ACP + 0.099 C180ACP + 0.559 C181ACP + 0.005 C182ACP + 0.045 C201ACP + 0.018 C202ACP + 0.009 C203ACP + 0.008 C221ACP ->  TAGLY +  ACP</p>
					</body>
				</notes>
				<annotation>
					<rdf:RDF xmlns:bqbiol="http://biomodels.net/biology-qualifiers/" xmlns:rdf="http://www.w3.org/1999/02/22-rdf-syntax-ns#">
						<rdf:Description rdf:about="#ISO_129">
							<bqbiol:is>
								<rdf:Bag>
									<rdf:li rdf:resource="urn:miriam:ensembl:ENSRNOG00000028711" />
								</rdf:Bag>
							</bqbiol:is>
						</rdf:Description>
					</rdf:RDF>
				</annotation>
				<listOfReactants>
					<speciesReference species="_C182ACP" />
					<speciesReference species="_DAGLY" />
					<speciesReference species="_C161ACP" />
					<speciesReference species="_C221ACP" />
					<speciesReference species="_C180ACP" />
					<speciesReference species="_C201ACP" />
					<speciesReference species="_C160ACP" />
					<speciesReference species="_C202ACP" />
					<speciesReference species="_C181ACP" />
					<speciesReference species="_C140ACP" />
					<speciesReference species="_C203ACP" />
				</listOfReactants>
				<listOfProducts>
					<speciesReference species="_ACP" />
					<speciesReference species="_TAGLY" />
				</listOfProducts>
			</reaction>
			<reaction id="ISO_13" name="Histidyl Trna Synthetase" reversible="false">
				<notes>
					<body xmlns="http://www.w3.org/1999/xhtml">
						<p>HARS subsystem: Amino acid metabolism</p>
						<p>HARS equation:  atp +  HIS +  HTRNA ->  AMP +  PPI +  HHTRNA</p>
					</body>
				</notes>
				<annotation>
					<rdf:RDF xmlns:bqbiol="http://biomodels.net/biology-qualifiers/" xmlns:rdf="http://www.w3.org/1999/02/22-rdf-syntax-ns#">
						<rdf:Description rdf:about="#ISO_13">
							<bqbiol:is>
								<rdf:Bag>
									<rdf:li rdf:resource="urn:miriam:ensembl:ENSRNOG00000028105" />
								</rdf:Bag>
							</bqbiol:is>
						</rdf:Description>
					</rdf:RDF>
				</annotation>
				<listOfReactants>
					<speciesReference species="_HTRNA" />
					<speciesReference species="_atp" />
					<speciesReference species="_HIS" />
				</listOfReactants>
				<listOfProducts>
					<speciesReference species="_PPI" />
					<speciesReference species="_AMP" />
					<speciesReference species="_HHTRNA" />
				</listOfProducts>
			</reaction>
			<reaction id="ISO_130" name="5-Oxoproline Amidohydrolase (atp-Hydrolysing)" reversible="true">
				<notes>
					<body xmlns="http://www.w3.org/1999/xhtml">
						<p>OPLAH subsystem: Metabolism of other amino acids</p>
						<p>OPLAH equation:  atp +  5-Oxoproline + 2 H2O &lt;->  ADP +  PI +  GLU</p>
					</body>
				</notes>
				<annotation>
					<rdf:RDF xmlns:bqbiol="http://biomodels.net/biology-qualifiers/" xmlns:rdf="http://www.w3.org/1999/02/22-rdf-syntax-ns#">
						<rdf:Description rdf:about="#ISO_130">
							<bqbiol:is>
								<rdf:Bag>
									<rdf:li rdf:resource="urn:miriam:ensembl:ENSRNOG00000011781" />
								</rdf:Bag>
							</bqbiol:is>
						</rdf:Description>
					</rdf:RDF>
				</annotation>
				<listOfReactants>
					<speciesReference species="_H2O" stoichiometry="2" />
					<speciesReference species="_atp" />
					<speciesReference species="_5_Oxoproline" />
				</listOfReactants>
				<listOfProducts>
					<speciesReference species="_GLU" />
					<speciesReference species="_ADP" />
					<speciesReference species="_PI" />
				</listOfProducts>
			</reaction>
			<reaction id="ISO_131" name="Nad 4-Oxidoreductase (3,5-Epimerizing)" reversible="true">
				<notes>
					<body xmlns="http://www.w3.org/1999/xhtml">
						<p>TSTA3 subsystem: Carbohydrate Metabolism</p>
						<p>TSTA3 equation:  GDP-FUC +  NAD &lt;->  GDPDDM +  NADH +  H</p>
					</body>
				</notes>
				<annotation>
					<rdf:RDF xmlns:bqbiol="http://biomodels.net/biology-qualifiers/" xmlns:rdf="http://www.w3.org/1999/02/22-rdf-syntax-ns#">
						<rdf:Description rdf:about="#ISO_131">
							<bqbiol:is>
								<rdf:Bag>
									<rdf:li rdf:resource="urn:miriam:ensembl:ENSRNOG00000009020" />
								</rdf:Bag>
							</bqbiol:is>
						</rdf:Description>
					</rdf:RDF>
				</annotation>
				<listOfReactants>
					<speciesReference species="_GDP_FUC" />
					<speciesReference species="_NAD" />
				</listOfReactants>
				<listOfProducts>
					<speciesReference species="_GDPDDM" />
					<speciesReference species="_H" />
					<speciesReference species="_NADH" />
				</listOfProducts>
			</reaction>
			<reaction id="ISO_132" name="Orthophosphate Deoxyribosyltransferase" reversible="true">
				<notes>
					<body xmlns="http://www.w3.org/1999/xhtml">
						<p>ECFG1 subsystem: Nucleotide metabolism</p>
						<p>ECFG1 equation:  DT +  PI &lt;->  THY +  DR1P</p>
					</body>
				</notes>
				<annotation>
					<rdf:RDF xmlns:bqbiol="http://biomodels.net/biology-qualifiers/" xmlns:rdf="http://www.w3.org/1999/02/22-rdf-syntax-ns#">
						<rdf:Description rdf:about="#ISO_132">
							<bqbiol:is>
								<rdf:Bag>
									<rdf:li rdf:resource="urn:miriam:ensembl:ENSRNOG00000032394" />
								</rdf:Bag>
							</bqbiol:is>
						</rdf:Description>
					</rdf:RDF>
				</annotation>
				<listOfReactants>
					<speciesReference species="_PI" />
					<speciesReference species="_DT" />
				</listOfReactants>
				<listOfProducts>
					<speciesReference species="_THY" />
					<speciesReference species="_DR1P" />
				</listOfProducts>
			</reaction>
			<reaction id="ISO_133" name="Glucan (1,4-Alpha-), Branching Enzyme 1" reversible="false">
				<notes>
					<body xmlns="http://www.w3.org/1999/xhtml">
						<p>GBE1 subsystem: Metabolism of Complex Carbohydrates</p>
						<p>GBE1 equation:  GLYCOGEN +  PI ->  G1P</p>
					</body>
				</notes>
				<annotation>
					<rdf:RDF xmlns:bqbiol="http://biomodels.net/biology-qualifiers/" xmlns:rdf="http://www.w3.org/1999/02/22-rdf-syntax-ns#">
						<rdf:Description rdf:about="#ISO_133">
							<bqbiol:is>
								<rdf:Bag>
									<rdf:li rdf:resource="urn:miriam:ensembl:ENSRNOG00000031531" />
								</rdf:Bag>
							</bqbiol:is>
						</rdf:Description>
					</rdf:RDF>
				</annotation>
				<listOfReactants>
					<speciesReference species="_GLYCOGEN" />
					<speciesReference species="_PI" />
				</listOfReactants>
				<listOfProducts>
					<speciesReference species="_G1P" />
				</listOfProducts>
			</reaction>
			<reaction id="ISO_134" name="Coproporphyrinogen Oxidase" reversible="false">
				<notes>
					<body xmlns="http://www.w3.org/1999/xhtml">
						<p>CPO subsystem: Metabolism of cofactors and Vitamins</p>
						<p>CPO equation:  O2m +  CPPm -> 2 CO2m +  PPHGm</p>
					</body>
				</notes>
				<annotation>
					<rdf:RDF xmlns:bqbiol="http://biomodels.net/biology-qualifiers/" xmlns:rdf="http://www.w3.org/1999/02/22-rdf-syntax-ns#">
						<rdf:Description rdf:about="#ISO_134">
							<bqbiol:is>
								<rdf:Bag>
									<rdf:li rdf:resource="urn:miriam:ensembl:ENSRNOG00000001654" />
								</rdf:Bag>
							</bqbiol:is>
						</rdf:Description>
					</rdf:RDF>
				</annotation>
				<listOfReactants>
					<speciesReference species="_O2m" />
					<speciesReference species="_CPPm" />
				</listOfReactants>
				<listOfProducts>
					<speciesReference species="_CO2m" stoichiometry="2" />
					<speciesReference species="_PPHGm" />
				</listOfProducts>
			</reaction>
			<reaction id="ISO_135" reversible="false">
				<notes>
					<body xmlns="http://www.w3.org/1999/xhtml">
						<p>UMPSa subsystem: Nucleotide metabolism</p>
						<p>UMPSa equation:  OMP ->  CO2 +  UMP</p>
						<p>UMPS subsystem: Nucleotide metabolism</p>
						<p>UMPS equation:  OROA +  PRPP &lt;->  PPI +  OMP</p>
					</body>
				</notes>
				<annotation>
					<rdf:RDF xmlns:bqbiol="http://biomodels.net/biology-qualifiers/" xmlns:rdf="http://www.w3.org/1999/02/22-rdf-syntax-ns#">
						<rdf:Description rdf:about="#ISO_135">
							<bqbiol:is>
								<rdf:Bag>
									<rdf:li rdf:resource="urn:miriam:ensembl:ENSRNOG00000001797" />
								</rdf:Bag>
							</bqbiol:is>
						</rdf:Description>
					</rdf:RDF>
				</annotation>
				<listOfReactants>
					<speciesReference species="_OMP" />
				</listOfReactants>
				<listOfProducts>
					<speciesReference species="_CO2" />
					<speciesReference species="_UMP" />
				</listOfProducts>
				<listOfModifiers>
					<modifierSpeciesReference species="_PRPP" />
					<modifierSpeciesReference species="_PPI" />
					<modifierSpeciesReference species="_OROA" />
					<modifierSpeciesReference species="_OMP" />
				</listOfModifiers>
			</reaction>
			<reaction id="ISO_136" reversible="false">
				<notes>
					<body xmlns="http://www.w3.org/1999/xhtml">
						<p>FFE17 subsystem: Lipid Metabolism</p>
						<p>FFE17 equation: HDCOA + NAD &lt;-> ODCOA + NADH</p>
						<p>FFAM26 subsystem: Lipid Metabolism</p>
						<p>FFAM26 equation: HDCOA &lt;-> DECOA + H2O</p>
						<p>FFAM23 subsystem: Lipid Metabolism</p>
						<p>FFAM23 equation: HDDCOA + NAD &lt;-> ODDCOA + NADH</p>
						<p>FFAM18 subsystem: Lipid Metabolism</p>
						<p>FFAM18 equation: HDDCOA &lt;-> TDDCOA + H2O</p>
						<p>FFAM22 subsystem: Lipid Metabolism</p>
						<p>FFAM22 equation: HTDCOA &lt;-> TDECOA + H2O</p>
						<p>HADHSC1 subsystem: Carbohydrate Metabolism</p>
						<p>HADHSC1 equation:  AACCOA +  NAD &lt;->  HIB +  NADH</p>
						<p>HADHSC2 subsystem: Lipid metabolism</p>
						<p>HADHSC2 equation:  HACOA +  NAD &lt;->  OACOA +  NADH</p>
						<p>FFAM20 subsystem: Lipid Metabolism</p>
						<p>FFAM20 equation: HHDCOA &lt;-> HDECOA + H2O</p>
						<p>FFE22 subsystem: Lipid Metabolism</p>
						<p>FFE22 equation: HHCOA + NAD &lt;-> OHCOA + NADH</p>
						<p>FFAM30 subsystem: Lipid Metabolism</p>
						<p>FFAM30 equation: HHCOA + NAD &lt;-> OHCOA + NADH</p>
						<p>FFEM22 subsystem: Lipid Metabolism</p>
						<p>FFEM22 equation: HHCOAm + NAD &lt;-> OHCOAm + NADHm</p>
						<p>EHHADH2 subsystem: Amino acid metabolism</p>
						<p>EHHADH2 equation:  MCRCOA ->  HMBCOA</p>
						<p>FFE19 subsystem: Lipid Metabolism</p>
						<p>FFE19 equation: HOCOA + NAD &lt;-> OOCOA + NADH</p>
						<p>FFAM27 subsystem: Lipid Metabolism</p>
						<p>FFAM27 equation: HOCOA + NAD &lt;-> OOCOA + NADH</p>
						<p>FFAM09 subsystem: Lipid Metabolism</p>
						<p>FFAM09 equation: HIBCOA + NAD &lt;-> AACCOA + NADH</p>
						<p>FFAM28 subsystem: Lipid Metabolism</p>
						<p>FFAM28 equation: HOCOA &lt;-> OECOA + H2O</p>
						<p>HADHSC3 subsystem: Amino acid metabolism</p>
						<p>HADHSC3 equation:  HMBCOA +  NADm &lt;->  MAACOA +  NADHm</p>
						<p>FFAM31 subsystem: Lipid Metabolism</p>
						<p>FFAM31 equation: HHCOA &lt;-> HECOA + H2O</p>
						<p>HSD17B10 subsystem: Amino acid metabolism</p>
						<p>HSD17B10 equation:  HIBCOA +  NADm &lt;->  AACCOA +  NADHm</p>
						<p>FFAM11 subsystem: Lipid Metabolism</p>
						<p>FFAM11 equation: HIBCOA &lt;-> CROCOA + H2O</p>
						<p>EHHADH7 subsystem: Metabolism of other amino acids</p>
						<p>EHHADH7 equation:  HPROPCOA &lt;->  ACRCOA +  H2O</p>
						<p>FFAM25 subsystem: Lipid Metabolism</p>
						<p>FFAM25 equation: HDCOA + NAD &lt;-> ODCOA + NADH</p>
						<p>FFAM19 subsystem: Lipid Metabolism</p>
						<p>FFAM19 equation: HHDCOA + NAD &lt;-> OPALCOA + NADH</p>
						<p>HADHSC4 subsystem: Amino acid metabolism</p>
						<p>HADHSC4 equation:  HIBCOAm +  NADm &lt;->  AACCOAm +  NADHm</p>
						<p>EHHADH4 subsystem: Amino acid metabolism</p>
						<p>EHHADH4 equation:  3-Hydroxyisovaleryl-COA &lt;->  MCRCOA +  H2O</p>
						<p>EHHADH3 subsystem: Amino acid metabolism</p>
						<p>EHHADH3 equation:  CROCOAm ->  HIBCOAm</p>
						<p>FFEM19 subsystem: Lipid Metabolism</p>
						<p>FFEM19 equation: HOCOAm + NADm &lt;-> OOCOAm + NADHm</p>
						<p>EHHADH1 subsystem: Amino acid metabolism</p>
						<p>EHHADH1 equation:  MACOA ->  HMBCOA</p>
						<p>EHHADH5 subsystem: Amino acid metabolism</p>
						<p>EHHADH5 equation:  HMBCOA &lt;->  MCRCOA +  H2O</p>
						<p>FFEM17 subsystem: Lipid Metabolism</p>
						<p>FFEM17 equation: HDCOAm + NADm &lt;-> ODCOAm + NADHm</p>
						<p>FFAM21 subsystem: Lipid Metabolism</p>
						<p>FFAM21 equation: HTDCOA + NAD &lt;-> OTCOA + NADH</p>
						<p>EHHADH6 subsystem: Amino acid metabolism</p>
						<p>EHHADH6 equation:  MACOA +  H2O &lt;->  HIBCOA</p>
					</body>
				</notes>
				<annotation>
					<rdf:RDF xmlns:bqbiol="http://biomodels.net/biology-qualifiers/" xmlns:rdf="http://www.w3.org/1999/02/22-rdf-syntax-ns#">
						<rdf:Description rdf:about="#ISO_136">
							<bqbiol:is>
								<rdf:Bag>
									<rdf:li rdf:resource="urn:miriam:ensembl:ENSRNOG00000001770" />
								</rdf:Bag>
							</bqbiol:is>
						</rdf:Description>
					</rdf:RDF>
				</annotation>
				<listOfReactants>
					<speciesReference species="_MACOA" />
					<speciesReference species="_MCRCOA" />
					<speciesReference species="_CROCOAm" />
				</listOfReactants>
				<listOfProducts>
					<speciesReference species="_HIBCOAm" />
					<speciesReference species="_HMBCOA" stoichiometry="2" />
				</listOfProducts>
				<listOfModifiers>
					<modifierSpeciesReference species="_HIB" />
					<modifierSpeciesReference species="_OTCOA" />
					<modifierSpeciesReference species="_HIBCOAm" />
					<modifierSpeciesReference species="_ODDCOA" />
					<modifierSpeciesReference species="_HIBCOA" />
					<modifierSpeciesReference species="_ACRCOA" />
					<modifierSpeciesReference species="_NAD" />
					<modifierSpeciesReference species="_HOCOAm" />
					<modifierSpeciesReference species="_HHCOAm" />
					<modifierSpeciesReference species="_MACOA" />
					<modifierSpeciesReference species="_HDECOA" />
					<modifierSpeciesReference species="_OACOA" />
					<modifierSpeciesReference species="_OOCOA" />
					<modifierSpeciesReference species="_HHDCOA" />
					<modifierSpeciesReference species="_HMBCOA" />
					<modifierSpeciesReference species="_CROCOA" />
					<modifierSpeciesReference species="_HHCOA" />
					<modifierSpeciesReference species="_NADm" />
					<modifierSpeciesReference species="_ODCOAm" />
					<modifierSpeciesReference species="_OHCOA" />
					<modifierSpeciesReference species="_AACCOAm" />
					<modifierSpeciesReference species="_HECOA" />
					<modifierSpeciesReference species="_HOCOA" />
					<modifierSpeciesReference species="_HDDCOA" />
					<modifierSpeciesReference species="_TDDCOA" />
					<modifierSpeciesReference species="_OPALCOA" />
					<modifierSpeciesReference species="_DECOA" />
					<modifierSpeciesReference species="_ODCOA" />
					<modifierSpeciesReference species="_HDCOAm" />
					<modifierSpeciesReference species="_OECOA" />
					<modifierSpeciesReference species="_3_Hydroxyisovaleryl_COA" />
					<modifierSpeciesReference species="_OHCOAm" />
					<modifierSpeciesReference species="_H2O" />
					<modifierSpeciesReference species="_MCRCOA" />
					<modifierSpeciesReference species="_TDECOA" />
					<modifierSpeciesReference species="_HPROPCOA" />
					<modifierSpeciesReference species="_AACCOA" />
					<modifierSpeciesReference species="_HACOA" />
					<modifierSpeciesReference species="_HTDCOA" />
					<modifierSpeciesReference species="_OOCOAm" />
					<modifierSpeciesReference species="_MAACOA" />
					<modifierSpeciesReference species="_NADH" />
					<modifierSpeciesReference species="_HDCOA" />
					<modifierSpeciesReference species="_NADHm" />
				</listOfModifiers>
			</reaction>
			<reaction id="ISO_137" reversible="false">
				<notes>
					<body xmlns="http://www.w3.org/1999/xhtml">
						<p>GARTb subsystem: Nucleotide metabolism</p>
						<p>GARTb equation:  FGAM +  atp ->  ADP +  PI +  AIR</p>
						<p>GARc subsystem: Nucleotide metabolism</p>
						<p>GARc equation:  GAR +  FTHF ->  THF +  FGAR</p>
						<p>GARTa subsystem: Nucleotide metabolism</p>
						<p>GARTa equation:  PRAM +  atp +  GLY ->  ADP +  PI +  GAR</p>
					</body>
				</notes>
				<annotation>
					<rdf:RDF xmlns:bqbiol="http://biomodels.net/biology-qualifiers/" xmlns:rdf="http://www.w3.org/1999/02/22-rdf-syntax-ns#">
						<rdf:Description rdf:about="#ISO_137">
							<bqbiol:is>
								<rdf:Bag>
									<rdf:li rdf:resource="urn:miriam:ensembl:ENSRNOG00000028292" />
								</rdf:Bag>
							</bqbiol:is>
						</rdf:Description>
					</rdf:RDF>
				</annotation>
				<listOfReactants>
					<speciesReference species="_PRAM" />
					<speciesReference species="_FGAM" />
					<speciesReference species="_GLY" />
					<speciesReference species="_atp" stoichiometry="2" />
					<speciesReference species="_GAR" />
					<speciesReference species="_FTHF" />
				</listOfReactants>
				<listOfProducts>
					<speciesReference species="_THF" />
					<speciesReference species="_GAR" />
					<speciesReference species="_ADP" stoichiometry="2" />
					<speciesReference species="_FGAR" />
					<speciesReference species="_PI" stoichiometry="2" />
					<speciesReference species="_AIR" />
				</listOfProducts>
			</reaction>
			<reaction id="ISO_138" name="Glycerol Phosphate Dehydrogenase 1, Cytoplasmic Adult" reversible="true">
				<notes>
					<body xmlns="http://www.w3.org/1999/xhtml">
						<p>GDC1 subsystem: Metabolism of Complex lipids</p>
						<p>GDC1 equation:  T3P2 +  NADH &lt;->  GL3P +  NAD</p>
					</body>
				</notes>
				<annotation>
					<rdf:RDF xmlns:bqbiol="http://biomodels.net/biology-qualifiers/" xmlns:rdf="http://www.w3.org/1999/02/22-rdf-syntax-ns#">
						<rdf:Description rdf:about="#ISO_138">
							<bqbiol:is>
								<rdf:Bag>
									<rdf:li rdf:resource="urn:miriam:ensembl:ENSRNOG00000019213" />
									<rdf:li rdf:resource="urn:miriam:ensembl:ENSRNOG00000004906" />
								</rdf:Bag>
							</bqbiol:is>
						</rdf:Description>
					</rdf:RDF>
				</annotation>
				<listOfReactants>
					<speciesReference species="_T3P2" />
					<speciesReference species="_NADH" />
				</listOfReactants>
				<listOfProducts>
					<speciesReference species="_NAD" />
					<speciesReference species="_GL3P" />
				</listOfProducts>
			</reaction>
			<reaction id="ISO_139" name="Sterol O-Acyltransferase 1" reversible="true">
				<notes>
					<body xmlns="http://www.w3.org/1999/xhtml">
						<p>SOAT1 subsystem: Lipid metabolism</p>
						<p>SOAT1 equation:   0.025 C140ACP + 0.165 C160ACP + 0.066 C161ACP + 0.099 C180ACP + 0.559 C181ACP + 0.005 C182ACP + 0.045 C201ACP + 0.018 C202ACP + 0.009 C203ACP + 0.008 C221ACP +  CHOL &lt;->  COA +  CHOLEST</p>
					</body>
				</notes>
				<annotation>
					<rdf:RDF xmlns:bqbiol="http://biomodels.net/biology-qualifiers/" xmlns:rdf="http://www.w3.org/1999/02/22-rdf-syntax-ns#">
						<rdf:Description rdf:about="#ISO_139">
							<bqbiol:is>
								<rdf:Bag>
									<rdf:li rdf:resource="urn:miriam:ensembl:ENSRNOG00000011163" />
									<rdf:li rdf:resource="urn:miriam:ensembl:ENSRNOG00000004111" />
								</rdf:Bag>
							</bqbiol:is>
						</rdf:Description>
					</rdf:RDF>
				</annotation>
				<listOfReactants>
					<speciesReference species="_C182ACP" />
					<speciesReference species="_C161ACP" />
					<speciesReference species="_CHOL" />
					<speciesReference species="_C221ACP" />
					<speciesReference species="_C180ACP" />
					<speciesReference species="_C201ACP" />
					<speciesReference species="_C160ACP" />
					<speciesReference species="_C202ACP" />
					<speciesReference species="_C181ACP" />
					<speciesReference species="_C140ACP" />
					<speciesReference species="_C203ACP" />
				</listOfReactants>
				<listOfProducts>
					<speciesReference species="_COA" />
					<speciesReference species="_CHOLEST" />
				</listOfProducts>
			</reaction>
			<reaction id="ISO_14" reversible="false">
				<notes>
					<body xmlns="http://www.w3.org/1999/xhtml">
						<p>AKR1A4b subsystem: Carbohydrate Metabolism</p>
						<p>AKR1A4b equation:  XYL +  NADPH ->  XYT +  NADP</p>
						<p>FGRPb subsystem: Carbohydrate Metabolism</p>
						<p>FGRPb equation:  LACAL +  NAD ->  PROD +  NADH</p>
						<p>AHR1a subsystem: Carbohydrate Metabolism</p>
						<p>AHR1a equation:  ARAT +  NAD ->  ARAB +  NADH</p>
						<p>SGL3 subsystem: Carbohydrate Metabolism</p>
						<p>SGL3 equation:  SOR +  NAD ->  GLC +  NADH</p>
						<p>FGRP subsystem: Carbohydrate Metabolism</p>
						<p>FGRP equation:  XYT +  NAD ->  XYL +  NADH</p>
						<p>AHR1c subsystem: Carbohydrate Metabolism</p>
						<p>AHR1c equation:  GLAC +  NADPH ->  GALT +  NADP</p>
						<p>AHR1b subsystem: Carbohydrate Metabolism</p>
						<p>AHR1b equation:  GLC +  NADPH ->  SOR +  NADP</p>
						<p>FGRPa subsystem: Carbohydrate Metabolism</p>
						<p>FGRPa equation:  MTHGXL +  NAD ->  LACAL +  NADH</p>
						<p>SGL4 subsystem: Carbohydrate Metabolism</p>
						<p>SGL4 equation:  GALT +  NAD ->  GLAC +  NADH</p>
					</body>
				</notes>
				<annotation>
					<rdf:RDF xmlns:bqbiol="http://biomodels.net/biology-qualifiers/" xmlns:rdf="http://www.w3.org/1999/02/22-rdf-syntax-ns#">
						<rdf:Description rdf:about="#ISO_14">
							<bqbiol:is>
								<rdf:Bag>
									<rdf:li rdf:resource="urn:miriam:ensembl:ENSRNOG00000033953" />
									<rdf:li rdf:resource="urn:miriam:ensembl:ENSRNOG00000042697" />
									<rdf:li rdf:resource="urn:miriam:ensembl:ENSRNOG00000042328" />
									<rdf:li rdf:resource="urn:miriam:ensembl:ENSRNOG00000028754" />
									<rdf:li rdf:resource="urn:miriam:ensembl:ENSRNOG00000029005" />
									<rdf:li rdf:resource="urn:miriam:ensembl:ENSRNOG00000026887" />
									<rdf:li rdf:resource="urn:miriam:ensembl:ENSRNOG00000033469" />
									<rdf:li rdf:resource="urn:miriam:ensembl:ENSRNOG00000009513" />
									<rdf:li rdf:resource="urn:miriam:ensembl:ENSRNOG00000043272" />
									<rdf:li rdf:resource="urn:miriam:ensembl:ENSRNOG00000033554" />
								</rdf:Bag>
							</bqbiol:is>
						</rdf:Description>
					</rdf:RDF>
				</annotation>
				<listOfReactants>
					<speciesReference species="_GLAC" />
					<speciesReference species="_XYL" />
					<speciesReference species="_SOR" />
					<speciesReference species="_LACAL" />
					<speciesReference species="_XYT" />
					<speciesReference species="_MTHGXL" />
					<speciesReference species="_ARAT" />
					<speciesReference species="_GALT" />
					<speciesReference species="_GLC" />
					<speciesReference species="_NAD" stoichiometry="6" />
					<speciesReference species="_NADPH" stoichiometry="3" />
				</listOfReactants>
				<listOfProducts>
					<speciesReference species="_GLAC" />
					<speciesReference species="_PROD" />
					<speciesReference species="_NADP" stoichiometry="3" />
					<speciesReference species="_XYL" />
					<speciesReference species="_LACAL" />
					<speciesReference species="_SOR" />
					<speciesReference species="_XYT" />
					<speciesReference species="_ARAB" />
					<speciesReference species="_NADH" stoichiometry="6" />
					<speciesReference species="_GALT" />
					<speciesReference species="_GLC" />
				</listOfProducts>
			</reaction>
			<reaction id="ISO_140" reversible="false">
				<notes>
					<body xmlns="http://www.w3.org/1999/xhtml">
						<p>ACY1 subsystem: Energy metabolism</p>
						<p>ACY1 equation:  NAORN +  H2O ->  AC +  ORN</p>
						<p>NAORNAH subsystem: Amino acid metabolism</p>
						<p>NAORNAH equation:  NAORNm ->  ACm +  ORNm</p>
					</body>
				</notes>
				<annotation>
					<rdf:RDF xmlns:bqbiol="http://biomodels.net/biology-qualifiers/" xmlns:rdf="http://www.w3.org/1999/02/22-rdf-syntax-ns#">
						<rdf:Description rdf:about="#ISO_140">
							<bqbiol:is>
								<rdf:Bag>
									<rdf:li rdf:resource="urn:miriam:ensembl:ENSRNOG00000011189" />
								</rdf:Bag>
							</bqbiol:is>
						</rdf:Description>
					</rdf:RDF>
				</annotation>
				<listOfReactants>
					<speciesReference species="_NAORNm" />
					<speciesReference species="_H2O" />
					<speciesReference species="_NAORN" />
				</listOfReactants>
				<listOfProducts>
					<speciesReference species="_AC" />
					<speciesReference species="_ORN" />
					<speciesReference species="_ACm" />
					<speciesReference species="_ORNm" />
				</listOfProducts>
			</reaction>
			<reaction id="ISO_142" reversible="false">
				<notes>
					<body xmlns="http://www.w3.org/1999/xhtml">
						<p>PISC subsystem: Amino acid metabolism</p>
						<p>PISC equation:  PS ->  PE +  CO2</p>
						<p>PE subsystem: Lipid metabolism</p>
						<p>PE equation:  PSm ->  PEm +  CO2m</p>
					</body>
				</notes>
				<annotation>
					<rdf:RDF xmlns:bqbiol="http://biomodels.net/biology-qualifiers/" xmlns:rdf="http://www.w3.org/1999/02/22-rdf-syntax-ns#">
						<rdf:Description rdf:about="#ISO_142">
							<bqbiol:is>
								<rdf:Bag>
									<rdf:li rdf:resource="urn:miriam:ensembl:ENSRNOG00000018319" />
								</rdf:Bag>
							</bqbiol:is>
						</rdf:Description>
					</rdf:RDF>
				</annotation>
				<listOfReactants>
					<speciesReference species="_PSm" />
					<speciesReference species="_PS" />
				</listOfReactants>
				<listOfProducts>
					<speciesReference species="_CO2m" />
					<speciesReference species="_CO2" />
					<speciesReference species="_PE" />
					<speciesReference species="_PEm" />
				</listOfProducts>
			</reaction>
			<reaction id="ISO_143" name="Triosephosphate Isomerase" reversible="true">
				<notes>
					<body xmlns="http://www.w3.org/1999/xhtml">
						<p>TPI subsystem: Carbohydrate Metabolism</p>
						<p>TPI equation:  T3P1 &lt;->  T3P2</p>
					</body>
				</notes>
				<annotation>
					<rdf:RDF xmlns:bqbiol="http://biomodels.net/biology-qualifiers/" xmlns:rdf="http://www.w3.org/1999/02/22-rdf-syntax-ns#">
						<rdf:Description rdf:about="#ISO_143">
							<bqbiol:is>
								<rdf:Bag>
									<rdf:li rdf:resource="urn:miriam:ensembl:ENSRNOG00000015290" />
								</rdf:Bag>
							</bqbiol:is>
						</rdf:Description>
					</rdf:RDF>
				</annotation>
				<listOfReactants>
					<speciesReference species="_T3P1" />
				</listOfReactants>
				<listOfProducts>
					<speciesReference species="_T3P2" />
				</listOfProducts>
			</reaction>
			<reaction id="ISO_144" reversible="true">
				<notes>
					<body xmlns="http://www.w3.org/1999/xhtml">
						<p>FFAM34 subsystem: Lipid metabolism</p>
						<p>FFAM34 equation: 2 ACCOA &lt;->  COA +  AACCOA</p>
						<p>FFAM35 subsystem: Lipid metabolism</p>
						<p>FFAM35 equation: 2 ACCOAm &lt;->  COAm +  AACCOAm</p>
						<p>FFAM02 subsystem: Lipid Metabolism</p>
						<p>FFAM02 equation: ACCOA + BACOA &lt;-> COA + OHCOA</p>
					</body>
				</notes>
				<annotation>
					<rdf:RDF xmlns:bqbiol="http://biomodels.net/biology-qualifiers/" xmlns:rdf="http://www.w3.org/1999/02/22-rdf-syntax-ns#">
						<rdf:Description rdf:about="#ISO_144">
							<bqbiol:is>
								<rdf:Bag>
									<rdf:li rdf:resource="urn:miriam:ensembl:ENSRNOG00000019189" />
									<rdf:li rdf:resource="urn:miriam:ensembl:ENSRNOG00000007862" />
									<rdf:li rdf:resource="urn:miriam:ensembl:ENSRNOG00000013975" />
									<rdf:li rdf:resource="urn:miriam:ensembl:ENSRNOG00000001694" />
								</rdf:Bag>
							</bqbiol:is>
						</rdf:Description>
					</rdf:RDF>
				</annotation>
				<listOfReactants>
					<speciesReference species="_ACCOA" stoichiometry="3" />
					<speciesReference species="_BACOA" />
					<speciesReference species="_ACCOAm" stoichiometry="2" />
				</listOfReactants>
				<listOfProducts>
					<speciesReference species="_OHCOA" />
					<speciesReference species="_AACCOAm" />
					<speciesReference species="_COA" stoichiometry="2" />
					<speciesReference species="_COAm" />
					<speciesReference species="_AACCOA" />
				</listOfProducts>
			</reaction>
			<reaction id="ISO_145" reversible="false">
				<notes>
					<body xmlns="http://www.w3.org/1999/xhtml">
						<p>MUTa subsystem: Amino acid metabolism</p>
						<p>MUTa equation:  MMCOA ->  SUCCOA</p>
						<p>MUT subsystem: Carbohydrate Metabolism</p>
						<p>MUT equation:  MMCOAm &lt;->  SUCCOAm</p>
					</body>
				</notes>
				<annotation>
					<rdf:RDF xmlns:bqbiol="http://biomodels.net/biology-qualifiers/" xmlns:rdf="http://www.w3.org/1999/02/22-rdf-syntax-ns#">
						<rdf:Description rdf:about="#ISO_145">
							<bqbiol:is>
								<rdf:Bag>
									<rdf:li rdf:resource="urn:miriam:ensembl:ENSRNOG00000029218" />
									<rdf:li rdf:resource="urn:miriam:ensembl:ENSRNOG00000033730" />
								</rdf:Bag>
							</bqbiol:is>
						</rdf:Description>
					</rdf:RDF>
				</annotation>
				<listOfReactants>
					<speciesReference species="_MMCOA" />
				</listOfReactants>
				<listOfProducts>
					<speciesReference species="_SUCCOA" />
				</listOfProducts>
				<listOfModifiers>
					<modifierSpeciesReference species="_MMCOAm" />
					<modifierSpeciesReference species="_SUCCOAm" />
				</listOfModifiers>
			</reaction>
			<reaction id="ISO_146" name="3'-Phosphoadenylylsulfate 2-Aminoacrylate Sulfotransferase" reversible="false">
				<notes>
					<body xmlns="http://www.w3.org/1999/xhtml">
						<p>SULT1C1a subsystem: Amino acid metabolism</p>
						<p>SULT1C1a equation:  2-Aminoacrylate +  PAPS ->  L-Cysteate +  PAP</p>
					</body>
				</notes>
				<annotation>
					<rdf:RDF xmlns:bqbiol="http://biomodels.net/biology-qualifiers/" xmlns:rdf="http://www.w3.org/1999/02/22-rdf-syntax-ns#">
						<rdf:Description rdf:about="#ISO_146">
							<bqbiol:is>
								<rdf:Bag>
									<rdf:li rdf:resource="urn:miriam:ensembl:ENSRNOG00000042111" />
									<rdf:li rdf:resource="urn:miriam:ensembl:ENSRNOG00000040195" />
									<rdf:li rdf:resource="urn:miriam:ensembl:ENSRNOG00000011269" />
									<rdf:li rdf:resource="urn:miriam:ensembl:ENSRNOG00000031833" />
								</rdf:Bag>
							</bqbiol:is>
						</rdf:Description>
					</rdf:RDF>
				</annotation>
				<listOfReactants>
					<speciesReference species="_2_Aminoacrylate" />
					<speciesReference species="_PAPS" />
				</listOfReactants>
				<listOfProducts>
					<speciesReference species="_L_Cysteate" />
					<speciesReference species="_PAP" />
				</listOfProducts>
			</reaction>
			<reaction id="ISO_147" reversible="false">
				<notes>
					<body xmlns="http://www.w3.org/1999/xhtml">
						<p>HDC subsystem: Amino acid metabolism</p>
						<p>HDC equation:  HIS ->  HISTM +  CO2</p>
						<p>CBSb subsystem: Amino acid metabolism</p>
						<p>CBSb equation:  SER +  Sulfide &lt;->  CYS +  H2O</p>
						<p>CBSa subsystem: Amino acid metabolism</p>
						<p>CBSa equation:  SER +  HCYS ->  LLCT</p>
					</body>
				</notes>
				<annotation>
					<rdf:RDF xmlns:bqbiol="http://biomodels.net/biology-qualifiers/" xmlns:rdf="http://www.w3.org/1999/02/22-rdf-syntax-ns#">
						<rdf:Description rdf:about="#ISO_147">
							<bqbiol:is>
								<rdf:Bag>
									<rdf:li rdf:resource="urn:miriam:ensembl:ENSRNOG00000029528" />
								</rdf:Bag>
							</bqbiol:is>
						</rdf:Description>
					</rdf:RDF>
				</annotation>
				<listOfReactants>
					<speciesReference species="_HIS" />
					<speciesReference species="_HCYS" />
					<speciesReference species="_SER" />
				</listOfReactants>
				<listOfProducts>
					<speciesReference species="_LLCT" />
					<speciesReference species="_CO2" />
					<speciesReference species="_HISTM" />
				</listOfProducts>
				<listOfModifiers>
					<modifierSpeciesReference species="_CYS" />
					<modifierSpeciesReference species="_SER" />
					<modifierSpeciesReference species="_Sulfide" />
					<modifierSpeciesReference species="_H2O" />
				</listOfModifiers>
			</reaction>
			<reaction id="ISO_148" reversible="false">
				<notes>
					<body xmlns="http://www.w3.org/1999/xhtml">
						<p>XDH4 subsystem: Nucleotide metabolism</p>
						<p>XDH4 equation:  HYXAN +  O2 +  H2O &lt;->  XAN +  H2O2</p>
						<p>XDH3 subsystem: Nucleotide metabolism</p>
						<p>XDH3 equation:  HYXAN +  NAD +  H2O &lt;->  XAN +  NADH</p>
						<p>XDH1 subsystem: Nucleotide metabolism</p>
						<p>XDH1 equation:  XAN +  NAD ->  URT +  NADH</p>
						<p>XDH2 subsystem: Nucleotide metabolism</p>
						<p>XDH2 equation:  XAN +  O2 ->  URT +  H2O2</p>
					</body>
				</notes>
				<annotation>
					<rdf:RDF xmlns:bqbiol="http://biomodels.net/biology-qualifiers/" xmlns:rdf="http://www.w3.org/1999/02/22-rdf-syntax-ns#">
						<rdf:Description rdf:about="#ISO_148">
							<bqbiol:is>
								<rdf:Bag>
									<rdf:li rdf:resource="urn:miriam:ensembl:ENSRNOG00000007081" />
								</rdf:Bag>
							</bqbiol:is>
						</rdf:Description>
					</rdf:RDF>
				</annotation>
				<listOfReactants>
					<speciesReference species="_O2" />
					<speciesReference species="_XAN" stoichiometry="2" />
					<speciesReference species="_NAD" />
				</listOfReactants>
				<listOfProducts>
					<speciesReference species="_H2O2" />
					<speciesReference species="_URT" stoichiometry="2" />
					<speciesReference species="_NADH" />
				</listOfProducts>
				<listOfModifiers>
					<modifierSpeciesReference species="_XAN" />
					<modifierSpeciesReference species="_NAD" />
					<modifierSpeciesReference species="_H2O2" />
					<modifierSpeciesReference species="_HYXAN" />
					<modifierSpeciesReference species="_O2" />
					<modifierSpeciesReference species="_H2O" />
					<modifierSpeciesReference species="_NADH" />
				</listOfModifiers>
			</reaction>
			<reaction id="ISO_149" reversible="true">
				<notes>
					<body xmlns="http://www.w3.org/1999/xhtml">
						<p>FFE17 subsystem: Lipid Metabolism</p>
						<p>FFE17 equation: HDCOA + NAD &lt;-> ODCOA + NADH</p>
						<p>FFAM23 subsystem: Lipid Metabolism</p>
						<p>FFAM23 equation: HDDCOA + NAD &lt;-> ODDCOA + NADH</p>
						<p>HADHSC1 subsystem: Carbohydrate Metabolism</p>
						<p>HADHSC1 equation:  AACCOA +  NAD &lt;->  HIB +  NADH</p>
						<p>HADHSC2 subsystem: Lipid metabolism</p>
						<p>HADHSC2 equation:  HACOA +  NAD &lt;->  OACOA +  NADH</p>
						<p>FFE22 subsystem: Lipid Metabolism</p>
						<p>FFE22 equation: HHCOA + NAD &lt;-> OHCOA + NADH</p>
						<p>FFAM30 subsystem: Lipid Metabolism</p>
						<p>FFAM30 equation: HHCOA + NAD &lt;-> OHCOA + NADH</p>
						<p>FFEM22 subsystem: Lipid Metabolism</p>
						<p>FFEM22 equation: HHCOAm + NAD &lt;-> OHCOAm + NADHm</p>
						<p>FFE19 subsystem: Lipid Metabolism</p>
						<p>FFE19 equation: HOCOA + NAD &lt;-> OOCOA + NADH</p>
						<p>FFAM27 subsystem: Lipid Metabolism</p>
						<p>FFAM27 equation: HOCOA + NAD &lt;-> OOCOA + NADH</p>
						<p>FFAM09 subsystem: Lipid Metabolism</p>
						<p>FFAM09 equation: HIBCOA + NAD &lt;-> AACCOA + NADH</p>
						<p>HADHSC3 subsystem: Amino acid metabolism</p>
						<p>HADHSC3 equation:  HMBCOA +  NADm &lt;->  MAACOA +  NADHm</p>
						<p>HSD17B10 subsystem: Amino acid metabolism</p>
						<p>HSD17B10 equation:  HIBCOA +  NADm &lt;->  AACCOA +  NADHm</p>
						<p>FFAM25 subsystem: Lipid Metabolism</p>
						<p>FFAM25 equation: HDCOA + NAD &lt;-> ODCOA + NADH</p>
						<p>HADHSC4 subsystem: Amino acid metabolism</p>
						<p>HADHSC4 equation:  HIBCOAm +  NADm &lt;->  AACCOAm +  NADHm</p>
						<p>FFAM19 subsystem: Lipid Metabolism</p>
						<p>FFAM19 equation: HHDCOA + NAD &lt;-> OPALCOA + NADH</p>
						<p>FFEM19 subsystem: Lipid Metabolism</p>
						<p>FFEM19 equation: HOCOAm + NADm &lt;-> OOCOAm + NADHm</p>
						<p>FFEM17 subsystem: Lipid Metabolism</p>
						<p>FFEM17 equation: HDCOAm + NADm &lt;-> ODCOAm + NADHm</p>
						<p>FFAM21 subsystem: Lipid Metabolism</p>
						<p>FFAM21 equation: HTDCOA + NAD &lt;-> OTCOA + NADH</p>
					</body>
				</notes>
				<annotation>
					<rdf:RDF xmlns:bqbiol="http://biomodels.net/biology-qualifiers/" xmlns:rdf="http://www.w3.org/1999/02/22-rdf-syntax-ns#">
						<rdf:Description rdf:about="#ISO_149">
							<bqbiol:is>
								<rdf:Bag>
									<rdf:li rdf:resource="urn:miriam:ensembl:ENSRNOG00000015840" />
								</rdf:Bag>
							</bqbiol:is>
						</rdf:Description>
					</rdf:RDF>
				</annotation>
				<listOfReactants>
					<speciesReference species="_HOCOAm" />
					<speciesReference species="_HDCOAm" />
					<speciesReference species="_NADm" stoichiometry="5" />
					<speciesReference species="_HHCOAm" />
					<speciesReference species="_HHCOA" stoichiometry="2" />
					<speciesReference species="_HHDCOA" />
					<speciesReference species="_HIBCOAm" />
					<speciesReference species="_HOCOA" stoichiometry="2" />
					<speciesReference species="_HMBCOA" />
					<speciesReference species="_HACOA" />
					<speciesReference species="_AACCOA" />
					<speciesReference species="_HIBCOA" stoichiometry="2" />
					<speciesReference species="_HTDCOA" />
					<speciesReference species="_HDDCOA" />
					<speciesReference species="_NAD" stoichiometry="13" />
					<speciesReference species="_HDCOA" stoichiometry="2" />
				</listOfReactants>
				<listOfProducts>
					<speciesReference species="_HIB" />
					<speciesReference species="_ODCOAm" />
					<speciesReference species="_OHCOA" stoichiometry="2" />
					<speciesReference species="_OTCOA" />
					<speciesReference species="_AACCOAm" />
					<speciesReference species="_ODDCOA" />
					<speciesReference species="_OPALCOA" />
					<speciesReference species="_ODCOA" stoichiometry="2" />
					<speciesReference species="_OHCOAm" />
					<speciesReference species="_OACOA" />
					<speciesReference species="_OOCOA" stoichiometry="2" />
					<speciesReference species="_AACCOA" stoichiometry="2" />
					<speciesReference species="_MAACOA" />
					<speciesReference species="_OOCOAm" />
					<speciesReference species="_NADH" stoichiometry="12" />
					<speciesReference species="_NADHm" stoichiometry="6" />
				</listOfProducts>
			</reaction>
			<reaction id="ISO_15" reversible="false">
				<notes>
					<body xmlns="http://www.w3.org/1999/xhtml">
						<p>COASYb subsystem: Metabolism of cofactors and Vitamins</p>
						<p>COASYb equation:  DPCOA +  atp ->  ADP +  COA</p>
						<p>COASYa subsystem: Metabolism of cofactors and Vitamins</p>
						<p>COASYa equation:  4PPNTE +  atp ->  PPI +  DPCOA</p>
					</body>
				</notes>
				<annotation>
					<rdf:RDF xmlns:bqbiol="http://biomodels.net/biology-qualifiers/" xmlns:rdf="http://www.w3.org/1999/02/22-rdf-syntax-ns#">
						<rdf:Description rdf:about="#ISO_15">
							<bqbiol:is>
								<rdf:Bag>
									<rdf:li rdf:resource="urn:miriam:ensembl:ENSRNOG00000019918" />
								</rdf:Bag>
							</bqbiol:is>
						</rdf:Description>
					</rdf:RDF>
				</annotation>
				<listOfReactants>
					<speciesReference species="_4PPNTE" />
					<speciesReference species="_atp" stoichiometry="2" />
					<speciesReference species="_DPCOA" />
				</listOfReactants>
				<listOfProducts>
					<speciesReference species="_PPI" />
					<speciesReference species="_COA" />
					<speciesReference species="_ADP" />
					<speciesReference species="_DPCOA" />
				</listOfProducts>
			</reaction>
			<reaction id="ISO_150" name="Inositol (Myo)-1(Or 4)-Monophosphatase 2" reversible="false">
				<notes>
					<body xmlns="http://www.w3.org/1999/xhtml">
						<p>IMPA2 subsystem: Metabolism of Complex lipids</p>
						<p>IMPA2 equation:  MI1P ->  MYOI +  PI</p>
					</body>
				</notes>
				<annotation>
					<rdf:RDF xmlns:bqbiol="http://biomodels.net/biology-qualifiers/" xmlns:rdf="http://www.w3.org/1999/02/22-rdf-syntax-ns#">
						<rdf:Description rdf:about="#ISO_150">
							<bqbiol:is>
								<rdf:Bag>
									<rdf:li rdf:resource="urn:miriam:ensembl:ENSRNOG00000018516" />
								</rdf:Bag>
							</bqbiol:is>
						</rdf:Description>
					</rdf:RDF>
				</annotation>
				<listOfReactants>
					<speciesReference species="_MI1P" />
				</listOfReactants>
				<listOfProducts>
					<speciesReference species="_MYOI" />
					<speciesReference species="_PI" />
				</listOfProducts>
			</reaction>
			<reaction id="ISO_151" name="Malic Enzyme 2, Nad(+)-Dependent, Mitochondrial " reversible="false">
				<notes>
					<body xmlns="http://www.w3.org/1999/xhtml">
						<p>MOD2 subsystem: Carbohydrate Metabolism</p>
						<p>MOD2 equation:  MALm +  NADm ->  PYRm +  CO2m +  NADHm</p>
					</body>
				</notes>
				<annotation>
					<rdf:RDF xmlns:bqbiol="http://biomodels.net/biology-qualifiers/" xmlns:rdf="http://www.w3.org/1999/02/22-rdf-syntax-ns#">
						<rdf:Description rdf:about="#ISO_151">
							<bqbiol:is>
								<rdf:Bag>
									<rdf:li rdf:resource="urn:miriam:ensembl:ENSRNOG00000015582" />
								</rdf:Bag>
							</bqbiol:is>
						</rdf:Description>
					</rdf:RDF>
				</annotation>
				<listOfReactants>
					<speciesReference species="_NADm" />
					<speciesReference species="_MALm" />
				</listOfReactants>
				<listOfProducts>
					<speciesReference species="_CO2m" />
					<speciesReference species="_PYRm" />
					<speciesReference species="_NADHm" />
				</listOfProducts>
			</reaction>
			<reaction id="ISO_152" name="Antrna Ligase (Amp-Forming)" reversible="true">
				<notes>
					<body xmlns="http://www.w3.org/1999/xhtml">
						<p>NARS subsystem: Amino acid metabolism</p>
						<p>NARS equation:  atp +  ASN +  ANTRNA &lt;->  AMP +  PPI +  ASPTRNA</p>
					</body>
				</notes>
				<annotation>
					<rdf:RDF xmlns:bqbiol="http://biomodels.net/biology-qualifiers/" xmlns:rdf="http://www.w3.org/1999/02/22-rdf-syntax-ns#">
						<rdf:Description rdf:about="#ISO_152">
							<bqbiol:is>
								<rdf:Bag>
									<rdf:li rdf:resource="urn:miriam:ensembl:ENSRNOG00000017852" />
									<rdf:li rdf:resource="urn:miriam:ensembl:ENSRNOG00000030580" />
								</rdf:Bag>
							</bqbiol:is>
						</rdf:Description>
					</rdf:RDF>
				</annotation>
				<listOfReactants>
					<speciesReference species="_ASN" />
					<speciesReference species="_ANTRNA" />
					<speciesReference species="_atp" />
				</listOfReactants>
				<listOfProducts>
					<speciesReference species="_PPI" />
					<speciesReference species="_AMP" />
					<speciesReference species="_ASPTRNA" />
				</listOfProducts>
			</reaction>
			<reaction id="ISO_153" reversible="true">
				<notes>
					<body xmlns="http://www.w3.org/1999/xhtml">
						<p>PSAT1 subsystem: Metabolism of cofactors and Vitamins</p>
						<p>PSAT1 equation:  PHT +  AKG &lt;->  OHB +  GLU</p>
						<p>PSA subsystem: Amino acid metabolism</p>
						<p>PSA equation:  PHP +  GLU &lt;->  AKG +  3PSER</p>
					</body>
				</notes>
				<annotation>
					<rdf:RDF xmlns:bqbiol="http://biomodels.net/biology-qualifiers/" xmlns:rdf="http://www.w3.org/1999/02/22-rdf-syntax-ns#">
						<rdf:Description rdf:about="#ISO_153">
							<bqbiol:is>
								<rdf:Bag>
									<rdf:li rdf:resource="urn:miriam:ensembl:ENSRNOG00000013971" />
								</rdf:Bag>
							</bqbiol:is>
						</rdf:Description>
					</rdf:RDF>
				</annotation>
				<listOfReactants>
					<speciesReference species="_AKG" />
					<speciesReference species="_GLU" />
					<speciesReference species="_PHT" />
					<speciesReference species="_PHP" />
				</listOfReactants>
				<listOfProducts>
					<speciesReference species="_3PSER" />
					<speciesReference species="_OHB" />
					<speciesReference species="_AKG" />
					<speciesReference species="_GLU" />
				</listOfProducts>
			</reaction>
			<reaction id="ISO_154" reversible="false">
				<notes>
					<body xmlns="http://www.w3.org/1999/xhtml">
						<p>RI5Pa subsystem: Metabolism of cofactors and Vitamins</p>
						<p>RI5Pa equation:  RIBFLAV +  atp ->  FMN +  ADP</p>
						<p>RI5Pb subsystem: Metabolism of cofactors and Vitamins</p>
						<p>RI5Pb equation:  RIBFLAVm +  atpm ->  FMNm +  ADPm</p>
					</body>
				</notes>
				<annotation>
					<rdf:RDF xmlns:bqbiol="http://biomodels.net/biology-qualifiers/" xmlns:rdf="http://www.w3.org/1999/02/22-rdf-syntax-ns#">
						<rdf:Description rdf:about="#ISO_154">
							<bqbiol:is>
								<rdf:Bag>
									<rdf:li rdf:resource="urn:miriam:ensembl:ENSRNOG00000029140" />
									<rdf:li rdf:resource="urn:miriam:ensembl:ENSRNOG00000022273" />
								</rdf:Bag>
							</bqbiol:is>
						</rdf:Description>
					</rdf:RDF>
				</annotation>
				<listOfReactants>
					<speciesReference species="_RIBFLAV" />
					<speciesReference species="_RIBFLAVm" />
					<speciesReference species="_atpm" />
					<speciesReference species="_atp" />
				</listOfReactants>
				<listOfProducts>
					<speciesReference species="_ADPm" />
					<speciesReference species="_FMNm" />
					<speciesReference species="_FMN" />
					<speciesReference species="_ADP" />
				</listOfProducts>
			</reaction>
			<reaction id="ISO_155" name="Lipase, Hepatic" reversible="false">
				<notes>
					<body xmlns="http://www.w3.org/1999/xhtml">
						<p>LIPC subsystem: Metabolism of Complex lipids</p>
						<p>LIPC equation:  DAGLY ->  MAGLY +  FA</p>
					</body>
				</notes>
				<annotation>
					<rdf:RDF xmlns:bqbiol="http://biomodels.net/biology-qualifiers/" xmlns:rdf="http://www.w3.org/1999/02/22-rdf-syntax-ns#">
						<rdf:Description rdf:about="#ISO_155">
							<bqbiol:is>
								<rdf:Bag>
									<rdf:li rdf:resource="urn:miriam:ensembl:ENSRNOG00000015747" />
									<rdf:li rdf:resource="urn:miriam:ensembl:ENSRNOG00000019448" />
									<rdf:li rdf:resource="urn:miriam:ensembl:ENSRNOG00000018694" />
									<rdf:li rdf:resource="urn:miriam:ensembl:ENSRNOG00000017725" />
									<rdf:li rdf:resource="urn:miriam:ensembl:ENSRNOG00000017982" />
									<rdf:li rdf:resource="urn:miriam:ensembl:ENSRNOG00000022268" />
								</rdf:Bag>
							</bqbiol:is>
						</rdf:Description>
					</rdf:RDF>
				</annotation>
				<listOfReactants>
					<speciesReference species="_DAGLY" />
				</listOfReactants>
				<listOfProducts>
					<speciesReference species="_FA" />
					<speciesReference species="_MAGLY" />
				</listOfProducts>
			</reaction>
			<reaction id="ISO_156" name="Lipoylprotein Oxidoreductase (Decarboxylating And Acceptor-Aminomethylating)" reversible="false">
				<notes>
					<body xmlns="http://www.w3.org/1999/xhtml">
						<p>GLDC subsystem: Amino acid metabolism</p>
						<p>GLDC equation:  GLY +  Lipoylprotein ->  SAP +  CO2</p>
					</body>
				</notes>
				<annotation>
					<rdf:RDF xmlns:bqbiol="http://biomodels.net/biology-qualifiers/" xmlns:rdf="http://www.w3.org/1999/02/22-rdf-syntax-ns#">
						<rdf:Description rdf:about="#ISO_156">
							<bqbiol:is>
								<rdf:Bag>
									<rdf:li rdf:resource="urn:miriam:ensembl:ENSRNOG00000011599" />
								</rdf:Bag>
							</bqbiol:is>
						</rdf:Description>
					</rdf:RDF>
				</annotation>
				<listOfReactants>
					<speciesReference species="_Lipoylprotein" />
					<speciesReference species="_GLY" />
				</listOfReactants>
				<listOfProducts>
					<speciesReference species="_SAP" />
					<speciesReference species="_CO2" />
				</listOfProducts>
			</reaction>
			<reaction id="ISO_157" reversible="false">
				<notes>
					<body xmlns="http://www.w3.org/1999/xhtml">
						<p>CHK subsystem: Metabolism of Complex lipids</p>
						<p>CHK equation:  atp +  CHO ->  ADP +  PCHO</p>
						<p>CHKL subsystem: Metabolism of Complex lipids</p>
						<p>CHKL equation:  CHO +  atp ->  PCHO +  ADP</p>
					</body>
				</notes>
				<annotation>
					<rdf:RDF xmlns:bqbiol="http://biomodels.net/biology-qualifiers/" xmlns:rdf="http://www.w3.org/1999/02/22-rdf-syntax-ns#">
						<rdf:Description rdf:about="#ISO_157">
							<bqbiol:is>
								<rdf:Bag>
									<rdf:li rdf:resource="urn:miriam:ensembl:ENSRNOG00000016791" />
									<rdf:li rdf:resource="urn:miriam:ensembl:ENSRNOG00000042640" />
								</rdf:Bag>
							</bqbiol:is>
						</rdf:Description>
					</rdf:RDF>
				</annotation>
				<listOfReactants>
					<speciesReference species="_CHO" stoichiometry="2" />
					<speciesReference species="_atp" stoichiometry="2" />
				</listOfReactants>
				<listOfProducts>
					<speciesReference species="_PCHO" stoichiometry="2" />
					<speciesReference species="_ADP" stoichiometry="2" />
				</listOfProducts>
			</reaction>
			<reaction id="ISO_158" name="Pyruvate Decarboxylase, Mitochondrial [Precursor]" reversible="false">
				<notes>
					<body xmlns="http://www.w3.org/1999/xhtml">
						<p>PCX subsystem: Carbohydrate Metabolism</p>
						<p>PCX equation:  PYRm +  atpm +  CO2m ->  ADPm +  OAm +  PIm</p>
					</body>
				</notes>
				<annotation>
					<rdf:RDF xmlns:bqbiol="http://biomodels.net/biology-qualifiers/" xmlns:rdf="http://www.w3.org/1999/02/22-rdf-syntax-ns#">
						<rdf:Description rdf:about="#ISO_158">
							<bqbiol:is>
								<rdf:Bag>
									<rdf:li rdf:resource="urn:miriam:ensembl:ENSRNOG00000019372" />
								</rdf:Bag>
							</bqbiol:is>
						</rdf:Description>
					</rdf:RDF>
				</annotation>
				<listOfReactants>
					<speciesReference species="_PYRm" />
					<speciesReference species="_CO2m" />
					<speciesReference species="_atpm" />
				</listOfReactants>
				<listOfProducts>
					<speciesReference species="_ADPm" />
					<speciesReference species="_PIm" />
					<speciesReference species="_OAm" />
				</listOfProducts>
			</reaction>
			<reaction id="ISO_159" name="Multiple Inositol Polyphosphate Histidine Phosphatase 1" reversible="false">
				<notes>
					<body xmlns="http://www.w3.org/1999/xhtml">
						<p>MINPP1 subsystem: Metabolism of Complex lipids</p>
						<p>MINPP1 equation:  MI1345P +  H2O ->  TPI +  PI</p>
					</body>
				</notes>
				<annotation>
					<rdf:RDF xmlns:bqbiol="http://biomodels.net/biology-qualifiers/" xmlns:rdf="http://www.w3.org/1999/02/22-rdf-syntax-ns#">
						<rdf:Description rdf:about="#ISO_159">
							<bqbiol:is>
								<rdf:Bag>
									<rdf:li rdf:resource="urn:miriam:ensembl:ENSRNOG00000011287" />
								</rdf:Bag>
							</bqbiol:is>
						</rdf:Description>
					</rdf:RDF>
				</annotation>
				<listOfReactants>
					<speciesReference species="_H2O" />
					<speciesReference species="_MI1345P" />
				</listOfReactants>
				<listOfProducts>
					<speciesReference species="_TPI" />
					<speciesReference species="_PI" />
				</listOfProducts>
			</reaction>
			<reaction id="ISO_16" name="Alpha-D-Glucose-1-Phosphate Uridylyltransferase" reversible="true">
				<notes>
					<body xmlns="http://www.w3.org/1999/xhtml">
						<p>UGP2 subsystem: Carbohydrate Metabolism</p>
						<p>UGP2 equation:  UTP +  G1P &lt;->  PPI +  UDPG</p>
					</body>
				</notes>
				<annotation>
					<rdf:RDF xmlns:bqbiol="http://biomodels.net/biology-qualifiers/" xmlns:rdf="http://www.w3.org/1999/02/22-rdf-syntax-ns#">
						<rdf:Description rdf:about="#ISO_16">
							<bqbiol:is>
								<rdf:Bag>
									<rdf:li rdf:resource="urn:miriam:ensembl:ENSRNOG00000008079" />
								</rdf:Bag>
							</bqbiol:is>
						</rdf:Description>
					</rdf:RDF>
				</annotation>
				<listOfReactants>
					<speciesReference species="_G1P" />
					<speciesReference species="_UTP" />
				</listOfReactants>
				<listOfProducts>
					<speciesReference species="_PPI" />
					<speciesReference species="_UDPG" />
				</listOfProducts>
			</reaction>
			<reaction id="ISO_160" name="3'-Phosphoadenosine 5'-Phosphosulfate Synthase 2" reversible="false">
				<notes>
					<body xmlns="http://www.w3.org/1999/xhtml">
						<p>PAPSS2 subsystem: Nucleotide metabolism</p>
						<p>PAPSS2 equation:  APS +  atp ->  ADP +  PAPS</p>
					</body>
				</notes>
				<annotation>
					<rdf:RDF xmlns:bqbiol="http://biomodels.net/biology-qualifiers/" xmlns:rdf="http://www.w3.org/1999/02/22-rdf-syntax-ns#">
						<rdf:Description rdf:about="#ISO_160">
							<bqbiol:is>
								<rdf:Bag>
									<rdf:li rdf:resource="urn:miriam:ensembl:ENSRNOG00000011068" />
								</rdf:Bag>
							</bqbiol:is>
						</rdf:Description>
					</rdf:RDF>
				</annotation>
				<listOfReactants>
					<speciesReference species="_APS" />
					<speciesReference species="_atp" />
				</listOfReactants>
				<listOfProducts>
					<speciesReference species="_PAPS" />
					<speciesReference species="_ADP" />
				</listOfProducts>
			</reaction>
			<reaction id="ISO_161" name="Glycerol-3-Phosphate Acyltransferase" reversible="false">
				<notes>
					<body xmlns="http://www.w3.org/1999/xhtml">
						<p>GPAT1 subsystem: Lipid metabolism</p>
						<p>GPAT1 equation:  GL3P + 0.025 C140ACP + 0.165 C160ACP + 0.066 C161ACP + 0.099 C180ACP + 0.559 C181ACP + 0.005 C182ACP + 0.045 C201ACP + 0.018 C202ACP + 0.009 C203ACP + 0.008 C221ACP ->  AGL3P +  ACP</p>
					</body>
				</notes>
				<annotation>
					<rdf:RDF xmlns:bqbiol="http://biomodels.net/biology-qualifiers/" xmlns:rdf="http://www.w3.org/1999/02/22-rdf-syntax-ns#">
						<rdf:Description rdf:about="#ISO_161">
							<bqbiol:is>
								<rdf:Bag>
									<rdf:li rdf:resource="urn:miriam:ensembl:ENSRNOG00000015124" />
								</rdf:Bag>
							</bqbiol:is>
						</rdf:Description>
					</rdf:RDF>
				</annotation>
				<listOfReactants>
					<speciesReference species="_C182ACP" />
					<speciesReference species="_C161ACP" />
					<speciesReference species="_C221ACP" />
					<speciesReference species="_C180ACP" />
					<speciesReference species="_C201ACP" />
					<speciesReference species="_C160ACP" />
					<speciesReference species="_C202ACP" />
					<speciesReference species="_C181ACP" />
					<speciesReference species="_C140ACP" />
					<speciesReference species="_GL3P" />
					<speciesReference species="_C203ACP" />
				</listOfReactants>
				<listOfProducts>
					<speciesReference species="_ACP" />
					<speciesReference species="_AGL3P" />
				</listOfProducts>
			</reaction>
			<reaction id="ISO_162" reversible="false">
				<notes>
					<body xmlns="http://www.w3.org/1999/xhtml">
						<p>GGSDb subsystem: Energy metabolism</p>
						<p>GGSDb equation:  atp +  GLU &lt;->  ADP +  GLUP</p>
						<p>GGSDc subsystem: Amino acid metabolism</p>
						<p>GGSDc equation:  GLUm +  atpm ->  ADPm +  GLUPm</p>
						<p>PYCS2 subsystem: Amino acid metabolism</p>
						<p>PYCS2 equation:  GLUPm +  NADPHm &lt;->  NADPm +  PIm +  GLUGSALm</p>
						<p>GGSDa subsystem: Energy metabolism</p>
						<p>GGSDa equation:  GLUGSAL +  PI +  NADP &lt;->  GLUP +  NADPH +  H</p>
					</body>
				</notes>
				<annotation>
					<rdf:RDF xmlns:bqbiol="http://biomodels.net/biology-qualifiers/" xmlns:rdf="http://www.w3.org/1999/02/22-rdf-syntax-ns#">
						<rdf:Description rdf:about="#ISO_162">
							<bqbiol:is>
								<rdf:Bag>
									<rdf:li rdf:resource="urn:miriam:ensembl:ENSRNOG00000015267" />
								</rdf:Bag>
							</bqbiol:is>
						</rdf:Description>
					</rdf:RDF>
				</annotation>
				<listOfReactants>
					<speciesReference species="_atpm" />
					<speciesReference species="_GLUm" />
				</listOfReactants>
				<listOfProducts>
					<speciesReference species="_ADPm" />
					<speciesReference species="_GLUPm" />
				</listOfProducts>
				<listOfModifiers>
					<modifierSpeciesReference species="_GLUP" />
					<modifierSpeciesReference species="_NADP" />
					<modifierSpeciesReference species="_NADPH" />
					<modifierSpeciesReference species="_GLU" />
					<modifierSpeciesReference species="_H" />
					<modifierSpeciesReference species="_GLUPm" />
					<modifierSpeciesReference species="_GLUGSALm" />
					<modifierSpeciesReference species="_NADPm" />
					<modifierSpeciesReference species="_NADPHm" />
					<modifierSpeciesReference species="_atp" />
					<modifierSpeciesReference species="_GLUGSAL" />
					<modifierSpeciesReference species="_ADP" />
					<modifierSpeciesReference species="_PI" />
					<modifierSpeciesReference species="_PIm" />
				</listOfModifiers>
			</reaction>
			<reaction id="ISO_163" reversible="false">
				<notes>
					<body xmlns="http://www.w3.org/1999/xhtml">
						<p>MAOB10 subsystem: Amino acid metabolism</p>
						<p>MAOB10 equation:  L-Adrenaline +  H2O +  O2 ->  DHMALD +  Methylamine +  H2O2</p>
						<p>MAOB11 subsystem: Amino acid metabolism</p>
						<p>MAOB11 equation:  3-Methoxytyramine +  H2O +  O2 ->  MHPAA +  H2O2 +  NH3</p>
						<p>MAOB1 subsystem: Amino acid metabolism</p>
						<p>MAOB1 equation:  APRUT +  H2O +  O2 ->  N4-Acetylaminobutanal +  NH3 +  H2O2</p>
						<p>MAOB6 subsystem: Amino acid metabolism</p>
						<p>MAOB6 equation:  Tryptamine +  H2O +  O2 &lt;->  INAA +  NH3 +  H2O2</p>
						<p>MAOB3 subsystem: Amino acid metabolism</p>
						<p>MAOB3 equation:  5-Hydroxykynurenamine +  H2O +  O2 &lt;->  4,6-Dihydroxyquinoline +  NH3 +  H2O2 +  H2O</p>
						<p>MAOB2 subsystem: Amino acid metabolism</p>
						<p>MAOB2 equation:  N-Methylhistamine +  H2O +  O2 &lt;->  MIMAA +  NH3 +  H2O2</p>
						<p>MAOB7 subsystem: Amino acid metabolism</p>
						<p>MAOB7 equation:  L-Normetanephrine +  H2O +  O2 ->  MHPGA +  NH3 +  H2O2</p>
						<p>AOC3d subsystem: Amino acid metabolism</p>
						<p>AOC3d equation:  PEA ->  PAA +  NH3</p>
						<p>AOC3a subsystem: Amino acid metabolism</p>
						<p>AOC3a equation:  AA +  O2 ->  MTHGXL +  NH3 +  H2O2</p>
						<p>MAOB5 subsystem: Amino acid metabolism</p>
						<p>MAOB5 equation:  SERT +  H2O +  O2 &lt;->  HINAA +  NH3 +  H2O2</p>
						<p>MAOB9 subsystem: Amino acid metabolism</p>
						<p>MAOB9 equation:  L-Metanephrine +  H2O +  O2 ->  MHPGA +  H2O2 +  Methylamine</p>
						<p>MAOB4 subsystem: Amino acid metabolism</p>
						<p>MAOB4 equation:  3-Hydroxykynurenamine +  O2 &lt;->  4,8-Dihydroxyquinoline +  NH3 +  H2O2</p>
						<p>MAOB8 subsystem: Amino acid metabolism</p>
						<p>MAOB8 equation:  L-Noradrenaline +  H2O +  O2 ->  DHMALD +  NH3 +  H2O2</p>
					</body>
				</notes>
				<annotation>
					<rdf:RDF xmlns:bqbiol="http://biomodels.net/biology-qualifiers/" xmlns:rdf="http://www.w3.org/1999/02/22-rdf-syntax-ns#">
						<rdf:Description rdf:about="#ISO_163">
							<bqbiol:is>
								<rdf:Bag>
									<rdf:li rdf:resource="urn:miriam:ensembl:ENSRNOG00000002848" />
								</rdf:Bag>
							</bqbiol:is>
						</rdf:Description>
					</rdf:RDF>
				</annotation>
				<listOfReactants>
					<speciesReference species="_APRUT" />
					<speciesReference species="_L_Metanephrine" />
					<speciesReference species="_O2" stoichiometry="7" />
					<speciesReference species="_PEA" />
					<speciesReference species="_H2O" stoichiometry="6" />
					<speciesReference species="_L_Normetanephrine" />
					<speciesReference species="_3_Methoxytyramine" />
					<speciesReference species="_AA" />
					<speciesReference species="_L_Adrenaline" />
					<speciesReference species="_L_Noradrenaline" />
				</listOfReactants>
				<listOfProducts>
					<speciesReference species="_PAA" />
					<speciesReference species="_NH3" stoichiometry="6" />
					<speciesReference species="_N4_Acetylaminobutanal" />
					<speciesReference species="_MHPGA" stoichiometry="2" />
					<speciesReference species="_MHPAA" />
					<speciesReference species="_H2O2" stoichiometry="7" />
					<speciesReference species="_Methylamine" stoichiometry="2" />
					<speciesReference species="_MTHGXL" />
					<speciesReference species="_DHMALD" stoichiometry="2" />
				</listOfProducts>
				<listOfModifiers>
					<modifierSpeciesReference species="_NH3" />
					<modifierSpeciesReference species="_4_8_Dihydroxyquinoline" />
					<modifierSpeciesReference species="_HINAA" />
					<modifierSpeciesReference species="_INAA" />
					<modifierSpeciesReference species="_H2O2" />
					<modifierSpeciesReference species="_4_6_Dihydroxyquinoline" />
					<modifierSpeciesReference species="_N_Methylhistamine" />
					<modifierSpeciesReference species="_MIMAA" />
					<modifierSpeciesReference species="_SERT" />
					<modifierSpeciesReference species="_3_Hydroxykynurenamine" />
					<modifierSpeciesReference species="_5_Hydroxykynurenamine" />
					<modifierSpeciesReference species="_Tryptamine" />
					<modifierSpeciesReference species="_O2" />
					<modifierSpeciesReference species="_H2O" />
				</listOfModifiers>
			</reaction>
			<reaction id="ISO_164" name="Phosphoethanolamine Cytidylyltransferase" reversible="false">
				<notes>
					<body xmlns="http://www.w3.org/1999/xhtml">
						<p>PC1 subsystem: Lipid metabolism</p>
						<p>PC1 equation:  PETHAM +  CTP ->  CDPETN +  PPI</p>
					</body>
				</notes>
				<annotation>
					<rdf:RDF xmlns:bqbiol="http://biomodels.net/biology-qualifiers/" xmlns:rdf="http://www.w3.org/1999/02/22-rdf-syntax-ns#">
						<rdf:Description rdf:about="#ISO_164">
							<bqbiol:is>
								<rdf:Bag>
									<rdf:li rdf:resource="urn:miriam:ensembl:ENSRNOG00000036684" />
								</rdf:Bag>
							</bqbiol:is>
						</rdf:Description>
					</rdf:RDF>
				</annotation>
				<listOfReactants>
					<speciesReference species="_PETHAM" />
					<speciesReference species="_CTP" />
				</listOfReactants>
				<listOfProducts>
					<speciesReference species="_PPI" />
					<speciesReference species="_CDPETN" />
				</listOfProducts>
			</reaction>
			<reaction id="ISO_165" reversible="false">
				<notes>
					<body xmlns="http://www.w3.org/1999/xhtml">
						<p>P5CRa subsystem: Amino acid metabolism</p>
						<p>P5CRa equation:  P5C +  NADPH ->  PRO +  NADP</p>
						<p>P5CRb subsystem: Amino acid metabolism</p>
						<p>P5CRb equation:  P5Cm +  NADPHm ->  PROm +  NADPm</p>
					</body>
				</notes>
				<annotation>
					<rdf:RDF xmlns:bqbiol="http://biomodels.net/biology-qualifiers/" xmlns:rdf="http://www.w3.org/1999/02/22-rdf-syntax-ns#">
						<rdf:Description rdf:about="#ISO_165">
							<bqbiol:is>
								<rdf:Bag>
									<rdf:li rdf:resource="urn:miriam:ensembl:ENSRNOG00000036682" />
								</rdf:Bag>
							</bqbiol:is>
						</rdf:Description>
					</rdf:RDF>
				</annotation>
				<listOfReactants>
					<speciesReference species="_P5Cm" />
					<speciesReference species="_NADPHm" />
					<speciesReference species="_P5C" />
					<speciesReference species="_NADPH" />
				</listOfReactants>
				<listOfProducts>
					<speciesReference species="_PRO" />
					<speciesReference species="_PROm" />
					<speciesReference species="_NADP" />
					<speciesReference species="_NADPm" />
				</listOfProducts>
			</reaction>
			<reaction id="ISO_167" reversible="false">
				<notes>
					<body xmlns="http://www.w3.org/1999/xhtml">
						<p>GOT17 subsystem: Amino acid metabolism</p>
						<p>GOT17 equation:  L-Cysteate +  AKG &lt;->  3-Sulfopyruvate +  GLU</p>
						<p>CYS1 subsystem: Amino acid metabolism</p>
						<p>CYS1 equation:  SALA +  NAD ->  SPYR +  NH3 +  NADH</p>
						<p>GOT13 subsystem: Amino acid metabolism</p>
						<p>GOT13 equation:  EHG +  AKG ->  HAKG +  GLU</p>
						<p>GOT14 subsystem: Amino acid metabolism</p>
						<p>GOT14 equation:  4HPP +  GLU &lt;->  AKG +  TYR</p>
						<p>GOT11 subsystem: Amino acid metabolism</p>
						<p>GOT11 equation:  OA +  GLU &lt;->  ASP +  AKG</p>
						<p>POAT subsystem: Amino acid metabolism</p>
						<p>POAT equation:  4HPP +  GLU &lt;->  AKG +  TYR</p>
						<p>CYS2 subsystem: Amino acid metabolism</p>
						<p>CYS2 equation:  SALA +  AKG ->  SPYR +  GLU</p>
						<p>GOT12 subsystem: Amino acid metabolism</p>
						<p>GOT12 equation:  MPYR +  GLU ->  CYS +  AKG</p>
						<p>GOT24 subsystem: Amino acid metabolism</p>
						<p>GOT24 equation:  4HPPm +  GLUm &lt;->  AKGm +  TYRm</p>
						<p>GOT15 subsystem: Amino acid metabolism</p>
						<p>GOT15 equation:  PHE +  AKG &lt;->  PHPYR +  GLU</p>
					</body>
				</notes>
				<annotation>
					<rdf:RDF xmlns:bqbiol="http://biomodels.net/biology-qualifiers/" xmlns:rdf="http://www.w3.org/1999/02/22-rdf-syntax-ns#">
						<rdf:Description rdf:about="#ISO_167">
							<bqbiol:is>
								<rdf:Bag>
									<rdf:li rdf:resource="urn:miriam:ensembl:ENSRNOG00000016356" />
								</rdf:Bag>
							</bqbiol:is>
						</rdf:Description>
					</rdf:RDF>
				</annotation>
				<listOfReactants>
					<speciesReference species="_EHG" />
					<speciesReference species="_MPYR" />
					<speciesReference species="_AKG" stoichiometry="2" />
					<speciesReference species="_SALA" stoichiometry="2" />
					<speciesReference species="_GLU" />
					<speciesReference species="_NAD" />
				</listOfReactants>
				<listOfProducts>
					<speciesReference species="_HAKG" />
					<speciesReference species="_NH3" />
					<speciesReference species="_CYS" />
					<speciesReference species="_SPYR" stoichiometry="2" />
					<speciesReference species="_AKG" />
					<speciesReference species="_GLU" stoichiometry="2" />
					<speciesReference species="_NADH" />
				</listOfProducts>
				<listOfModifiers>
					<modifierSpeciesReference species="_L_Cysteate" />
					<modifierSpeciesReference species="_4HPPm" />
					<modifierSpeciesReference species="_TYR" />
					<modifierSpeciesReference species="_GLU" />
					<modifierSpeciesReference species="_PHPYR" />
					<modifierSpeciesReference species="_AKGm" />
					<modifierSpeciesReference species="_ASP" />
					<modifierSpeciesReference species="_3_Sulfopyruvate" />
					<modifierSpeciesReference species="_PHE" />
					<modifierSpeciesReference species="_4HPP" />
					<modifierSpeciesReference species="_TYRm" />
					<modifierSpeciesReference species="_AKG" />
					<modifierSpeciesReference species="_OA" />
					<modifierSpeciesReference species="_GLUm" />
				</listOfModifiers>
			</reaction>
			<reaction id="ISO_168" reversible="false">
				<notes>
					<body xmlns="http://www.w3.org/1999/xhtml">
						<p>ALAVS subsystem: Amino acid metabolism</p>
						<p>ALAVS equation:  SUCCOA +  GLY ->  ALAV +  CO2 +  COA</p>
						<p>ALAVSa subsystem: Amino acid metabolism</p>
						<p>ALAVSa equation:  ACCOA +  GLY ->  COA +  CO2 +  AA</p>
						<p>ALAS1 subsystem: Amino acid metabolism</p>
						<p>ALAS1 equation:  2-Amino-3-oxoadipate &lt;->  ALAV +  CO2</p>
					</body>
				</notes>
				<annotation>
					<rdf:RDF xmlns:bqbiol="http://biomodels.net/biology-qualifiers/" xmlns:rdf="http://www.w3.org/1999/02/22-rdf-syntax-ns#">
						<rdf:Description rdf:about="#ISO_168">
							<bqbiol:is>
								<rdf:Bag>
									<rdf:li rdf:resource="urn:miriam:ensembl:ENSRNOG00000000167" />
								</rdf:Bag>
							</bqbiol:is>
						</rdf:Description>
					</rdf:RDF>
				</annotation>
				<listOfReactants>
					<speciesReference species="_GLY" stoichiometry="2" />
					<speciesReference species="_ACCOA" />
					<speciesReference species="_SUCCOA" />
				</listOfReactants>
				<listOfProducts>
					<speciesReference species="_ALAV" />
					<speciesReference species="_AA" />
					<speciesReference species="_COA" stoichiometry="2" />
					<speciesReference species="_CO2" stoichiometry="2" />
				</listOfProducts>
				<listOfModifiers>
					<modifierSpeciesReference species="_2_Amino_3_oxoadipate" />
					<modifierSpeciesReference species="_ALAV" />
					<modifierSpeciesReference species="_CO2" />
				</listOfModifiers>
			</reaction>
			<reaction id="ISO_169" name="Spermidine/Spermine N1-Acetyl Transferase" reversible="false">
				<notes>
					<body xmlns="http://www.w3.org/1999/xhtml">
						<p>SAT subsystem: Amino acid metabolism</p>
						<p>SAT equation:  PTRSC +  ACCOA ->  APRUT +  COA</p>
					</body>
				</notes>
				<annotation>
					<rdf:RDF xmlns:bqbiol="http://biomodels.net/biology-qualifiers/" xmlns:rdf="http://www.w3.org/1999/02/22-rdf-syntax-ns#">
						<rdf:Description rdf:about="#ISO_169">
							<bqbiol:is>
								<rdf:Bag>
									<rdf:li rdf:resource="urn:miriam:ensembl:ENSRNOG00000003809" />
									<rdf:li rdf:resource="urn:miriam:ensembl:ENSRNOG00000011714" />
								</rdf:Bag>
							</bqbiol:is>
						</rdf:Description>
					</rdf:RDF>
				</annotation>
				<listOfReactants>
					<speciesReference species="_ACCOA" />
					<speciesReference species="_PTRSC" />
				</listOfReactants>
				<listOfProducts>
					<speciesReference species="_APRUT" />
					<speciesReference species="_COA" />
				</listOfProducts>
			</reaction>
			<reaction id="ISO_17" reversible="false">
				<notes>
					<body xmlns="http://www.w3.org/1999/xhtml">
						<p>BLVRAa subsystem: Metabolism of cofactors and Vitamins</p>
						<p>BLVRAa equation:  Biliverdin +  NADH +  H -> Bilirubin +  NAD</p>
						<p>BLVRAb subsystem: Metabolism of cofactors and Vitamins</p>
						<p>BLVRAb equation:  Biliverdin +  NADPH +  H -> Bilirubin +  NADP</p>
					</body>
				</notes>
				<annotation>
					<rdf:RDF xmlns:bqbiol="http://biomodels.net/biology-qualifiers/" xmlns:rdf="http://www.w3.org/1999/02/22-rdf-syntax-ns#">
						<rdf:Description rdf:about="#ISO_17">
							<bqbiol:is>
								<rdf:Bag>
									<rdf:li rdf:resource="urn:miriam:ensembl:ENSRNOG00000011778" />
									<rdf:li rdf:resource="urn:miriam:ensembl:ENSRNOG00000024410" />
									<rdf:li rdf:resource="urn:miriam:ensembl:ENSRNOG00000028467" />
								</rdf:Bag>
							</bqbiol:is>
						</rdf:Description>
					</rdf:RDF>
				</annotation>
				<listOfReactants>
					<speciesReference species="_H" stoichiometry="2" />
					<speciesReference species="_Biliverdin" stoichiometry="2" />
					<speciesReference species="_NADH" />
					<speciesReference species="_NADPH" />
				</listOfReactants>
				<listOfProducts>
					<speciesReference species="_NADP" />
					<speciesReference species="_Bilirubin" stoichiometry="2" />
					<speciesReference species="_NAD" />
				</listOfProducts>
			</reaction>
			<reaction id="ISO_170" reversible="true">
				<notes>
					<body xmlns="http://www.w3.org/1999/xhtml">
						<p>SHMT2 subsystem: Amino acid metabolism</p>
						<p>SHMT2 equation:  3-Hydroxy-TMLYS &lt;->  TMAA +  GLY</p>
						<p>SHMT1a subsystem: Amino acid metabolism</p>
						<p>SHMT1a equation:  THFm +  SERm &lt;->  GLYm +  METTHFm</p>
					</body>
				</notes>
				<annotation>
					<rdf:RDF xmlns:bqbiol="http://biomodels.net/biology-qualifiers/" xmlns:rdf="http://www.w3.org/1999/02/22-rdf-syntax-ns#">
						<rdf:Description rdf:about="#ISO_170">
							<bqbiol:is>
								<rdf:Bag>
									<rdf:li rdf:resource="urn:miriam:ensembl:ENSRNOG00000008106" />
								</rdf:Bag>
							</bqbiol:is>
						</rdf:Description>
					</rdf:RDF>
				</annotation>
				<listOfReactants>
					<speciesReference species="_THFm" />
					<speciesReference species="_3_Hydroxy_TMLYS" />
					<speciesReference species="_SERm" />
				</listOfReactants>
				<listOfProducts>
					<speciesReference species="_GLY" />
					<speciesReference species="_METTHFm" />
					<speciesReference species="_GLYm" />
					<speciesReference species="_TMAA" />
				</listOfProducts>
			</reaction>
			<reaction id="ISO_171" reversible="false">
				<notes>
					<body xmlns="http://www.w3.org/1999/xhtml">
						<p>SGL2 subsystem: Metabolism of Complex lipids</p>
						<p>SGL2 equation:  GT1b ->  GQ1</p>
						<p>NEU2 subsystem: Metabolism of Complex lipids</p>
						<p>NEU2 equation:  GQ1 &lt;->  ANA +  GT1b</p>
						<p>GCN5L22 subsystem: Metabolism of Complex lipids</p>
						<p>GCN5L22 equation:  GT1a &lt;->  ANA +  GD1a</p>
					</body>
				</notes>
				<annotation>
					<rdf:RDF xmlns:bqbiol="http://biomodels.net/biology-qualifiers/" xmlns:rdf="http://www.w3.org/1999/02/22-rdf-syntax-ns#">
						<rdf:Description rdf:about="#ISO_171">
							<bqbiol:is>
								<rdf:Bag>
									<rdf:li rdf:resource="urn:miriam:ensembl:ENSRNOG00000022691" />
								</rdf:Bag>
							</bqbiol:is>
						</rdf:Description>
					</rdf:RDF>
				</annotation>
				<listOfReactants>
					<speciesReference species="_GT1b" />
				</listOfReactants>
				<listOfProducts>
					<speciesReference species="_GQ1" />
				</listOfProducts>
				<listOfModifiers>
					<modifierSpeciesReference species="_GT1a" />
					<modifierSpeciesReference species="_ANA" />
					<modifierSpeciesReference species="_GQ1" />
					<modifierSpeciesReference species="_GT1b" />
					<modifierSpeciesReference species="_GD1a" />
				</listOfModifiers>
			</reaction>
			<reaction id="ISO_172" reversible="true">
				<notes>
					<body xmlns="http://www.w3.org/1999/xhtml">
						<p>FFEM13 subsystem: Lipid Metabolism</p>
						<p>FFEM13 equation: HTDCOAm + NADm &lt;-> OTCOAm + NADHm</p>
						<p>FFEM20 subsystem: Lipid Metabolism</p>
						<p>FFEM20 equation: HOCOAm &lt;-> OECOAm + H2Om</p>
						<p>FFEM11 subsystem: Lipid Metabolism</p>
						<p>FFEM11 equation: HHDCOAm + NADm &lt;-> OPALCOAm + NADHm</p>
						<p>FFEM12 subsystem: Lipid Metabolism</p>
						<p>FFEM12 equation: HHDCOAm &lt;-> HDECOAm + H2Om</p>
						<p>FFEM14 subsystem: Lipid Metabolism</p>
						<p>FFEM14 equation: HTDCOAm  &lt;-> TDECOAm + H2Om</p>
						<p>FFEM15 subsystem: Lipid Metabolism</p>
						<p>FFEM15 equation: HDDCOAm + NADm &lt;-> ODDCOAm + NADHm</p>
						<p>FFEM18 subsystem: Lipid Metabolism</p>
						<p>FFEM18 equation: HDCOAm &lt;-> DECOAm + H2Om</p>
						<p>FFEM23 subsystem: Lipid Metabolism</p>
						<p>FFEM23 equation: HHCOAm &lt;-> HECOAm + H2Om</p>
						<p>FFEM10 subsystem: Lipid Metabolism</p>
						<p>FFEM10 equation: HDDCOAm &lt;-> TDDCOAm + H2Om</p>
					</body>
				</notes>
				<annotation>
					<rdf:RDF xmlns:bqbiol="http://biomodels.net/biology-qualifiers/" xmlns:rdf="http://www.w3.org/1999/02/22-rdf-syntax-ns#">
						<rdf:Description rdf:about="#ISO_172">
							<bqbiol:is>
								<rdf:Bag>
									<rdf:li rdf:resource="urn:miriam:ensembl:ENSRNOG00000018522" />
								</rdf:Bag>
							</bqbiol:is>
						</rdf:Description>
					</rdf:RDF>
				</annotation>
				<listOfReactants>
					<speciesReference species="_HOCOAm" />
					<speciesReference species="_HDCOAm" />
					<speciesReference species="_HHCOAm" />
					<speciesReference species="_NADm" stoichiometry="3" />
					<speciesReference species="_HDDCOAm" stoichiometry="2" />
					<speciesReference species="_HTDCOAm" stoichiometry="2" />
					<speciesReference species="_HHDCOAm" stoichiometry="2" />
				</listOfReactants>
				<listOfProducts>
					<speciesReference species="_OECOAm" />
					<speciesReference species="_DECOAm" />
					<speciesReference species="_TDDCOAm" />
					<speciesReference species="_OPALCOAm" />
					<speciesReference species="_ODDCOAm" />
					<speciesReference species="_TDECOAm" />
					<speciesReference species="_HECOAm" />
					<speciesReference species="_HDECOAm" />
					<speciesReference species="_OTCOAm" />
					<speciesReference species="_H2Om" stoichiometry="6" />
					<speciesReference species="_NADHm" stoichiometry="3" />
				</listOfProducts>
			</reaction>
			<reaction id="ISO_173" name="Phosphatidylserine Synthase Ii" reversible="false">
				<notes>
					<body xmlns="http://www.w3.org/1999/xhtml">
						<p>PSS2 subsystem: Lipid metabolism</p>
						<p>PSS2 equation:  PE +  SER ->  PS +  ETHAM</p>
					</body>
				</notes>
				<annotation>
					<rdf:RDF xmlns:bqbiol="http://biomodels.net/biology-qualifiers/" xmlns:rdf="http://www.w3.org/1999/02/22-rdf-syntax-ns#">
						<rdf:Description rdf:about="#ISO_173">
							<bqbiol:is>
								<rdf:Bag>
									<rdf:li rdf:resource="urn:miriam:ensembl:ENSRNOG00000015912" />
								</rdf:Bag>
							</bqbiol:is>
						</rdf:Description>
					</rdf:RDF>
				</annotation>
				<listOfReactants>
					<speciesReference species="_PE" />
					<speciesReference species="_SER" />
				</listOfReactants>
				<listOfProducts>
					<speciesReference species="_ETHAM" />
					<speciesReference species="_PS" />
				</listOfProducts>
			</reaction>
			<reaction id="ISO_174" name="Argininosuccinate Lyase" reversible="true">
				<notes>
					<body xmlns="http://www.w3.org/1999/xhtml">
						<p>ASL subsystem: Amino acid metabolism</p>
						<p>ASL equation:  FUM +  ARG &lt;->  ARGSUCC</p>
					</body>
				</notes>
				<annotation>
					<rdf:RDF xmlns:bqbiol="http://biomodels.net/biology-qualifiers/" xmlns:rdf="http://www.w3.org/1999/02/22-rdf-syntax-ns#">
						<rdf:Description rdf:about="#ISO_174">
							<bqbiol:is>
								<rdf:Bag>
									<rdf:li rdf:resource="urn:miriam:ensembl:ENSRNOG00000000903" />
								</rdf:Bag>
							</bqbiol:is>
						</rdf:Description>
					</rdf:RDF>
				</annotation>
				<listOfReactants>
					<speciesReference species="_ARG" />
					<speciesReference species="_FUM" />
				</listOfReactants>
				<listOfProducts>
					<speciesReference species="_ARGSUCC" />
				</listOfProducts>
			</reaction>
			<reaction id="ISO_175" reversible="false">
				<notes>
					<body xmlns="http://www.w3.org/1999/xhtml">
						<p>GUSBa subsystem: Metabolism of Complex Carbohydrates</p>
						<p>GUSBa equation:  bDGN ->  GNA</p>
						<p>GUSBb subsystem: Metabolism of cofactors and Vitamins</p>
						<p>GUSBb equation:  Bilirubin beta-diglucuronide + 2 H2O + 6 H &lt;->  D-Urobilinogen + 2 GNA</p>
					</body>
				</notes>
				<annotation>
					<rdf:RDF xmlns:bqbiol="http://biomodels.net/biology-qualifiers/" xmlns:rdf="http://www.w3.org/1999/02/22-rdf-syntax-ns#">
						<rdf:Description rdf:about="#ISO_175">
							<bqbiol:is>
								<rdf:Bag>
									<rdf:li rdf:resource="urn:miriam:ensembl:ENSRNOG00000000913" />
								</rdf:Bag>
							</bqbiol:is>
						</rdf:Description>
					</rdf:RDF>
				</annotation>
				<listOfReactants>
					<speciesReference species="_bDGN" />
				</listOfReactants>
				<listOfProducts>
					<speciesReference species="_GNA" />
				</listOfProducts>
				<listOfModifiers>
					<modifierSpeciesReference species="_GNA" />
					<modifierSpeciesReference species="_Bilirubin_beta_diglucuronide" />
					<modifierSpeciesReference species="_H" />
					<modifierSpeciesReference species="_D_Urobilinogen" />
					<modifierSpeciesReference species="_H2O" />
				</listOfModifiers>
			</reaction>
			<reaction id="ISO_176" name="Citrate Oxaloacetate-Lyase ((Pro-3S)-Ch2Coo- -&gt; Acetyl-Coa)" reversible="true">
				<notes>
					<body xmlns="http://www.w3.org/1999/xhtml">
						<p>CLYBL subsystem: Carbohydrate Metabolism</p>
						<p>CLYBL equation:  CIT &lt;->  AC +  OA</p>
					</body>
				</notes>
				<annotation>
					<rdf:RDF xmlns:bqbiol="http://biomodels.net/biology-qualifiers/" xmlns:rdf="http://www.w3.org/1999/02/22-rdf-syntax-ns#">
						<rdf:Description rdf:about="#ISO_176">
							<bqbiol:is>
								<rdf:Bag>
									<rdf:li rdf:resource="urn:miriam:ensembl:ENSRNOG00000014075" />
								</rdf:Bag>
							</bqbiol:is>
						</rdf:Description>
					</rdf:RDF>
				</annotation>
				<listOfReactants>
					<speciesReference species="_CIT" />
				</listOfReactants>
				<listOfProducts>
					<speciesReference species="_AC" />
					<speciesReference species="_OA" />
				</listOfProducts>
			</reaction>
			<reaction id="ISO_177" reversible="false">
				<notes>
					<body xmlns="http://www.w3.org/1999/xhtml">
						<p>GAAc subsystem: Carbohydrate Metabolism</p>
						<p>GAAc equation:  6DGLC ->  GLAC +  GLC</p>
						<p>GAAa subsystem: Carbohydrate Metabolism</p>
						<p>GAAa equation:  MLT -> 2 GLC</p>
						<p>GAAb subsystem: Carbohydrate Metabolism</p>
						<p>GAAb equation:  SUC ->  GLC +  FRU</p>
						<p>GAA subsystem: Metabolism of Complex Carbohydrates</p>
						<p>GAA equation:  SUC +  H2O &lt;-> FRU +  GLC</p>
					</body>
				</notes>
				<annotation>
					<rdf:RDF xmlns:bqbiol="http://biomodels.net/biology-qualifiers/" xmlns:rdf="http://www.w3.org/1999/02/22-rdf-syntax-ns#">
						<rdf:Description rdf:about="#ISO_177">
							<bqbiol:is>
								<rdf:Bag>
									<rdf:li rdf:resource="urn:miriam:ensembl:ENSRNOG00000038989" />
									<rdf:li rdf:resource="urn:miriam:ensembl:ENSRNOG00000024563" />
									<rdf:li rdf:resource="urn:miriam:ensembl:ENSRNOG00000042774" />
									<rdf:li rdf:resource="urn:miriam:ensembl:ENSRNOG00000026177" />
								</rdf:Bag>
							</bqbiol:is>
						</rdf:Description>
					</rdf:RDF>
				</annotation>
				<listOfReactants>
					<speciesReference species="_SUC" />
					<speciesReference species="_MLT" />
					<speciesReference species="_6DGLC" />
				</listOfReactants>
				<listOfProducts>
					<speciesReference species="_GLAC" />
					<speciesReference species="_GLC" stoichiometry="4" />
					<speciesReference species="_FRU" />
				</listOfProducts>
				<listOfModifiers>
					<modifierSpeciesReference species="_FRU" />
					<modifierSpeciesReference species="_GLC" />
					<modifierSpeciesReference species="_SUC" />
					<modifierSpeciesReference species="_H2O" />
				</listOfModifiers>
			</reaction>
			<reaction id="ISO_178" reversible="false">
				<notes>
					<body xmlns="http://www.w3.org/1999/xhtml">
						<p>HPRT2 subsystem: Nucleotide metabolism</p>
						<p>HPRT2 equation:  GN +  PRPP ->  PPI +  GMP</p>
						<p>HPRT3 subsystem: Nucleotide metabolism</p>
						<p>HPRT3 equation:  AD +  PRPP ->  PPI +  AMP</p>
						<p>HPRT4 subsystem: Nucleotide metabolism</p>
						<p>HPRT4 equation:  XAN +  PRPP ->  PPI +  XMP</p>
						<p>HPRT1 subsystem: Nucleotide metabolism</p>
						<p>HPRT1 equation:  HYXAN +  PRPP ->  PPI +  IMP</p>
					</body>
				</notes>
				<annotation>
					<rdf:RDF xmlns:bqbiol="http://biomodels.net/biology-qualifiers/" xmlns:rdf="http://www.w3.org/1999/02/22-rdf-syntax-ns#">
						<rdf:Description rdf:about="#ISO_178">
							<bqbiol:is>
								<rdf:Bag>
									<rdf:li rdf:resource="urn:miriam:ensembl:ENSRNOG00000024874" />
									<rdf:li rdf:resource="urn:miriam:ensembl:ENSRNOG00000031367" />
								</rdf:Bag>
							</bqbiol:is>
						</rdf:Description>
					</rdf:RDF>
				</annotation>
				<listOfReactants>
					<speciesReference species="_PRPP" stoichiometry="4" />
					<speciesReference species="_XAN" />
					<speciesReference species="_HYXAN" />
					<speciesReference species="_GN" />
					<speciesReference species="_AD" />
				</listOfReactants>
				<listOfProducts>
					<speciesReference species="_PPI" stoichiometry="4" />
					<speciesReference species="_AMP" />
					<speciesReference species="_IMP" />
					<speciesReference species="_GMP" />
					<speciesReference species="_XMP" />
				</listOfProducts>
			</reaction>
			<reaction id="ISO_179" name="Ribose-Phosphate Diphosphokinase" reversible="true">
				<notes>
					<body xmlns="http://www.w3.org/1999/xhtml">
						<p>RPPK subsystem: Carbohydrate Metabolism</p>
						<p>RPPK equation:  atp +  R5P &lt;->  ADP +  PRPP</p>
					</body>
				</notes>
				<annotation>
					<rdf:RDF xmlns:bqbiol="http://biomodels.net/biology-qualifiers/" xmlns:rdf="http://www.w3.org/1999/02/22-rdf-syntax-ns#">
						<rdf:Description rdf:about="#ISO_179">
							<bqbiol:is>
								<rdf:Bag>
									<rdf:li rdf:resource="urn:miriam:ensembl:ENSRNOG00000039521" />
									<rdf:li rdf:resource="urn:miriam:ensembl:ENSRNOG00000031938" />
									<rdf:li rdf:resource="urn:miriam:ensembl:ENSRNOG00000004160" />
								</rdf:Bag>
							</bqbiol:is>
						</rdf:Description>
					</rdf:RDF>
				</annotation>
				<listOfReactants>
					<speciesReference species="_atp" />
					<speciesReference species="_R5P" />
				</listOfReactants>
				<listOfProducts>
					<speciesReference species="_PRPP" />
					<speciesReference species="_ADP" />
				</listOfProducts>
			</reaction>
			<reaction id="ISO_18" reversible="false">
				<notes>
					<body xmlns="http://www.w3.org/1999/xhtml">
						<p>NDUFA1 subsystem: Energy metabolism</p>
						<p>NDUFA1 equation:  NADHm +  Qm ->  QH2m +  NADm</p>
						<p>NDUFB1 subsystem: Energy metabolism</p>
						<p>NDUFB1 equation:  NADPH +  NAD ->  NADP +  NADH</p>
					</body>
				</notes>
				<annotation>
					<rdf:RDF xmlns:bqbiol="http://biomodels.net/biology-qualifiers/" xmlns:rdf="http://www.w3.org/1999/02/22-rdf-syntax-ns#">
						<rdf:Description rdf:about="#ISO_18">
							<bqbiol:is>
								<rdf:Bag>
									<rdf:li rdf:resource="urn:miriam:ensembl:ENSRNOG00000021688" />
									<rdf:li rdf:resource="urn:miriam:ensembl:ENSRNOG00000029042" />
									<rdf:li rdf:resource="urn:miriam:ensembl:ENSRNOG00000033615" />
									<rdf:li rdf:resource="urn:miriam:ensembl:ENSRNOG00000012383" />
									<rdf:li rdf:resource="urn:miriam:ensembl:ENSRNOG00000031053" />
									<rdf:li rdf:resource="urn:miriam:ensembl:ENSRNOG00000017446" />
									<rdf:li rdf:resource="urn:miriam:ensembl:ENSRNOG00000032445" />
									<rdf:li rdf:resource="urn:miriam:ensembl:ENSRNOG00000032733" />
									<rdf:li rdf:resource="urn:miriam:ensembl:ENSRNOG00000034182" />
									<rdf:li rdf:resource="urn:miriam:ensembl:ENSRNOG00000029707" />
									<rdf:li rdf:resource="urn:miriam:ensembl:ENSRNOG00000016470" />
									<rdf:li rdf:resource="urn:miriam:ensembl:ENSRNOG00000009155" />
									<rdf:li rdf:resource="urn:miriam:ensembl:ENSRNOG00000011849" />
									<rdf:li rdf:resource="urn:miriam:ensembl:ENSRNOG00000030089" />
									<rdf:li rdf:resource="urn:miriam:ensembl:ENSRNOG00000038372" />
									<rdf:li rdf:resource="urn:miriam:ensembl:ENSRNOG00000031033" />
									<rdf:li rdf:resource="urn:miriam:ensembl:ENSRNOG00000023387" />
									<rdf:li rdf:resource="urn:miriam:ensembl:ENSRNOG00000028717" />
									<rdf:li rdf:resource="urn:miriam:ensembl:ENSRNOG00000030644" />
									<rdf:li rdf:resource="urn:miriam:ensembl:ENSRNOG00000018117" />
									<rdf:li rdf:resource="urn:miriam:ensembl:ENSRNOG00000030959" />
									<rdf:li rdf:resource="urn:miriam:ensembl:ENSRNOG00000038552" />
									<rdf:li rdf:resource="urn:miriam:ensembl:ENSRNOG00000002721" />
									<rdf:li rdf:resource="urn:miriam:ensembl:ENSRNOG00000018129" />
									<rdf:li rdf:resource="urn:miriam:ensembl:ENSRNOG00000001182" />
									<rdf:li rdf:resource="urn:miriam:ensembl:ENSRNOG00000034289" />
									<rdf:li rdf:resource="urn:miriam:ensembl:ENSRNOG00000018068" />
									<rdf:li rdf:resource="urn:miriam:ensembl:ENSRNOG00000037184" />
									<rdf:li rdf:resource="urn:miriam:ensembl:ENSRNOG00000020602" />
									<rdf:li rdf:resource="urn:miriam:ensembl:ENSRNOG00000025242" />
									<rdf:li rdf:resource="urn:miriam:ensembl:ENSRNOG00000011949" />
									<rdf:li rdf:resource="urn:miriam:ensembl:ENSRNOG00000029971" />
									<rdf:li rdf:resource="urn:miriam:ensembl:ENSRNOG00000037052" />
									<rdf:li rdf:resource="urn:miriam:ensembl:ENSRNOG00000024539" />
								</rdf:Bag>
							</bqbiol:is>
						</rdf:Description>
					</rdf:RDF>
				</annotation>
				<listOfReactants>
					<speciesReference species="_Qm" />
					<speciesReference species="_NADPH" />
					<speciesReference species="_NAD" />
					<speciesReference species="_NADHm" />
				</listOfReactants>
				<listOfProducts>
					<speciesReference species="_NADm" />
					<speciesReference species="_NADP" />
					<speciesReference species="_QH2m" />
					<speciesReference species="_NADH" />
				</listOfProducts>
			</reaction>
			<reaction id="ISO_180" reversible="true">
				<notes>
					<body xmlns="http://www.w3.org/1999/xhtml">
						<p>FFE12 subsystem: Lipid Metabolism</p>
						<p>FFE12 equation: HHDCOA &lt;-> HDECOA + H2O</p>
						<p>FFE18 subsystem: Lipid Metabolism</p>
						<p>FFE18 equation: HDCOA &lt;-> DECOA + H2O</p>
						<p>FFE15 subsystem: Lipid Metabolism</p>
						<p>FFE15 equation: HDDCOA + NAD &lt;-> ODDCOA + NADH</p>
						<p>FFE10 subsystem: Lipid Metabolism</p>
						<p>FFE10 equation: HDDCOA &lt;-> TDDCOA + H2O</p>
						<p>FFE13 subsystem: Lipid Metabolism</p>
						<p>FFE13 equation: HTDCOA + NAD &lt;-> OTCOA + NADH</p>
						<p>FFE14 subsystem: Lipid Metabolism</p>
						<p>FFE14 equation: HTDCOA  &lt;-> TDECOA + H2O</p>
						<p>FFE11 subsystem: Lipid Metabolism</p>
						<p>FFE11 equation: HHDCOA + NAD &lt;-> HDECOA + NADH</p>
						<p>FFE20 subsystem: Lipid Metabolism</p>
						<p>FFE20 equation: HOCOA &lt;-> OECOA + H2O</p>
						<p>FFE23 subsystem: Lipid Metabolism</p>
						<p>FFE23 equation: HHCOA &lt;-> HECOA + H2O</p>
					</body>
				</notes>
				<annotation>
					<rdf:RDF xmlns:bqbiol="http://biomodels.net/biology-qualifiers/" xmlns:rdf="http://www.w3.org/1999/02/22-rdf-syntax-ns#">
						<rdf:Description rdf:about="#ISO_180">
							<bqbiol:is>
								<rdf:Bag>
									<rdf:li rdf:resource="urn:miriam:ensembl:ENSRNOG00000024629" />
								</rdf:Bag>
							</bqbiol:is>
						</rdf:Description>
					</rdf:RDF>
				</annotation>
				<listOfReactants>
					<speciesReference species="_HHCOA" />
					<speciesReference species="_HHDCOA" stoichiometry="2" />
					<speciesReference species="_HOCOA" />
					<speciesReference species="_HTDCOA" stoichiometry="2" />
					<speciesReference species="_HDDCOA" stoichiometry="2" />
					<speciesReference species="_NAD" stoichiometry="3" />
					<speciesReference species="_HDCOA" />
				</listOfReactants>
				<listOfProducts>
					<speciesReference species="_OTCOA" />
					<speciesReference species="_HECOA" />
					<speciesReference species="_ODDCOA" />
					<speciesReference species="_TDDCOA" />
					<speciesReference species="_DECOA" />
					<speciesReference species="_OECOA" />
					<speciesReference species="_H2O" stoichiometry="6" />
					<speciesReference species="_HDECOA" stoichiometry="2" />
					<speciesReference species="_TDECOA" />
					<speciesReference species="_NADH" stoichiometry="3" />
				</listOfProducts>
			</reaction>
			<reaction id="ISO_181" reversible="false">
				<notes>
					<body xmlns="http://www.w3.org/1999/xhtml">
						<p>TYMS subsystem: Nucleotide metabolism</p>
						<p>TYMS equation:  DUMP +  METTHF &lt;->  DHF +  DTMP</p>
						<p>AI197390b subsystem: Metabolism of cofactors and Vitamins</p>
						<p>AI197390b equation:  DHPT +  atp +  GLU ->  ADP +  PI +  DHF</p>
					</body>
				</notes>
				<annotation>
					<rdf:RDF xmlns:bqbiol="http://biomodels.net/biology-qualifiers/" xmlns:rdf="http://www.w3.org/1999/02/22-rdf-syntax-ns#">
						<rdf:Description rdf:about="#ISO_181">
							<bqbiol:is>
								<rdf:Bag>
									<rdf:li rdf:resource="urn:miriam:ensembl:ENSRNOG00000037225" />
								</rdf:Bag>
							</bqbiol:is>
						</rdf:Description>
					</rdf:RDF>
				</annotation>
				<listOfReactants>
					<speciesReference species="_GLU" />
					<speciesReference species="_atp" />
					<speciesReference species="_DHPT" />
				</listOfReactants>
				<listOfProducts>
					<speciesReference species="_DHF" />
					<speciesReference species="_ADP" />
					<speciesReference species="_PI" />
				</listOfProducts>
				<listOfModifiers>
					<modifierSpeciesReference species="_METTHF" />
					<modifierSpeciesReference species="_DTMP" />
					<modifierSpeciesReference species="_DUMP" />
					<modifierSpeciesReference species="_DHF" />
				</listOfModifiers>
			</reaction>
			<reaction id="ISO_182" reversible="true">
				<notes>
					<body xmlns="http://www.w3.org/1999/xhtml">
						<p>NUDT5b subsystem: Nucleotide metabolism</p>
						<p>NUDT5b equation:  GTRP +  H2O &lt;->  GTP +  GMP</p>
						<p>NUDT5c subsystem: Nucleotide metabolism</p>
						<p>NUDT5c equation:  XTRP +  H2O &lt;->  XTP +  XMP</p>
						<p>NUDT5d subsystem: Nucleotide metabolism</p>
						<p>NUDT5d equation:  ADPRIB +  H2O &lt;->  AMP +  R5P</p>
						<p>NUDT5a subsystem: Nucleotide metabolism</p>
						<p>NUDT5a equation:  ATRP +  H2O &lt;->  atp +  AMP</p>
					</body>
				</notes>
				<annotation>
					<rdf:RDF xmlns:bqbiol="http://biomodels.net/biology-qualifiers/" xmlns:rdf="http://www.w3.org/1999/02/22-rdf-syntax-ns#">
						<rdf:Description rdf:about="#ISO_182">
							<bqbiol:is>
								<rdf:Bag>
									<rdf:li rdf:resource="urn:miriam:ensembl:ENSRNOG00000017741" />
								</rdf:Bag>
							</bqbiol:is>
						</rdf:Description>
					</rdf:RDF>
				</annotation>
				<listOfReactants>
					<speciesReference species="_XTRP" />
					<speciesReference species="_H2O" stoichiometry="4" />
					<speciesReference species="_ATRP" />
					<speciesReference species="_ADPRIB" />
					<speciesReference species="_GTRP" />
				</listOfReactants>
				<listOfProducts>
					<speciesReference species="_AMP" stoichiometry="2" />
					<speciesReference species="_GTP" />
					<speciesReference species="_XTP" />
					<speciesReference species="_atp" />
					<speciesReference species="_R5P" />
					<speciesReference species="_GMP" />
					<speciesReference species="_XMP" />
				</listOfProducts>
			</reaction>
			<reaction id="ISO_183" reversible="false">
				<notes>
					<body xmlns="http://www.w3.org/1999/xhtml">
						<p>HK2 subsystem: Metabolism of Complex Carbohydrates</p>
						<p>HK2 equation:  GLAMN +  atp ->  GA6P +  ADP</p>
						<p>HK12 subsystem: Carbohydrate Metabolism</p>
						<p>HK12 equation:  MAN +  atp ->  MAN6P +  ADP</p>
						<p>HK11 subsystem: Carbohydrate Metabolism</p>
						<p>HK11 equation:  atp +  FRU ->  ADP +  F6P</p>
						<p>HK13 subsystem: Carbohydrate Metabolism</p>
						<p>HK13 equation:  atp +  MAN &lt;->  ADP +  MAN6P</p>
					</body>
				</notes>
				<annotation>
					<rdf:RDF xmlns:bqbiol="http://biomodels.net/biology-qualifiers/" xmlns:rdf="http://www.w3.org/1999/02/22-rdf-syntax-ns#">
						<rdf:Description rdf:about="#ISO_183">
							<bqbiol:is>
								<rdf:Bag>
									<rdf:li rdf:resource="urn:miriam:ensembl:ENSRNOG00000026235" />
								</rdf:Bag>
							</bqbiol:is>
						</rdf:Description>
					</rdf:RDF>
				</annotation>
				<listOfReactants>
					<speciesReference species="_atp" stoichiometry="3" />
					<speciesReference species="_FRU" />
					<speciesReference species="_MAN" />
					<speciesReference species="_GLAMN" />
				</listOfReactants>
				<listOfProducts>
					<speciesReference species="_MAN6P" />
					<speciesReference species="_F6P" />
					<speciesReference species="_GA6P" />
					<speciesReference species="_ADP" stoichiometry="3" />
				</listOfProducts>
				<listOfModifiers>
					<modifierSpeciesReference species="_MAN6P" />
					<modifierSpeciesReference species="_atp" />
					<modifierSpeciesReference species="_ADP" />
					<modifierSpeciesReference species="_MAN" />
				</listOfModifiers>
			</reaction>
			<reaction id="ISO_184" reversible="false">
				<notes>
					<body xmlns="http://www.w3.org/1999/xhtml">
						<p>IDH1a subsystem: Carbohydrate Metabolism</p>
						<p>IDH1a equation:  OSUC &lt;->  AKG +  CO2</p>
						<p>IDH1b subsystem: Metabolism of other amino acids</p>
						<p>IDH1b equation:  ICIT +  NADP ->  AKG +  CO2 +  NADPH +  H</p>
					</body>
				</notes>
				<annotation>
					<rdf:RDF xmlns:bqbiol="http://biomodels.net/biology-qualifiers/" xmlns:rdf="http://www.w3.org/1999/02/22-rdf-syntax-ns#">
						<rdf:Description rdf:about="#ISO_184">
							<bqbiol:is>
								<rdf:Bag>
									<rdf:li rdf:resource="urn:miriam:ensembl:ENSRNOG00000015020" />
								</rdf:Bag>
							</bqbiol:is>
						</rdf:Description>
					</rdf:RDF>
				</annotation>
				<listOfReactants>
					<speciesReference species="_NADP" />
					<speciesReference species="_ICIT" />
				</listOfReactants>
				<listOfProducts>
					<speciesReference species="_CO2" />
					<speciesReference species="_NADPH" />
					<speciesReference species="_AKG" />
					<speciesReference species="_H" />
				</listOfProducts>
				<listOfModifiers>
					<modifierSpeciesReference species="_CO2" />
					<modifierSpeciesReference species="_AKG" />
					<modifierSpeciesReference species="_OSUC" />
				</listOfModifiers>
			</reaction>
			<reaction id="ISO_185" reversible="false">
				<notes>
					<body xmlns="http://www.w3.org/1999/xhtml">
						<p>CPS1b subsystem: Amino acid metabolism</p>
						<p>CPS1b equation: 2 atp +  NH3 +  CO2 +  H2O &lt;-> 2 ADP +  PI +  CAP</p>
						<p>CPS1a subsystem: Amino acid metabolism</p>
						<p>CPS1a equation: 2 atpm +  CO2m +  NH3m -> 2 ADPm +  PIm +  CAPm</p>
					</body>
				</notes>
				<annotation>
					<rdf:RDF xmlns:bqbiol="http://biomodels.net/biology-qualifiers/" xmlns:rdf="http://www.w3.org/1999/02/22-rdf-syntax-ns#">
						<rdf:Description rdf:about="#ISO_185">
							<bqbiol:is>
								<rdf:Bag>
									<rdf:li rdf:resource="urn:miriam:ensembl:ENSRNOG00000013704" />
								</rdf:Bag>
							</bqbiol:is>
						</rdf:Description>
					</rdf:RDF>
				</annotation>
				<listOfReactants>
					<speciesReference species="_NH3m" />
					<speciesReference species="_CO2m" />
					<speciesReference species="_atpm" stoichiometry="2" />
				</listOfReactants>
				<listOfProducts>
					<speciesReference species="_ADPm" stoichiometry="2" />
					<speciesReference species="_CAPm" />
					<speciesReference species="_PIm" />
				</listOfProducts>
				<listOfModifiers>
					<modifierSpeciesReference species="_NH3" />
					<modifierSpeciesReference species="_CO2" />
					<modifierSpeciesReference species="_H2O" />
					<modifierSpeciesReference species="_atp" />
					<modifierSpeciesReference species="_ADP" />
					<modifierSpeciesReference species="_PI" />
					<modifierSpeciesReference species="_CAP" />
				</listOfModifiers>
			</reaction>
			<reaction id="ISO_186" reversible="false">
				<notes>
					<body xmlns="http://www.w3.org/1999/xhtml">
						<p>FFAM12 subsystem: Lipid Metabolism</p>
						<p>FFAM12 equation: OCOA + FAD -> OECOA + FADH2</p>
						<p>FFAM33 subsystem: Lipid Metabolism</p>
						<p>FFAM33 equation: DCOA + FAD -> FADH2 + DECOA</p>
						<p>FFAM14 subsystem: Lipid Metabolism</p>
						<p>FFAM14 equation: LCOA + FAD -> TDDCOA + FADH2</p>
						<p>FFAM03 subsystem: Lipid Metabolism</p>
						<p>FFAM03 equation: PALCOA + FAD -> FADH2 + HDECOA</p>
						<p>FFAM16 subsystem: Lipid Metabolism</p>
						<p>FFAM16 equation: TCOA + FAD -> TDECOA + FADH2</p>
						<p>FFAM32 subsystem: Lipid Metabolism</p>
						<p>FFAM32 equation: HCOA + FAD -> HECOA + FADH2</p>
					</body>
				</notes>
				<annotation>
					<rdf:RDF xmlns:bqbiol="http://biomodels.net/biology-qualifiers/" xmlns:rdf="http://www.w3.org/1999/02/22-rdf-syntax-ns#">
						<rdf:Description rdf:about="#ISO_186">
							<bqbiol:is>
								<rdf:Bag>
									<rdf:li rdf:resource="urn:miriam:ensembl:ENSRNOG00000012966" />
								</rdf:Bag>
							</bqbiol:is>
						</rdf:Description>
					</rdf:RDF>
				</annotation>
				<listOfReactants>
					<speciesReference species="_TCOA" />
					<speciesReference species="_LCOA" />
					<speciesReference species="_DCOA" />
					<speciesReference species="_FAD" stoichiometry="6" />
					<speciesReference species="_PALCOA" />
					<speciesReference species="_HCOA" />
					<speciesReference species="_OCOA" />
				</listOfReactants>
				<listOfProducts>
					<speciesReference species="_HECOA" />
					<speciesReference species="_TDDCOA" />
					<speciesReference species="_FADH2" stoichiometry="6" />
					<speciesReference species="_DECOA" />
					<speciesReference species="_OECOA" />
					<speciesReference species="_HDECOA" />
					<speciesReference species="_TDECOA" />
				</listOfProducts>
			</reaction>
			<reaction id="ISO_187" name="Ribulose-Phosphate 3-Epimerase" reversible="true">
				<notes>
					<body xmlns="http://www.w3.org/1999/xhtml">
						<p>RPE subsystem: Carbohydrate Metabolism</p>
						<p>RPE equation:  RL5P &lt;->  X5P</p>
					</body>
				</notes>
				<annotation>
					<rdf:RDF xmlns:bqbiol="http://biomodels.net/biology-qualifiers/" xmlns:rdf="http://www.w3.org/1999/02/22-rdf-syntax-ns#">
						<rdf:Description rdf:about="#ISO_187">
							<bqbiol:is>
								<rdf:Bag>
									<rdf:li rdf:resource="urn:miriam:ensembl:ENSRNOG00000038085" />
								</rdf:Bag>
							</bqbiol:is>
						</rdf:Description>
					</rdf:RDF>
				</annotation>
				<listOfReactants>
					<speciesReference species="_RL5P" />
				</listOfReactants>
				<listOfProducts>
					<speciesReference species="_X5P" />
				</listOfProducts>
			</reaction>
			<reaction id="ISO_188" reversible="false">
				<notes>
					<body xmlns="http://www.w3.org/1999/xhtml">
						<p>INPP1b subsystem: Metabolism of Complex lipids</p>
						<p>INPP1b equation:  MI134P ->  MI34P +  PI</p>
						<p>INPP1a subsystem: Metabolism of Complex lipids</p>
						<p>INPP1a equation:  MI14P ->  MI4P +  PI</p>
					</body>
				</notes>
				<annotation>
					<rdf:RDF xmlns:bqbiol="http://biomodels.net/biology-qualifiers/" xmlns:rdf="http://www.w3.org/1999/02/22-rdf-syntax-ns#">
						<rdf:Description rdf:about="#ISO_188">
							<bqbiol:is>
								<rdf:Bag>
									<rdf:li rdf:resource="urn:miriam:ensembl:ENSRNOG00000012375" />
								</rdf:Bag>
							</bqbiol:is>
						</rdf:Description>
					</rdf:RDF>
				</annotation>
				<listOfReactants>
					<speciesReference species="_MI134P" />
					<speciesReference species="_MI14P" />
				</listOfReactants>
				<listOfProducts>
					<speciesReference species="_MI34P" />
					<speciesReference species="_MI4P" />
					<speciesReference species="_PI" stoichiometry="2" />
				</listOfProducts>
			</reaction>
			<reaction id="ISO_189" name="Glutaminase" reversible="false">
				<notes>
					<body xmlns="http://www.w3.org/1999/xhtml">
						<p>GLNASE subsystem: Amino acid metabolism</p>
						<p>GLNASE equation:  GLN ->  GLU +  NH3</p>
					</body>
				</notes>
				<annotation>
					<rdf:RDF xmlns:bqbiol="http://biomodels.net/biology-qualifiers/" xmlns:rdf="http://www.w3.org/1999/02/22-rdf-syntax-ns#">
						<rdf:Description rdf:about="#ISO_189">
							<bqbiol:is>
								<rdf:Bag>
									<rdf:li rdf:resource="urn:miriam:ensembl:ENSRNOG00000013595" />
								</rdf:Bag>
							</bqbiol:is>
						</rdf:Description>
					</rdf:RDF>
				</annotation>
				<listOfReactants>
					<speciesReference species="_GLN" />
				</listOfReactants>
				<listOfProducts>
					<speciesReference species="_NH3" />
					<speciesReference species="_GLU" />
				</listOfProducts>
			</reaction>
			<reaction id="ISO_19" reversible="false">
				<notes>
					<body xmlns="http://www.w3.org/1999/xhtml">
						<p>UCK19 subsystem: Nucleotide metabolism</p>
						<p>UCK19 equation:  DUTP +  URI &lt;->  DUDP +  UMP</p>
						<p>UCK12 subsystem: Nucleotide metabolism</p>
						<p>UCK12 equation:  URI +  GTP ->  UMP +  GDP</p>
						<p>UCK13 subsystem: Nucleotide metabolism</p>
						<p>UCK13 equation:  UTP +  URI &lt;->  UDP +  UMP</p>
						<p>UCK16 subsystem: Nucleotide metabolism</p>
						<p>UCK16 equation:  DGTP +  URI &lt;->  DGDP +  UMP</p>
						<p>UCK17 subsystem: Nucleotide metabolism</p>
						<p>UCK17 equation:  DTTP +  URI &lt;->  DTDP +  UMP</p>
						<p>UCK15 subsystem: Nucleotide metabolism</p>
						<p>UCK15 equation:  Datp +  URI &lt;->  DADP +  UMP</p>
						<p>UCK14 subsystem: Nucleotide metabolism</p>
						<p>UCK14 equation:  ITP +  URI &lt;->  IDP +  UMP</p>
						<p>UCK18 subsystem: Nucleotide metabolism</p>
						<p>UCK18 equation:  DCTP +  URI &lt;->  DCDP +  UMP</p>
						<p>UCK11 subsystem: Nucleotide metabolism</p>
						<p>UCK11 equation:  URI +  atp ->  ADP +  UMP</p>
					</body>
				</notes>
				<annotation>
					<rdf:RDF xmlns:bqbiol="http://biomodels.net/biology-qualifiers/" xmlns:rdf="http://www.w3.org/1999/02/22-rdf-syntax-ns#">
						<rdf:Description rdf:about="#ISO_19">
							<bqbiol:is>
								<rdf:Bag>
									<rdf:li rdf:resource="urn:miriam:ensembl:ENSRNOG00000011467" />
								</rdf:Bag>
							</bqbiol:is>
						</rdf:Description>
					</rdf:RDF>
				</annotation>
				<listOfReactants>
					<speciesReference species="_URI" stoichiometry="2" />
					<speciesReference species="_GTP" />
					<speciesReference species="_atp" />
				</listOfReactants>
				<listOfProducts>
					<speciesReference species="_ADP" />
					<speciesReference species="_GDP" />
					<speciesReference species="_UMP" stoichiometry="2" />
				</listOfProducts>
				<listOfModifiers>
					<modifierSpeciesReference species="_DUTP" />
					<modifierSpeciesReference species="_DGDP" />
					<modifierSpeciesReference species="_Datp" />
					<modifierSpeciesReference species="_ITP" />
					<modifierSpeciesReference species="_DCDP" />
					<modifierSpeciesReference species="_UTP" />
					<modifierSpeciesReference species="_UMP" />
					<modifierSpeciesReference species="_DUDP" />
					<modifierSpeciesReference species="_DTDP" />
					<modifierSpeciesReference species="_DCTP" />
					<modifierSpeciesReference species="_URI" />
					<modifierSpeciesReference species="_UDP" />
					<modifierSpeciesReference species="_IDP" />
					<modifierSpeciesReference species="_DTTP" />
					<modifierSpeciesReference species="_DGTP" />
					<modifierSpeciesReference species="_DADP" />
				</listOfModifiers>
			</reaction>
			<reaction id="ISO_190" reversible="false">
				<notes>
					<body xmlns="http://www.w3.org/1999/xhtml">
						<p>PURH subsystem: Nucleotide metabolism</p>
						<p>PURH equation:  AICAR +  FTHF ->  THF +  PRFICA</p>
						<p>PURHa subsystem: Nucleotide metabolism</p>
						<p>PURHa equation:  PRFICA &lt;->  IMP</p>
					</body>
				</notes>
				<annotation>
					<rdf:RDF xmlns:bqbiol="http://biomodels.net/biology-qualifiers/" xmlns:rdf="http://www.w3.org/1999/02/22-rdf-syntax-ns#">
						<rdf:Description rdf:about="#ISO_190">
							<bqbiol:is>
								<rdf:Bag>
									<rdf:li rdf:resource="urn:miriam:ensembl:ENSRNOG00000015511" />
								</rdf:Bag>
							</bqbiol:is>
						</rdf:Description>
					</rdf:RDF>
				</annotation>
				<listOfReactants>
					<speciesReference species="_FTHF" />
					<speciesReference species="_AICAR" />
				</listOfReactants>
				<listOfProducts>
					<speciesReference species="_THF" />
					<speciesReference species="_PRFICA" />
				</listOfProducts>
				<listOfModifiers>
					<modifierSpeciesReference species="_PRFICA" />
					<modifierSpeciesReference species="_IMP" />
				</listOfModifiers>
			</reaction>
			<reaction id="ISO_191" name="L-Phenylalanine:Trna(Ala) Ligase (Amp-Forming)" reversible="true">
				<notes>
					<body xmlns="http://www.w3.org/1999/xhtml">
						<p>FARSLB subsystem: Amino acid metabolism</p>
						<p>FARSLB equation:  atp +  PHE +  tRNA(Phe) &lt;->  AMP +  PPI +  L-Phenylalanyl-tRNA(Phe)</p>
					</body>
				</notes>
				<annotation>
					<rdf:RDF xmlns:bqbiol="http://biomodels.net/biology-qualifiers/" xmlns:rdf="http://www.w3.org/1999/02/22-rdf-syntax-ns#">
						<rdf:Description rdf:about="#ISO_191">
							<bqbiol:is>
								<rdf:Bag>
									<rdf:li rdf:resource="urn:miriam:ensembl:ENSRNOG00000014119" />
								</rdf:Bag>
							</bqbiol:is>
						</rdf:Description>
					</rdf:RDF>
				</annotation>
				<listOfReactants>
					<speciesReference species="_atp" />
					<speciesReference species="_PHE" />
					<speciesReference species="_tRNA_Phe_" />
				</listOfReactants>
				<listOfProducts>
					<speciesReference species="_PPI" />
					<speciesReference species="_AMP" />
					<speciesReference species="_L_Phenylalanyl_tRNA_Phe_" />
				</listOfProducts>
			</reaction>
			<reaction id="ISO_192" reversible="false">
				<notes>
					<body xmlns="http://www.w3.org/1999/xhtml">
						<p>ALP5 subsystem: Metabolism of cofactors and Vitamins</p>
						<p>ALP5 equation:  AHTD ->  DHP + 3 PI</p>
						<p>AKP2 subsystem: Metabolism of Complex lipids</p>
						<p>AKP2 equation:  T3P2 ->  GLYN +  PI</p>
					</body>
				</notes>
				<annotation>
					<rdf:RDF xmlns:bqbiol="http://biomodels.net/biology-qualifiers/" xmlns:rdf="http://www.w3.org/1999/02/22-rdf-syntax-ns#">
						<rdf:Description rdf:about="#ISO_192">
							<bqbiol:is>
								<rdf:Bag>
									<rdf:li rdf:resource="urn:miriam:ensembl:ENSRNOG00000030020" />
									<rdf:li rdf:resource="urn:miriam:ensembl:ENSRNOG00000013954" />
									<rdf:li rdf:resource="urn:miriam:ensembl:ENSRNOG00000033672" />
									<rdf:li rdf:resource="urn:miriam:ensembl:ENSRNOG00000019375" />
									<rdf:li rdf:resource="urn:miriam:ensembl:ENSRNOG00000042889" />
								</rdf:Bag>
							</bqbiol:is>
						</rdf:Description>
					</rdf:RDF>
				</annotation>
				<listOfReactants>
					<speciesReference species="_T3P2" />
					<speciesReference species="_AHTD" />
				</listOfReactants>
				<listOfProducts>
					<speciesReference species="_GLYN" />
					<speciesReference species="_DHP" />
					<speciesReference species="_PI" stoichiometry="4" />
				</listOfProducts>
			</reaction>
			<reaction id="ISO_193" reversible="true">
				<notes>
					<body xmlns="http://www.w3.org/1999/xhtml">
						<p>AGXTa subsystem: Amino acid metabolism</p>
						<p>AGXTa equation:  PYR +  GLY &lt;->  ALA +  GLX</p>
						<p>AGXTb subsystem: Amino acid metabolism</p>
						<p>AGXTb equation:  SERm +  PYRm &lt;->  HPm +  ALAm</p>
					</body>
				</notes>
				<annotation>
					<rdf:RDF xmlns:bqbiol="http://biomodels.net/biology-qualifiers/" xmlns:rdf="http://www.w3.org/1999/02/22-rdf-syntax-ns#">
						<rdf:Description rdf:about="#ISO_193">
							<bqbiol:is>
								<rdf:Bag>
									<rdf:li rdf:resource="urn:miriam:ensembl:ENSRNOG00000023856" />
								</rdf:Bag>
							</bqbiol:is>
						</rdf:Description>
					</rdf:RDF>
				</annotation>
				<listOfReactants>
					<speciesReference species="_PYRm" />
					<speciesReference species="_PYR" />
					<speciesReference species="_GLY" />
					<speciesReference species="_SERm" />
				</listOfReactants>
				<listOfProducts>
					<speciesReference species="_HPm" />
					<speciesReference species="_ALAm" />
					<speciesReference species="_ALA" />
					<speciesReference species="_GLX" />
				</listOfProducts>
			</reaction>
			<reaction id="ISO_194" reversible="false">
				<notes>
					<body xmlns="http://www.w3.org/1999/xhtml">
						<p>TMKa subsystem: Nucleotide metabolism</p>
						<p>TMKa equation:  DT +  atp ->  ADP +  DTMP</p>
						<p>TMK subsystem: Nucleotide metabolism</p>
						<p>TMK equation:  DTMP +  atp &lt;->  ADP +  DTDP</p>
					</body>
				</notes>
				<annotation>
					<rdf:RDF xmlns:bqbiol="http://biomodels.net/biology-qualifiers/" xmlns:rdf="http://www.w3.org/1999/02/22-rdf-syntax-ns#">
						<rdf:Description rdf:about="#ISO_194">
							<bqbiol:is>
								<rdf:Bag>
									<rdf:li rdf:resource="urn:miriam:ensembl:ENSRNOG00000018904" />
								</rdf:Bag>
							</bqbiol:is>
						</rdf:Description>
					</rdf:RDF>
				</annotation>
				<listOfReactants>
					<speciesReference species="_atp" />
					<speciesReference species="_DT" />
				</listOfReactants>
				<listOfProducts>
					<speciesReference species="_DTMP" />
					<speciesReference species="_ADP" />
				</listOfProducts>
				<listOfModifiers>
					<modifierSpeciesReference species="_DTMP" />
					<modifierSpeciesReference species="_DTDP" />
					<modifierSpeciesReference species="_atp" />
					<modifierSpeciesReference species="_ADP" />
				</listOfModifiers>
			</reaction>
			<reaction id="ISO_195" name="Aminocarboxymuconate-Semialdehyde Decarboxylase" reversible="false">
				<notes>
					<body xmlns="http://www.w3.org/1999/xhtml">
						<p>ACMSC subsystem: Amino acid metabolism</p>
						<p>ACMSC equation:  CMUSA ->  CO2 +  AM6SA</p>
					</body>
				</notes>
				<annotation>
					<rdf:RDF xmlns:bqbiol="http://biomodels.net/biology-qualifiers/" xmlns:rdf="http://www.w3.org/1999/02/22-rdf-syntax-ns#">
						<rdf:Description rdf:about="#ISO_195">
							<bqbiol:is>
								<rdf:Bag>
									<rdf:li rdf:resource="urn:miriam:ensembl:ENSRNOG00000003884" />
								</rdf:Bag>
							</bqbiol:is>
						</rdf:Description>
					</rdf:RDF>
				</annotation>
				<listOfReactants>
					<speciesReference species="_CMUSA" />
				</listOfReactants>
				<listOfProducts>
					<speciesReference species="_AM6SA" />
					<speciesReference species="_CO2" />
				</listOfProducts>
			</reaction>
			<reaction id="ISO_196" reversible="false">
				<notes>
					<body xmlns="http://www.w3.org/1999/xhtml">
						<p>ANTRNA subsystem: Amino acid metabolism</p>
						<p>ANTRNA equation:  ASN +  ANTRNA +  atp ->  ASPTRNA +  AMP +  PPI</p>
						<p>DARSa subsystem: Amino acid metabolism</p>
						<p>DARSa equation:  tRNA(Asp) +  ASP +  atp &lt;->  L-Aspartyl-tRNA(Asp) +  PPI +  AMP</p>
						<p>DARSb subsystem: Amino acid metabolism</p>
						<p>DARSb equation:  atp +  ASP +  ANTRNA &lt;->  AMP +  PPI +  L-Aspartyl-ANTRNA</p>
					</body>
				</notes>
				<annotation>
					<rdf:RDF xmlns:bqbiol="http://biomodels.net/biology-qualifiers/" xmlns:rdf="http://www.w3.org/1999/02/22-rdf-syntax-ns#">
						<rdf:Description rdf:about="#ISO_196">
							<bqbiol:is>
								<rdf:Bag>
									<rdf:li rdf:resource="urn:miriam:ensembl:ENSRNOG00000003743" />
								</rdf:Bag>
							</bqbiol:is>
						</rdf:Description>
					</rdf:RDF>
				</annotation>
				<listOfReactants>
					<speciesReference species="_ASN" />
					<speciesReference species="_ANTRNA" />
					<speciesReference species="_atp" />
				</listOfReactants>
				<listOfProducts>
					<speciesReference species="_PPI" />
					<speciesReference species="_AMP" />
					<speciesReference species="_ASPTRNA" />
				</listOfProducts>
				<listOfModifiers>
					<modifierSpeciesReference species="_PPI" />
					<modifierSpeciesReference species="_ANTRNA" />
					<modifierSpeciesReference species="_AMP" />
					<modifierSpeciesReference species="_L_Aspartyl_tRNA_Asp_" />
					<modifierSpeciesReference species="_ASP" />
					<modifierSpeciesReference species="_tRNA_Asp_" />
					<modifierSpeciesReference species="_L_Aspartyl_ANTRNA" />
					<modifierSpeciesReference species="_atp" />
				</listOfModifiers>
			</reaction>
			<reaction id="ISO_197" name="Chitinase 1 (Chitotriosidase)" reversible="false">
				<notes>
					<body xmlns="http://www.w3.org/1999/xhtml">
						<p>CHIT1 subsystem: Metabolism of Complex Carbohydrates</p>
						<p>CHIT1 equation:  CHIT +  H2O ->  NAG +  CHITOB</p>
					</body>
				</notes>
				<annotation>
					<rdf:RDF xmlns:bqbiol="http://biomodels.net/biology-qualifiers/" xmlns:rdf="http://www.w3.org/1999/02/22-rdf-syntax-ns#">
						<rdf:Description rdf:about="#ISO_197">
							<bqbiol:is>
								<rdf:Bag>
									<rdf:li rdf:resource="urn:miriam:ensembl:ENSRNOG00000028072" />
								</rdf:Bag>
							</bqbiol:is>
						</rdf:Description>
					</rdf:RDF>
				</annotation>
				<listOfReactants>
					<speciesReference species="_H2O" />
					<speciesReference species="_CHIT" />
				</listOfReactants>
				<listOfProducts>
					<speciesReference species="_CHITOB" />
					<speciesReference species="_NAG" />
				</listOfProducts>
			</reaction>
			<reaction id="ISO_198" name="Glutamine Synthetase" reversible="false">
				<notes>
					<body xmlns="http://www.w3.org/1999/xhtml">
						<p>GLNS subsystem: Amino acid metabolism</p>
						<p>GLNS equation:  GLU +  NH3 +  atp ->  GLN +  ADP +  PI</p>
					</body>
				</notes>
				<annotation>
					<rdf:RDF xmlns:bqbiol="http://biomodels.net/biology-qualifiers/" xmlns:rdf="http://www.w3.org/1999/02/22-rdf-syntax-ns#">
						<rdf:Description rdf:about="#ISO_198">
							<bqbiol:is>
								<rdf:Bag>
									<rdf:li rdf:resource="urn:miriam:ensembl:ENSRNOG00000037605" />
								</rdf:Bag>
							</bqbiol:is>
						</rdf:Description>
					</rdf:RDF>
				</annotation>
				<listOfReactants>
					<speciesReference species="_NH3" />
					<speciesReference species="_GLU" />
					<speciesReference species="_atp" />
				</listOfReactants>
				<listOfProducts>
					<speciesReference species="_GLN" />
					<speciesReference species="_ADP" />
					<speciesReference species="_PI" />
				</listOfProducts>
			</reaction>
			<reaction id="ISO_199" reversible="true">
				<notes>
					<body xmlns="http://www.w3.org/1999/xhtml">
						<p>Fha subsystem: Carbohydrate Metabolism</p>
						<p>Fha equation:  FUM &lt;->  MAL</p>
						<p>FHb subsystem: Carbohydrate Metabolism</p>
						<p>FHb equation:  FUMm &lt;->  MALm</p>
					</body>
				</notes>
				<annotation>
					<rdf:RDF xmlns:bqbiol="http://biomodels.net/biology-qualifiers/" xmlns:rdf="http://www.w3.org/1999/02/22-rdf-syntax-ns#">
						<rdf:Description rdf:about="#ISO_199">
							<bqbiol:is>
								<rdf:Bag>
									<rdf:li rdf:resource="urn:miriam:ensembl:ENSRNOG00000003653" />
								</rdf:Bag>
							</bqbiol:is>
						</rdf:Description>
					</rdf:RDF>
				</annotation>
				<listOfReactants>
					<speciesReference species="_FUMm" />
					<speciesReference species="_FUM" />
				</listOfReactants>
				<listOfProducts>
					<speciesReference species="_MALm" />
					<speciesReference species="_MAL" />
				</listOfProducts>
			</reaction>
			<reaction id="ISO_2" reversible="false">
				<notes>
					<body xmlns="http://www.w3.org/1999/xhtml">
						<p>GMPR2 subsystem: Nucleotide metabolism</p>
						<p>GMPR2 equation:  GMP +  NADH ->  IMP +  NH3 +  NAD</p>
						<p>GMPR1 subsystem: Nucleotide metabolism</p>
						<p>GMPR1 equation:  GMP +  NADPH ->  IMP +  NH3 +  NADP</p>
					</body>
				</notes>
				<annotation>
					<rdf:RDF xmlns:bqbiol="http://biomodels.net/biology-qualifiers/" xmlns:rdf="http://www.w3.org/1999/02/22-rdf-syntax-ns#">
						<rdf:Description rdf:about="#ISO_2">
							<bqbiol:is>
								<rdf:Bag>
									<rdf:li rdf:resource="urn:miriam:ensembl:ENSRNOG00000020216" />
									<rdf:li rdf:resource="urn:miriam:ensembl:ENSRNOG00000017250" />
								</rdf:Bag>
							</bqbiol:is>
						</rdf:Description>
					</rdf:RDF>
				</annotation>
				<listOfReactants>
					<speciesReference species="_GMP" stoichiometry="2" />
					<speciesReference species="_NADH" />
					<speciesReference species="_NADPH" />
				</listOfReactants>
				<listOfProducts>
					<speciesReference species="_NADP" />
					<speciesReference species="_NH3" stoichiometry="2" />
					<speciesReference species="_IMP" stoichiometry="2" />
					<speciesReference species="_NAD" />
				</listOfProducts>
			</reaction>
			<reaction id="ISO_20" name="Inosine 5'-Phosphate Dehydrogenase 1" reversible="false">
				<notes>
					<body xmlns="http://www.w3.org/1999/xhtml">
						<p>IMPDH1 subsystem: Nucleotide metabolism</p>
						<p>IMPDH1 equation:  IMP +  NAD ->  NADH +  XMP</p>
					</body>
				</notes>
				<annotation>
					<rdf:RDF xmlns:bqbiol="http://biomodels.net/biology-qualifiers/" xmlns:rdf="http://www.w3.org/1999/02/22-rdf-syntax-ns#">
						<rdf:Description rdf:about="#ISO_20">
							<bqbiol:is>
								<rdf:Bag>
									<rdf:li rdf:resource="urn:miriam:ensembl:ENSRNOG00000020032" />
									<rdf:li rdf:resource="urn:miriam:ensembl:ENSRNOG00000031965" />
								</rdf:Bag>
							</bqbiol:is>
						</rdf:Description>
					</rdf:RDF>
				</annotation>
				<listOfReactants>
					<speciesReference species="_IMP" />
					<speciesReference species="_NAD" />
				</listOfReactants>
				<listOfProducts>
					<speciesReference species="_NADH" />
					<speciesReference species="_XMP" />
				</listOfProducts>
			</reaction>
			<reaction id="ISO_200" reversible="false">
				<notes>
					<body xmlns="http://www.w3.org/1999/xhtml">
						<p>UCK26 subsystem: Nucleotide metabolism</p>
						<p>UCK26 equation:  DGTP +  CYTD &lt;->  DGDP +  CMP</p>
						<p>UCK29 subsystem: Nucleotide metabolism</p>
						<p>UCK29 equation:  DUTP +  CYTD &lt;->  DUDP +  CMP</p>
						<p>UCK24 subsystem: Nucleotide metabolism</p>
						<p>UCK24 equation:  ITP +  CYTD &lt;->  IDP +  CMP</p>
						<p>UCK22 subsystem: Nucleotide metabolism</p>
						<p>UCK22 equation:  CYTD +  GTP ->  GDP +  CMP</p>
						<p>UCK21 subsystem: Nucleotide metabolism</p>
						<p>UCK21 equation:  CYTD +  atp ->  ADP +  CMP</p>
						<p>UCK23 subsystem: Nucleotide metabolism</p>
						<p>UCK23 equation:  UTP +  CYTD &lt;->  UDP +  CMP</p>
						<p>UCK25 subsystem: Nucleotide metabolism</p>
						<p>UCK25 equation:  Datp +  CYTD &lt;->  DADP +  CMP</p>
						<p>UCK27 subsystem: Nucleotide metabolism</p>
						<p>UCK27 equation:  DTTP +  CYTD &lt;->  DTDP +  CMP</p>
						<p>UCK28 subsystem: Nucleotide metabolism</p>
						<p>UCK28 equation:  DCTP +  CYTD &lt;->  DCDP +  CMP</p>
					</body>
				</notes>
				<annotation>
					<rdf:RDF xmlns:bqbiol="http://biomodels.net/biology-qualifiers/" xmlns:rdf="http://www.w3.org/1999/02/22-rdf-syntax-ns#">
						<rdf:Description rdf:about="#ISO_200">
							<bqbiol:is>
								<rdf:Bag>
									<rdf:li rdf:resource="urn:miriam:ensembl:ENSRNOG00000003917" />
								</rdf:Bag>
							</bqbiol:is>
						</rdf:Description>
					</rdf:RDF>
				</annotation>
				<listOfReactants>
					<speciesReference species="_GTP" />
					<speciesReference species="_atp" />
					<speciesReference species="_CYTD" stoichiometry="2" />
				</listOfReactants>
				<listOfProducts>
					<speciesReference species="_CMP" stoichiometry="2" />
					<speciesReference species="_ADP" />
					<speciesReference species="_GDP" />
				</listOfProducts>
				<listOfModifiers>
					<modifierSpeciesReference species="_DUTP" />
					<modifierSpeciesReference species="_DGDP" />
					<modifierSpeciesReference species="_Datp" />
					<modifierSpeciesReference species="_ITP" />
					<modifierSpeciesReference species="_DCDP" />
					<modifierSpeciesReference species="_CMP" />
					<modifierSpeciesReference species="_UTP" />
					<modifierSpeciesReference species="_DUDP" />
					<modifierSpeciesReference species="_CYTD" />
					<modifierSpeciesReference species="_DTDP" />
					<modifierSpeciesReference species="_DCTP" />
					<modifierSpeciesReference species="_UDP" />
					<modifierSpeciesReference species="_DTTP" />
					<modifierSpeciesReference species="_IDP" />
					<modifierSpeciesReference species="_DGTP" />
					<modifierSpeciesReference species="_DADP" />
				</listOfModifiers>
			</reaction>
			<reaction id="ISO_201" reversible="true">
				<notes>
					<body xmlns="http://www.w3.org/1999/xhtml">
						<p>NME25 subsystem: Nucleotide metabolism</p>
						<p>NME25 equation:  DCDP +  atp &lt;->  DCTP +  ADP</p>
						<p>NME26 subsystem: Nucleotide metabolism</p>
						<p>NME26 equation:  DTDP +  atp &lt;->  DTTP +  ADP</p>
						<p>NME7b subsystem: Nucleotide metabolism</p>
						<p>NME7b equation:  atp +  ADP &lt;->  ADP +  atp</p>
						<p>NME22 subsystem: Nucleotide metabolism</p>
						<p>NME22 equation:  CDP +  atp &lt;->  CTP +  ADP</p>
						<p>NME21 subsystem: Nucleotide metabolism</p>
						<p>NME21 equation:  UDP +  atp &lt;->  UTP +  ADP</p>
						<p>NME24 subsystem: Nucleotide metabolism</p>
						<p>NME24 equation:  DUDP +  atp &lt;->  DUTP +  ADP</p>
						<p>NME28 subsystem: Nucleotide metabolism</p>
						<p>NME28 equation:  GDP +  atp &lt;->  GTP +  ADP</p>
						<p>NMEa subsystem: Nucleotide metabolism</p>
						<p>NMEa equation:  atp +  DUMP &lt;->  ADP +  DUDP</p>
						<p>NME23 subsystem: Nucleotide metabolism</p>
						<p>NME23 equation:  DGDP +  atp &lt;->  DGTP +  ADP</p>
						<p>NME7c subsystem: Nucleotide metabolism</p>
						<p>NME7c equation:  atp +  DIDP &lt;->  ADP +  DITP</p>
						<p>NME27 subsystem: Nucleotide metabolism</p>
						<p>NME27 equation:  DADP +  atp &lt;->  Datp +  ADP</p>
						<p>NME29 subsystem: Nucleotide metabolism</p>
						<p>NME29 equation:  IDP +  atp &lt;->  ITP +  ADP</p>
					</body>
				</notes>
				<annotation>
					<rdf:RDF xmlns:bqbiol="http://biomodels.net/biology-qualifiers/" xmlns:rdf="http://www.w3.org/1999/02/22-rdf-syntax-ns#">
						<rdf:Description rdf:about="#ISO_201">
							<bqbiol:is>
								<rdf:Bag>
									<rdf:li rdf:resource="urn:miriam:ensembl:ENSRNOG00000020118" />
									<rdf:li rdf:resource="urn:miriam:ensembl:ENSRNOG00000002898" />
								</rdf:Bag>
							</bqbiol:is>
						</rdf:Description>
					</rdf:RDF>
				</annotation>
				<listOfReactants>
					<speciesReference species="_DIDP" />
					<speciesReference species="_UDP" />
					<speciesReference species="_DGDP" />
					<speciesReference species="_IDP" />
					<speciesReference species="_DTDP" />
					<speciesReference species="_atp" stoichiometry="12" />
					<speciesReference species="_GDP" />
					<speciesReference species="_CDP" />
					<speciesReference species="_ADP" />
					<speciesReference species="_DUMP" />
					<speciesReference species="_DCDP" />
					<speciesReference species="_DADP" />
					<speciesReference species="_DUDP" />
				</listOfReactants>
				<listOfProducts>
					<speciesReference species="_DUTP" />
					<speciesReference species="_DITP" />
					<speciesReference species="_Datp" />
					<speciesReference species="_ITP" />
					<speciesReference species="_CTP" />
					<speciesReference species="_DCTP" />
					<speciesReference species="_GTP" />
					<speciesReference species="_DTTP" />
					<speciesReference species="_ADP" stoichiometry="11" />
					<speciesReference species="_DGTP" />
					<speciesReference species="_DUDP" />
					<speciesReference species="_UTP" />
				</listOfProducts>
			</reaction>
			<reaction id="ISO_202" name="Trna(Gln) Ligase (Amp-Forming)" reversible="true">
				<notes>
					<body xmlns="http://www.w3.org/1999/xhtml">
						<p>EPRS subsystem: Amino acid metabolism</p>
						<p>EPRS equation:  atp +  GLU +  tRNA(Gln) &lt;->  AMP +  PPI +  L-Glutamyl-tRNA(Gln)</p>
					</body>
				</notes>
				<annotation>
					<rdf:RDF xmlns:bqbiol="http://biomodels.net/biology-qualifiers/" xmlns:rdf="http://www.w3.org/1999/02/22-rdf-syntax-ns#">
						<rdf:Description rdf:about="#ISO_202">
							<bqbiol:is>
								<rdf:Bag>
									<rdf:li rdf:resource="urn:miriam:ensembl:ENSRNOG00000002393" />
								</rdf:Bag>
							</bqbiol:is>
						</rdf:Description>
					</rdf:RDF>
				</annotation>
				<listOfReactants>
					<speciesReference species="_GLU" />
					<speciesReference species="_tRNA_Gln_" />
					<speciesReference species="_atp" />
				</listOfReactants>
				<listOfProducts>
					<speciesReference species="_PPI" />
					<speciesReference species="_AMP" />
					<speciesReference species="_L_Glutamyl_tRNA_Gln_" />
				</listOfProducts>
			</reaction>
			<reaction id="ISO_203" reversible="false">
				<notes>
					<body xmlns="http://www.w3.org/1999/xhtml">
						<p>BPNT1 subsystem: Energy metabolism</p>
						<p>BPNT1 equation:  PAPS +  H2O ->  APS +  PI</p>
						<p>HPG22 subsystem: Energy metabolism</p>
						<p>HPG22 equation:  PAP ->  AMP +  PI</p>
					</body>
				</notes>
				<annotation>
					<rdf:RDF xmlns:bqbiol="http://biomodels.net/biology-qualifiers/" xmlns:rdf="http://www.w3.org/1999/02/22-rdf-syntax-ns#">
						<rdf:Description rdf:about="#ISO_203">
							<bqbiol:is>
								<rdf:Bag>
									<rdf:li rdf:resource="urn:miriam:ensembl:ENSRNOG00000002378" />
								</rdf:Bag>
							</bqbiol:is>
						</rdf:Description>
					</rdf:RDF>
				</annotation>
				<listOfReactants>
					<speciesReference species="_H2O" />
					<speciesReference species="_PAPS" />
					<speciesReference species="_PAP" />
				</listOfReactants>
				<listOfProducts>
					<speciesReference species="_AMP" />
					<speciesReference species="_APS" />
					<speciesReference species="_PI" stoichiometry="2" />
				</listOfProducts>
			</reaction>
			<reaction id="ISO_204" name="Utp-N-Acetyl-Alpha-D-Glucosamine-1-Phosphate Uridylyltransferase" reversible="true">
				<notes>
					<body xmlns="http://www.w3.org/1999/xhtml">
						<p>UAP1 subsystem: Metabolism of Complex Carbohydrates</p>
						<p>UAP1 equation:  UTP +  NAGA1P &lt;->  PPI +  UDPNAGLC</p>
					</body>
				</notes>
				<annotation>
					<rdf:RDF xmlns:bqbiol="http://biomodels.net/biology-qualifiers/" xmlns:rdf="http://www.w3.org/1999/02/22-rdf-syntax-ns#">
						<rdf:Description rdf:about="#ISO_204">
							<bqbiol:is>
								<rdf:Bag>
									<rdf:li rdf:resource="urn:miriam:ensembl:ENSRNOG00000002926" />
								</rdf:Bag>
							</bqbiol:is>
						</rdf:Description>
					</rdf:RDF>
				</annotation>
				<listOfReactants>
					<speciesReference species="_NAGA1P" />
					<speciesReference species="_UTP" />
				</listOfReactants>
				<listOfProducts>
					<speciesReference species="_PPI" />
					<speciesReference species="_UDPNAGLC" />
				</listOfProducts>
			</reaction>
			<reaction id="ISO_205" reversible="false">
				<notes>
					<body xmlns="http://www.w3.org/1999/xhtml">
						<p>ADH1a subsystem: Metabolism of Complex lipids</p>
						<p>ADH1a equation:  GLYT +  NADH &lt;->  GLYA +  NAD</p>
						<p>AHD2c subsystem: Carbohydrate Metabolism</p>
						<p>AHD2c equation:  BYA +  NAD ->  BYT +  NADH</p>
						<p>ADH2a subsystem: Amino acid metabolism</p>
						<p>ADH2a equation:  HINAA +  NAD ->  HINAC +  NADH</p>
						<p>ADH7k subsystem: Amino acid metabolism</p>
						<p>ADH7k equation:  IMAA +  NAD ->  IMAC +  NADH</p>
						<p>AOX1a subsystem: Amino acid metabolism</p>
						<p>AOX1a equation:  HINAA +  O2 ->  HINAC +  H2O2</p>
						<p>ADH7i subsystem: Amino acid metabolism</p>
						<p>ADH7i equation:  N4-Acetylaminobutanal +  NAD +  H2O ->  4-Acetamidobutanoate +  NADH +  H</p>
						<p>ADH7h subsystem: Amino acid metabolism</p>
						<p>ADH7h equation:  MMS +  NAD +  H2O &lt;->  Methylmalonate +  NADH</p>
						<p>ADH7j subsystem: Amino acid metabolism</p>
						<p>ADH7j equation:  TMAA +  NAD +  H2O &lt;->  TMAB +  NADH +  H</p>
						<p>ADH7c subsystem: Carbohydrate Metabolism</p>
						<p>ADH7c equation:  GLL +  NAD &lt;->  GLA +  NADH</p>
						<p>ADH1c subsystem: Amino acid metabolism</p>
						<p>ADH1c equation:  INAA +  NAD ->  INAC +  NADH</p>
						<p>ADH7g subsystem: Carbohydrate Metabolism</p>
						<p>ADH7g equation:  PRYPA +  NAD &lt;->  PRYP +  NADH</p>
						<p>AHD2d subsystem: Amino acid metabolism</p>
						<p>AHD2d equation:  MMS +  NAD +  COA ->  MMCOA +  NADH</p>
						<p>ADH3a subsystem: Carbohydrate Metabolism</p>
						<p>ADH3a equation:  ACAL +  NAD ->  NADH +  AC</p>
						<p>AHD2e subsystem: Amino acid metabolism</p>
						<p>AHD2e equation:  GABAL +  NADP ->  GABA +  NADPH</p>
						<p>ADH7a subsystem: Metabolism of other amino acids</p>
						<p>ADH7a equation:  bAPA +  NAD ->  bALA +  NADH</p>
					</body>
				</notes>
				<annotation>
					<rdf:RDF xmlns:bqbiol="http://biomodels.net/biology-qualifiers/" xmlns:rdf="http://www.w3.org/1999/02/22-rdf-syntax-ns#">
						<rdf:Description rdf:about="#ISO_205">
							<bqbiol:is>
								<rdf:Bag>
									<rdf:li rdf:resource="urn:miriam:ensembl:ENSRNOG00000004027" />
								</rdf:Bag>
							</bqbiol:is>
						</rdf:Description>
					</rdf:RDF>
				</annotation>
				<listOfReactants>
					<speciesReference species="_bAPA" />
					<speciesReference species="_ACAL" />
					<speciesReference species="_O2" />
					<speciesReference species="_NADP" />
					<speciesReference species="_H2O" />
					<speciesReference species="_GABAL" />
					<speciesReference species="_BYA" />
					<speciesReference species="_N4_Acetylaminobutanal" />
					<speciesReference species="_COA" />
					<speciesReference species="_IMAA" />
					<speciesReference species="_HINAA" stoichiometry="2" />
					<speciesReference species="_INAA" />
					<speciesReference species="_MMS" />
					<speciesReference species="_NAD" stoichiometry="8" />
				</listOfReactants>
				<listOfProducts>
					<speciesReference species="_AC" />
					<speciesReference species="_INAC" />
					<speciesReference species="_BYT" />
					<speciesReference species="_4_Acetamidobutanoate" />
					<speciesReference species="_NADPH" />
					<speciesReference species="_GABA" />
					<speciesReference species="_IMAC" />
					<speciesReference species="_H2O2" />
					<speciesReference species="_HINAC" stoichiometry="2" />
					<speciesReference species="_MMCOA" />
					<speciesReference species="_bALA" />
					<speciesReference species="_H" />
					<speciesReference species="_NADH" stoichiometry="8" />
				</listOfProducts>
				<listOfModifiers>
					<modifierSpeciesReference species="_PRYP" />
					<modifierSpeciesReference species="_MMS" />
					<modifierSpeciesReference species="_NAD" />
					<modifierSpeciesReference species="_GLL" />
					<modifierSpeciesReference species="_H" />
					<modifierSpeciesReference species="_PRYPA" />
					<modifierSpeciesReference species="_GLA" />
					<modifierSpeciesReference species="_TMAB" />
					<modifierSpeciesReference species="_Methylmalonate" />
					<modifierSpeciesReference species="_TMAA" />
					<modifierSpeciesReference species="_H2O" />
					<modifierSpeciesReference species="_GLYT" />
					<modifierSpeciesReference species="_GLYA" />
					<modifierSpeciesReference species="_NADH" />
				</listOfModifiers>
			</reaction>
			<reaction id="ISO_206" reversible="false">
				<notes>
					<body xmlns="http://www.w3.org/1999/xhtml">
						<p>GAD1 subsystem: Amino acid metabolism</p>
						<p>GAD1 equation:  GLU ->  GABA +  CO2</p>
						<p>GAD2 subsystem: Amino acid metabolism</p>
						<p>GAD2 equation:  ASP ->  bALA +  CO2</p>
					</body>
				</notes>
				<annotation>
					<rdf:RDF xmlns:bqbiol="http://biomodels.net/biology-qualifiers/" xmlns:rdf="http://www.w3.org/1999/02/22-rdf-syntax-ns#">
						<rdf:Description rdf:about="#ISO_206">
							<bqbiol:is>
								<rdf:Bag>
									<rdf:li rdf:resource="urn:miriam:ensembl:ENSRNOG00000000007" />
									<rdf:li rdf:resource="urn:miriam:ensembl:ENSRNOG00000018200" />
								</rdf:Bag>
							</bqbiol:is>
						</rdf:Description>
					</rdf:RDF>
				</annotation>
				<listOfReactants>
					<speciesReference species="_ASP" />
					<speciesReference species="_GLU" />
				</listOfReactants>
				<listOfProducts>
					<speciesReference species="_CO2" stoichiometry="2" />
					<speciesReference species="_GABA" />
					<speciesReference species="_bALA" />
				</listOfProducts>
			</reaction>
			<reaction id="ISO_208" reversible="false">
				<notes>
					<body xmlns="http://www.w3.org/1999/xhtml">
						<p>CELa subsystem: Lipid metabolism</p>
						<p>CELa equation:  CHOLEST ->  CHOL +  FA</p>
						<p>CELb subsystem: Metabolism of Complex lipids</p>
						<p>CELb equation:  TAGLY ->  DAGLY +  FA</p>
						<p>LIPC subsystem: Metabolism of Complex lipids</p>
						<p>LIPC equation:  DAGLY ->  MAGLY +  FA</p>
					</body>
				</notes>
				<annotation>
					<rdf:RDF xmlns:bqbiol="http://biomodels.net/biology-qualifiers/" xmlns:rdf="http://www.w3.org/1999/02/22-rdf-syntax-ns#">
						<rdf:Description rdf:about="#ISO_208">
							<bqbiol:is>
								<rdf:Bag>
									<rdf:li rdf:resource="urn:miriam:ensembl:ENSRNOG00000010406" />
								</rdf:Bag>
							</bqbiol:is>
						</rdf:Description>
					</rdf:RDF>
				</annotation>
				<listOfReactants>
					<speciesReference species="_DAGLY" />
					<speciesReference species="_TAGLY" />
					<speciesReference species="_CHOLEST" />
				</listOfReactants>
				<listOfProducts>
					<speciesReference species="_FA" stoichiometry="3" />
					<speciesReference species="_CHOL" />
					<speciesReference species="_MAGLY" />
					<speciesReference species="_DAGLY" />
				</listOfProducts>
			</reaction>
			<reaction id="ISO_209" reversible="true">
				<notes>
					<body xmlns="http://www.w3.org/1999/xhtml">
						<p>CRAT subsystem: Amino acid metabolism</p>
						<p>CRAT equation:  ACCOA +  CAR &lt;->  COA +  ACAR</p>
						<p>CRATa subsystem: Amino acid metabolism</p>
						<p>CRATa equation:  ACCOAm +  CARm &lt;->  COAm +  ACARm</p>
					</body>
				</notes>
				<annotation>
					<rdf:RDF xmlns:bqbiol="http://biomodels.net/biology-qualifiers/" xmlns:rdf="http://www.w3.org/1999/02/22-rdf-syntax-ns#">
						<rdf:Description rdf:about="#ISO_209">
							<bqbiol:is>
								<rdf:Bag>
									<rdf:li rdf:resource="urn:miriam:ensembl:ENSRNOG00000018145" />
									<rdf:li rdf:resource="urn:miriam:ensembl:ENSRNOG00000039059" />
								</rdf:Bag>
							</bqbiol:is>
						</rdf:Description>
					</rdf:RDF>
				</annotation>
				<listOfReactants>
					<speciesReference species="_CAR" />
					<speciesReference species="_ACCOA" />
					<speciesReference species="_CARm" />
					<speciesReference species="_ACCOAm" />
				</listOfReactants>
				<listOfProducts>
					<speciesReference species="_COA" />
					<speciesReference species="_ACARm" />
					<speciesReference species="_COAm" />
					<speciesReference species="_ACAR" />
				</listOfProducts>
			</reaction>
			<reaction id="ISO_21" name="Ceruloplasmin" reversible="false">
				<notes>
					<body xmlns="http://www.w3.org/1999/xhtml">
						<p>CP subsystem: Metabolism of cofactors and Vitamins</p>
						<p>CP equation:  O2 + 4 IronII + 4 H -> 4 IronIII + 2 H2O</p>
					</body>
				</notes>
				<annotation>
					<rdf:RDF xmlns:bqbiol="http://biomodels.net/biology-qualifiers/" xmlns:rdf="http://www.w3.org/1999/02/22-rdf-syntax-ns#">
						<rdf:Description rdf:about="#ISO_21">
							<bqbiol:is>
								<rdf:Bag>
									<rdf:li rdf:resource="urn:miriam:ensembl:ENSRNOG00000011913" />
								</rdf:Bag>
							</bqbiol:is>
						</rdf:Description>
					</rdf:RDF>
				</annotation>
				<listOfReactants>
					<speciesReference species="_O2" />
					<speciesReference species="_H" stoichiometry="4" />
					<speciesReference species="_IronII" stoichiometry="4" />
				</listOfReactants>
				<listOfProducts>
					<speciesReference species="_H2O" stoichiometry="2" />
					<speciesReference species="_IronIII" stoichiometry="4" />
				</listOfProducts>
			</reaction>
			<reaction id="ISO_210" reversible="false">
				<notes>
					<body xmlns="http://www.w3.org/1999/xhtml">
						<p>KYNUa subsystem: Amino acid metabolism</p>
						<p>KYNUa equation:  FKYN +  H2O &lt;->  Formylanthranilate +  ALA</p>
						<p>KYNUb subsystem: Amino acid metabolism</p>
						<p>KYNUb equation:  KYN +  H2O &lt;->  AN +  ALA</p>
						<p>KYNUc subsystem: Amino acid metabolism</p>
						<p>KYNUc equation:  HKYN ->  HAN +  ALA</p>
					</body>
				</notes>
				<annotation>
					<rdf:RDF xmlns:bqbiol="http://biomodels.net/biology-qualifiers/" xmlns:rdf="http://www.w3.org/1999/02/22-rdf-syntax-ns#">
						<rdf:Description rdf:about="#ISO_210">
							<bqbiol:is>
								<rdf:Bag>
									<rdf:li rdf:resource="urn:miriam:ensembl:ENSRNOG00000029993" />
								</rdf:Bag>
							</bqbiol:is>
						</rdf:Description>
					</rdf:RDF>
				</annotation>
				<listOfReactants>
					<speciesReference species="_HKYN" />
				</listOfReactants>
				<listOfProducts>
					<speciesReference species="_HAN" />
					<speciesReference species="_ALA" />
				</listOfProducts>
				<listOfModifiers>
					<modifierSpeciesReference species="_FKYN" />
					<modifierSpeciesReference species="_KYN" />
					<modifierSpeciesReference species="_ALA" />
					<modifierSpeciesReference species="_Formylanthranilate" />
					<modifierSpeciesReference species="_H2O" />
					<modifierSpeciesReference species="_AN" />
				</listOfModifiers>
			</reaction>
			<reaction id="ISO_211" name="S-Adenosyl-L-Methionine Histamine N-Tele-Methyltransferase" reversible="true">
				<notes>
					<body xmlns="http://www.w3.org/1999/xhtml">
						<p>HNMT subsystem: Amino acid metabolism</p>
						<p>HNMT equation:  SAM +  HISTM &lt;->  SAH +  N-Methylhistamine</p>
					</body>
				</notes>
				<annotation>
					<rdf:RDF xmlns:bqbiol="http://biomodels.net/biology-qualifiers/" xmlns:rdf="http://www.w3.org/1999/02/22-rdf-syntax-ns#">
						<rdf:Description rdf:about="#ISO_211">
							<bqbiol:is>
								<rdf:Bag>
									<rdf:li rdf:resource="urn:miriam:ensembl:ENSRNOG00000005223" />
								</rdf:Bag>
							</bqbiol:is>
						</rdf:Description>
					</rdf:RDF>
				</annotation>
				<listOfReactants>
					<speciesReference species="_SAM" />
					<speciesReference species="_HISTM" />
				</listOfReactants>
				<listOfProducts>
					<speciesReference species="_N_Methylhistamine" />
					<speciesReference species="_SAH" />
				</listOfProducts>
			</reaction>
			<reaction id="ISO_212" reversible="false">
				<notes>
					<body xmlns="http://www.w3.org/1999/xhtml">
						<p>CAT subsystem: Amino acid metabolism</p>
						<p>CAT equation: 2 HAN + 2 O2 &lt;->  Cinnavalininate + 2 H2O2</p>
						<p>CAS1 subsystem: Energy metabolism</p>
						<p>CAS1 equation: 2 H2O2 ->  O2 + 2 H2O</p>
					</body>
				</notes>
				<annotation>
					<rdf:RDF xmlns:bqbiol="http://biomodels.net/biology-qualifiers/" xmlns:rdf="http://www.w3.org/1999/02/22-rdf-syntax-ns#">
						<rdf:Description rdf:about="#ISO_212">
							<bqbiol:is>
								<rdf:Bag>
									<rdf:li rdf:resource="urn:miriam:ensembl:ENSRNOG00000008364" />
								</rdf:Bag>
							</bqbiol:is>
						</rdf:Description>
					</rdf:RDF>
				</annotation>
				<listOfReactants>
					<speciesReference species="_H2O2" stoichiometry="2" />
				</listOfReactants>
				<listOfProducts>
					<speciesReference species="_O2" />
					<speciesReference species="_H2O" stoichiometry="2" />
				</listOfProducts>
				<listOfModifiers>
					<modifierSpeciesReference species="_H2O2" />
					<modifierSpeciesReference species="_HAN" />
					<modifierSpeciesReference species="_Cinnavalininate" />
					<modifierSpeciesReference species="_O2" />
				</listOfModifiers>
			</reaction>
			<reaction id="ISO_213" name="Dutp Pyrophosphatase" reversible="false">
				<notes>
					<body xmlns="http://www.w3.org/1999/xhtml">
						<p>DUTP subsystem: Nucleotide metabolism</p>
						<p>DUTP equation:  DUTP ->  PPI +  DUMP</p>
					</body>
				</notes>
				<annotation>
					<rdf:RDF xmlns:bqbiol="http://biomodels.net/biology-qualifiers/" xmlns:rdf="http://www.w3.org/1999/02/22-rdf-syntax-ns#">
						<rdf:Description rdf:about="#ISO_213">
							<bqbiol:is>
								<rdf:Bag>
									<rdf:li rdf:resource="urn:miriam:ensembl:ENSRNOG00000017412" />
									<rdf:li rdf:resource="urn:miriam:ensembl:ENSRNOG00000007221" />
								</rdf:Bag>
							</bqbiol:is>
						</rdf:Description>
					</rdf:RDF>
				</annotation>
				<listOfReactants>
					<speciesReference species="_DUTP" />
				</listOfReactants>
				<listOfProducts>
					<speciesReference species="_PPI" />
					<speciesReference species="_DUMP" />
				</listOfProducts>
			</reaction>
			<reaction id="ISO_214" reversible="false">
				<notes>
					<body xmlns="http://www.w3.org/1999/xhtml">
						<p>HAO1 subsystem: Carbohydrate Metabolism</p>
						<p>HAO1 equation:  GLYC +  O2 ->  GLX +  H2O2</p>
						<p>GRHPR subsystem: Carbohydrate Metabolism</p>
						<p>GRHPR equation:  GLYC +  NADP ->  GLX +  NADPH + H</p>
					</body>
				</notes>
				<annotation>
					<rdf:RDF xmlns:bqbiol="http://biomodels.net/biology-qualifiers/" xmlns:rdf="http://www.w3.org/1999/02/22-rdf-syntax-ns#">
						<rdf:Description rdf:about="#ISO_214">
							<bqbiol:is>
								<rdf:Bag>
									<rdf:li rdf:resource="urn:miriam:ensembl:ENSRNOG00000004601" />
									<rdf:li rdf:resource="urn:miriam:ensembl:ENSRNOG00000019470" />
								</rdf:Bag>
							</bqbiol:is>
						</rdf:Description>
					</rdf:RDF>
				</annotation>
				<listOfReactants>
					<speciesReference species="_O2" />
					<speciesReference species="_NADP" />
					<speciesReference species="_GLYC" stoichiometry="2" />
				</listOfReactants>
				<listOfProducts>
					<speciesReference species="_NADPH" />
					<speciesReference species="_H2O2" />
					<speciesReference species="_H" />
					<speciesReference species="_GLX" stoichiometry="2" />
				</listOfProducts>
			</reaction>
			<reaction id="ISO_215" name="atp 1D-Myo-Inositol-1,4,5-Trisphosphate 3-Phosphotransferase" reversible="false">
				<notes>
					<body xmlns="http://www.w3.org/1999/xhtml">
						<p>ITPKA subsystem: Metabolism of Complex lipids</p>
						<p>ITPKA equation:  atp +  TPI ->  ADP +  MI1345P</p>
					</body>
				</notes>
				<annotation>
					<rdf:RDF xmlns:bqbiol="http://biomodels.net/biology-qualifiers/" xmlns:rdf="http://www.w3.org/1999/02/22-rdf-syntax-ns#">
						<rdf:Description rdf:about="#ISO_215">
							<bqbiol:is>
								<rdf:Bag>
									<rdf:li rdf:resource="urn:miriam:ensembl:ENSRNOG00000002969" />
									<rdf:li rdf:resource="urn:miriam:ensembl:ENSRNOG00000005284" />
								</rdf:Bag>
							</bqbiol:is>
						</rdf:Description>
					</rdf:RDF>
				</annotation>
				<listOfReactants>
					<speciesReference species="_TPI" />
					<speciesReference species="_atp" />
				</listOfReactants>
				<listOfProducts>
					<speciesReference species="_MI1345P" />
					<speciesReference species="_ADP" />
				</listOfProducts>
			</reaction>
			<reaction id="ISO_216" name="Isocitrate Dehydrogenase 3 (Nad+), Gamma" reversible="false">
				<notes>
					<body xmlns="http://www.w3.org/1999/xhtml">
						<p>IDH3G subsystem: Carbohydrate Metabolism</p>
						<p>IDH3G equation:  ICITm +  NADm ->  NADHm +  AKGm +  CO2m</p>
					</body>
				</notes>
				<annotation>
					<rdf:RDF xmlns:bqbiol="http://biomodels.net/biology-qualifiers/" xmlns:rdf="http://www.w3.org/1999/02/22-rdf-syntax-ns#">
						<rdf:Description rdf:about="#ISO_216">
							<bqbiol:is>
								<rdf:Bag>
									<rdf:li rdf:resource="urn:miriam:ensembl:ENSRNOG00000007316" />
									<rdf:li rdf:resource="urn:miriam:ensembl:ENSRNOG00000010277" />
								</rdf:Bag>
							</bqbiol:is>
						</rdf:Description>
					</rdf:RDF>
				</annotation>
				<listOfReactants>
					<speciesReference species="_ICITm" />
					<speciesReference species="_NADm" />
				</listOfReactants>
				<listOfProducts>
					<speciesReference species="_AKGm" />
					<speciesReference species="_CO2m" />
					<speciesReference species="_NADHm" />
				</listOfProducts>
			</reaction>
			<reaction id="ISO_217" reversible="false">
				<notes>
					<body xmlns="http://www.w3.org/1999/xhtml">
						<p>ACAS1a subsystem: Carbohydrate Metabolism</p>
						<p>ACAS1a equation:  atp +  AC +  COA ->  AMP +  PPI +  ACCOA</p>
						<p>ACAS1d subsystem: Carbohydrate Metabolism</p>
						<p>ACAS1d equation:  atp +  PROP &lt;->  PPI +  Propinol adenylate</p>
						<p>ACAS1c subsystem: Carbohydrate Metabolism</p>
						<p>ACAS1c equation:  Propinol adenylate +  COA &lt;->  AMP +  PROPCOA</p>
						<p>ACAS1b subsystem: Carbohydrate Metabolism</p>
						<p>ACAS1b equation:  atp +  PROP +  COA &lt;->  AMP +  PPI +  PROPCOA</p>
					</body>
				</notes>
				<annotation>
					<rdf:RDF xmlns:bqbiol="http://biomodels.net/biology-qualifiers/" xmlns:rdf="http://www.w3.org/1999/02/22-rdf-syntax-ns#">
						<rdf:Description rdf:about="#ISO_217">
							<bqbiol:is>
								<rdf:Bag>
									<rdf:li rdf:resource="urn:miriam:ensembl:ENSRNOG00000018755" />
									<rdf:li rdf:resource="urn:miriam:ensembl:ENSRNOG00000007102" />
								</rdf:Bag>
							</bqbiol:is>
						</rdf:Description>
					</rdf:RDF>
				</annotation>
				<listOfReactants>
					<speciesReference species="_AC" />
					<speciesReference species="_atp" />
					<speciesReference species="_COA" />
				</listOfReactants>
				<listOfProducts>
					<speciesReference species="_PPI" />
					<speciesReference species="_AMP" />
					<speciesReference species="_ACCOA" />
				</listOfProducts>
				<listOfModifiers>
					<modifierSpeciesReference species="_Propinol_adenylate" />
					<modifierSpeciesReference species="_PPI" />
					<modifierSpeciesReference species="_AMP" />
					<modifierSpeciesReference species="_COA" />
					<modifierSpeciesReference species="_PROPCOA" />
					<modifierSpeciesReference species="_PROP" />
					<modifierSpeciesReference species="_atp" />
				</listOfModifiers>
			</reaction>
			<reaction id="ISO_218" reversible="false">
				<notes>
					<body xmlns="http://www.w3.org/1999/xhtml">
						<p>IMPA1a subsystem: Metabolism of Complex lipids</p>
						<p>IMPA1a equation:  MI4P ->  MYOI +  PI</p>
						<p>IMPA1 subsystem: Metabolism of Complex lipids</p>
						<p>IMPA1 equation:  MI3P ->  MYOI +  PI</p>
					</body>
				</notes>
				<annotation>
					<rdf:RDF xmlns:bqbiol="http://biomodels.net/biology-qualifiers/" xmlns:rdf="http://www.w3.org/1999/02/22-rdf-syntax-ns#">
						<rdf:Description rdf:about="#ISO_218">
							<bqbiol:is>
								<rdf:Bag>
									<rdf:li rdf:resource="urn:miriam:ensembl:ENSRNOG00000010482" />
								</rdf:Bag>
							</bqbiol:is>
						</rdf:Description>
					</rdf:RDF>
				</annotation>
				<listOfReactants>
					<speciesReference species="_MI4P" />
					<speciesReference species="_MI3P" />
				</listOfReactants>
				<listOfProducts>
					<speciesReference species="_MYOI" stoichiometry="2" />
					<speciesReference species="_PI" stoichiometry="2" />
				</listOfProducts>
			</reaction>
			<reaction id="ISO_219" name="Glutathione Synthetase" reversible="false">
				<notes>
					<body xmlns="http://www.w3.org/1999/xhtml">
						<p>GSS subsystem: Amino acid metabolism</p>
						<p>GSS equation:  GLY +  GC +  atp ->  RGT +  PI +  ADP</p>
					</body>
				</notes>
				<annotation>
					<rdf:RDF xmlns:bqbiol="http://biomodels.net/biology-qualifiers/" xmlns:rdf="http://www.w3.org/1999/02/22-rdf-syntax-ns#">
						<rdf:Description rdf:about="#ISO_219">
							<bqbiol:is>
								<rdf:Bag>
									<rdf:li rdf:resource="urn:miriam:ensembl:ENSRNOG00000018964" />
								</rdf:Bag>
							</bqbiol:is>
						</rdf:Description>
					</rdf:RDF>
				</annotation>
				<listOfReactants>
					<speciesReference species="_GLY" />
					<speciesReference species="_atp" />
					<speciesReference species="_GC" />
				</listOfReactants>
				<listOfProducts>
					<speciesReference species="_RGT" />
					<speciesReference species="_ADP" />
					<speciesReference species="_PI" />
				</listOfProducts>
			</reaction>
			<reaction id="ISO_22" reversible="false">
				<notes>
					<body xmlns="http://www.w3.org/1999/xhtml">
						<p>GCDH subsystem: Amino acid metabolism</p>
						<p>GCDH equation:  GLUCOAm +  FADm ->  CROCOAm +  FADH2m +  CO2m</p>
						<p>FFAM10 subsystem: Lipid Metabolism</p>
						<p>FFAM10 equation: GLUCOA + FAD -> FADH2 + CROCOA + CO2</p>
					</body>
				</notes>
				<annotation>
					<rdf:RDF xmlns:bqbiol="http://biomodels.net/biology-qualifiers/" xmlns:rdf="http://www.w3.org/1999/02/22-rdf-syntax-ns#">
						<rdf:Description rdf:about="#ISO_22">
							<bqbiol:is>
								<rdf:Bag>
									<rdf:li rdf:resource="urn:miriam:ensembl:ENSRNOG00000003307" />
								</rdf:Bag>
							</bqbiol:is>
						</rdf:Description>
					</rdf:RDF>
				</annotation>
				<listOfReactants>
					<speciesReference species="_FAD" />
					<speciesReference species="_GLUCOAm" />
					<speciesReference species="_GLUCOA" />
					<speciesReference species="_FADm" />
				</listOfReactants>
				<listOfProducts>
					<speciesReference species="_CO2m" />
					<speciesReference species="_CO2" />
					<speciesReference species="_CROCOAm" />
					<speciesReference species="_FADH2" />
					<speciesReference species="_FADH2m" />
					<speciesReference species="_CROCOA" />
				</listOfProducts>
			</reaction>
			<reaction id="ISO_220" reversible="false">
				<notes>
					<body xmlns="http://www.w3.org/1999/xhtml">
						<p>PIK3CA subsystem: Metabolism of Complex lipids</p>
						<p>PIK3CA equation:  ADP +  PI345P ->  atp +  D45PI</p>
						<p>AKT1b subsystem: Metabolism of Complex lipids</p>
						<p>AKT1b equation:  D45PI +  atp ->  PI345P +  ADP</p>
					</body>
				</notes>
				<annotation>
					<rdf:RDF xmlns:bqbiol="http://biomodels.net/biology-qualifiers/" xmlns:rdf="http://www.w3.org/1999/02/22-rdf-syntax-ns#">
						<rdf:Description rdf:about="#ISO_220">
							<bqbiol:is>
								<rdf:Bag>
									<rdf:li rdf:resource="urn:miriam:ensembl:ENSRNOG00000010458" />
									<rdf:li rdf:resource="urn:miriam:ensembl:ENSRNOG00000024392" />
									<rdf:li rdf:resource="urn:miriam:ensembl:ENSRNOG00000023622" />
									<rdf:li rdf:resource="urn:miriam:ensembl:ENSRNOG00000016846" />
									<rdf:li rdf:resource="urn:miriam:ensembl:ENSRNOG00000016384" />
								</rdf:Bag>
							</bqbiol:is>
						</rdf:Description>
					</rdf:RDF>
				</annotation>
				<listOfReactants>
					<speciesReference species="_D45PI" />
					<speciesReference species="_atp" />
					<speciesReference species="_ADP" />
					<speciesReference species="_PI345P" />
				</listOfReactants>
				<listOfProducts>
					<speciesReference species="_PI345P" />
					<speciesReference species="_D45PI" />
					<speciesReference species="_atp" />
					<speciesReference species="_ADP" />
				</listOfProducts>
			</reaction>
			<reaction id="ISO_221" name="Gmp Synthase/ Xanthosine 5'-Phosphate Amidotransferase" reversible="false">
				<notes>
					<body xmlns="http://www.w3.org/1999/xhtml">
						<p>GMPS subsystem: Nucleotide metabolism</p>
						<p>GMPS equation:  XMP +  atp +  GLN ->  GLU +  AMP +  PPI +  GMP</p>
					</body>
				</notes>
				<annotation>
					<rdf:RDF xmlns:bqbiol="http://biomodels.net/biology-qualifiers/" xmlns:rdf="http://www.w3.org/1999/02/22-rdf-syntax-ns#">
						<rdf:Description rdf:about="#ISO_221">
							<bqbiol:is>
								<rdf:Bag>
									<rdf:li rdf:resource="urn:miriam:ensembl:ENSRNOG00000037934" />
								</rdf:Bag>
							</bqbiol:is>
						</rdf:Description>
					</rdf:RDF>
				</annotation>
				<listOfReactants>
					<speciesReference species="_atp" />
					<speciesReference species="_GLN" />
					<speciesReference species="_XMP" />
				</listOfReactants>
				<listOfProducts>
					<speciesReference species="_PPI" />
					<speciesReference species="_AMP" />
					<speciesReference species="_GLU" />
					<speciesReference species="_GMP" />
				</listOfProducts>
			</reaction>
			<reaction id="ISO_222" name="S-Adenosylhomocysteine Hydrolase" reversible="true">
				<notes>
					<body xmlns="http://www.w3.org/1999/xhtml">
						<p>AHCY subsystem: Amino acid metabolism</p>
						<p>AHCY equation:  SAH &lt;->  HCYS +  ADN</p>
					</body>
				</notes>
				<annotation>
					<rdf:RDF xmlns:bqbiol="http://biomodels.net/biology-qualifiers/" xmlns:rdf="http://www.w3.org/1999/02/22-rdf-syntax-ns#">
						<rdf:Description rdf:about="#ISO_222">
							<bqbiol:is>
								<rdf:Bag>
									<rdf:li rdf:resource="urn:miriam:ensembl:ENSRNOG00000018569" />
								</rdf:Bag>
							</bqbiol:is>
						</rdf:Description>
					</rdf:RDF>
				</annotation>
				<listOfReactants>
					<speciesReference species="_SAH" />
				</listOfReactants>
				<listOfProducts>
					<speciesReference species="_ADN" />
					<speciesReference species="_HCYS" />
				</listOfProducts>
			</reaction>
			<reaction id="ISO_223" name="Phosphomevalonate Kinase" reversible="false">
				<notes>
					<body xmlns="http://www.w3.org/1999/xhtml">
						<p>CHOL1 subsystem: Lipid metabolism</p>
						<p>CHOL1 equation:  atp +  PMVL ->  ADP +  PPMVL</p>
					</body>
				</notes>
				<annotation>
					<rdf:RDF xmlns:bqbiol="http://biomodels.net/biology-qualifiers/" xmlns:rdf="http://www.w3.org/1999/02/22-rdf-syntax-ns#">
						<rdf:Description rdf:about="#ISO_223">
							<bqbiol:is>
								<rdf:Bag>
									<rdf:li rdf:resource="urn:miriam:ensembl:ENSRNOG00000020696" />
								</rdf:Bag>
							</bqbiol:is>
						</rdf:Description>
					</rdf:RDF>
				</annotation>
				<listOfReactants>
					<speciesReference species="_atp" />
					<speciesReference species="_PMVL" />
				</listOfReactants>
				<listOfProducts>
					<speciesReference species="_PPMVL" />
					<speciesReference species="_ADP" />
				</listOfProducts>
			</reaction>
			<reaction id="ISO_224" reversible="true">
				<notes>
					<body xmlns="http://www.w3.org/1999/xhtml">
						<p>FFE17 subsystem: Lipid Metabolism</p>
						<p>FFE17 equation: HDCOA + NAD &lt;-> ODCOA + NADH</p>
						<p>FFAM23 subsystem: Lipid Metabolism</p>
						<p>FFAM23 equation: HDDCOA + NAD &lt;-> ODDCOA + NADH</p>
						<p>HADHSC1 subsystem: Carbohydrate Metabolism</p>
						<p>HADHSC1 equation:  AACCOA +  NAD &lt;->  HIB +  NADH</p>
						<p>HADHSC2 subsystem: Lipid metabolism</p>
						<p>HADHSC2 equation:  HACOA +  NAD &lt;->  OACOA +  NADH</p>
						<p>FFE22 subsystem: Lipid Metabolism</p>
						<p>FFE22 equation: HHCOA + NAD &lt;-> OHCOA + NADH</p>
						<p>FFAM30 subsystem: Lipid Metabolism</p>
						<p>FFAM30 equation: HHCOA + NAD &lt;-> OHCOA + NADH</p>
						<p>FFEM22 subsystem: Lipid Metabolism</p>
						<p>FFEM22 equation: HHCOAm + NAD &lt;-> OHCOAm + NADHm</p>
						<p>FFE19 subsystem: Lipid Metabolism</p>
						<p>FFE19 equation: HOCOA + NAD &lt;-> OOCOA + NADH</p>
						<p>FFAM27 subsystem: Lipid Metabolism</p>
						<p>FFAM27 equation: HOCOA + NAD &lt;-> OOCOA + NADH</p>
						<p>FFAM09 subsystem: Lipid Metabolism</p>
						<p>FFAM09 equation: HIBCOA + NAD &lt;-> AACCOA + NADH</p>
						<p>HADHSC5 subsystem: Amino acid metabolism</p>
						<p>HADHSC5 equation:  HIB +  NAD &lt;->  MMS +  NADH +  H</p>
						<p>HADHSC3 subsystem: Amino acid metabolism</p>
						<p>HADHSC3 equation:  HMBCOA +  NADm &lt;->  MAACOA +  NADHm</p>
						<p>HSD17B10 subsystem: Amino acid metabolism</p>
						<p>HSD17B10 equation:  HIBCOA +  NADm &lt;->  AACCOA +  NADHm</p>
						<p>FFAM25 subsystem: Lipid Metabolism</p>
						<p>FFAM25 equation: HDCOA + NAD &lt;-> ODCOA + NADH</p>
						<p>HADHSC4 subsystem: Amino acid metabolism</p>
						<p>HADHSC4 equation:  HIBCOAm +  NADm &lt;->  AACCOAm +  NADHm</p>
						<p>FFAM19 subsystem: Lipid Metabolism</p>
						<p>FFAM19 equation: HHDCOA + NAD &lt;-> OPALCOA + NADH</p>
						<p>FFEM19 subsystem: Lipid Metabolism</p>
						<p>FFEM19 equation: HOCOAm + NADm &lt;-> OOCOAm + NADHm</p>
						<p>FFEM17 subsystem: Lipid Metabolism</p>
						<p>FFEM17 equation: HDCOAm + NADm &lt;-> ODCOAm + NADHm</p>
						<p>FFAM21 subsystem: Lipid Metabolism</p>
						<p>FFAM21 equation: HTDCOA + NAD &lt;-> OTCOA + NADH</p>
					</body>
				</notes>
				<annotation>
					<rdf:RDF xmlns:bqbiol="http://biomodels.net/biology-qualifiers/" xmlns:rdf="http://www.w3.org/1999/02/22-rdf-syntax-ns#">
						<rdf:Description rdf:about="#ISO_224">
							<bqbiol:is>
								<rdf:Bag>
									<rdf:li rdf:resource="urn:miriam:ensembl:ENSRNOG00000010697" />
								</rdf:Bag>
							</bqbiol:is>
						</rdf:Description>
					</rdf:RDF>
				</annotation>
				<listOfReactants>
					<speciesReference species="_HIB" />
					<speciesReference species="_NADm" stoichiometry="5" />
					<speciesReference species="_HHCOA" stoichiometry="2" />
					<speciesReference species="_HIBCOAm" />
					<speciesReference species="_HOCOA" stoichiometry="2" />
					<speciesReference species="_HIBCOA" stoichiometry="2" />
					<speciesReference species="_HDDCOA" />
					<speciesReference species="_NAD" stoichiometry="14" />
					<speciesReference species="_HOCOAm" />
					<speciesReference species="_HDCOAm" />
					<speciesReference species="_HHCOAm" />
					<speciesReference species="_HHDCOA" />
					<speciesReference species="_AACCOA" />
					<speciesReference species="_HACOA" />
					<speciesReference species="_HMBCOA" />
					<speciesReference species="_HTDCOA" />
					<speciesReference species="_HDCOA" stoichiometry="2" />
				</listOfReactants>
				<listOfProducts>
					<speciesReference species="_HIB" />
					<speciesReference species="_ODCOAm" />
					<speciesReference species="_OHCOA" stoichiometry="2" />
					<speciesReference species="_OTCOA" />
					<speciesReference species="_AACCOAm" />
					<speciesReference species="_ODDCOA" />
					<speciesReference species="_MMS" />
					<speciesReference species="_OPALCOA" />
					<speciesReference species="_ODCOA" stoichiometry="2" />
					<speciesReference species="_OHCOAm" />
					<speciesReference species="_OACOA" />
					<speciesReference species="_OOCOA" stoichiometry="2" />
					<speciesReference species="_H" />
					<speciesReference species="_AACCOA" stoichiometry="2" />
					<speciesReference species="_OOCOAm" />
					<speciesReference species="_MAACOA" />
					<speciesReference species="_NADH" stoichiometry="13" />
					<speciesReference species="_NADHm" stoichiometry="6" />
				</listOfProducts>
			</reaction>
			<reaction id="ISO_225" name="3'-Phosphoadenosine 5'-Phosphosulfate Synthase 1" reversible="false">
				<notes>
					<body xmlns="http://www.w3.org/1999/xhtml">
						<p>PAPSS1 subsystem: Nucleotide metabolism</p>
						<p>PAPSS1 equation:  SLF +  atp ->  PPI +  APS</p>
					</body>
				</notes>
				<annotation>
					<rdf:RDF xmlns:bqbiol="http://biomodels.net/biology-qualifiers/" xmlns:rdf="http://www.w3.org/1999/02/22-rdf-syntax-ns#">
						<rdf:Description rdf:about="#ISO_225">
							<bqbiol:is>
								<rdf:Bag>
									<rdf:li rdf:resource="urn:miriam:ensembl:ENSRNOG00000011311" />
								</rdf:Bag>
							</bqbiol:is>
						</rdf:Description>
					</rdf:RDF>
				</annotation>
				<listOfReactants>
					<speciesReference species="_SLF" />
					<speciesReference species="_atp" />
				</listOfReactants>
				<listOfProducts>
					<speciesReference species="_PPI" />
					<speciesReference species="_APS" />
				</listOfProducts>
			</reaction>
			<reaction id="ISO_226" name="Threonine-Trna Ligase" reversible="false">
				<notes>
					<body xmlns="http://www.w3.org/1999/xhtml">
						<p>THRTRNA subsystem: Amino acid metabolism</p>
						<p>THRTRNA equation:  THR +  THTRNA +  atp ->  THRTRNA +  AMP +  PPI</p>
					</body>
				</notes>
				<annotation>
					<rdf:RDF xmlns:bqbiol="http://biomodels.net/biology-qualifiers/" xmlns:rdf="http://www.w3.org/1999/02/22-rdf-syntax-ns#">
						<rdf:Description rdf:about="#ISO_226">
							<bqbiol:is>
								<rdf:Bag>
									<rdf:li rdf:resource="urn:miriam:ensembl:ENSRNOG00000024460" />
									<rdf:li rdf:resource="urn:miriam:ensembl:ENSRNOG00000027726" />
								</rdf:Bag>
							</bqbiol:is>
						</rdf:Description>
					</rdf:RDF>
				</annotation>
				<listOfReactants>
					<speciesReference species="_THTRNA" />
					<speciesReference species="_atp" />
					<speciesReference species="_THR" />
				</listOfReactants>
				<listOfProducts>
					<speciesReference species="_PPI" />
					<speciesReference species="_AMP" />
					<speciesReference species="_THRTRNA" />
				</listOfProducts>
			</reaction>
			<reaction id="ISO_227" reversible="false">
				<notes>
					<body xmlns="http://www.w3.org/1999/xhtml">
						<p>SGL10 subsystem: Carbohydrate Metabolism</p>
						<p>SGL10 equation:  LACAL +  NAD &lt;->  LGT +  NADH</p>
						<p>ADH1b subsystem: Amino acid metabolism</p>
						<p>ADH1b equation:  DHPEG +  NAD &lt;->  DHMALD +  NADH</p>
						<p>ADH1 subsystem: Carbohydrate Metabolism</p>
						<p>ADH1 equation:  ETH +  NAD ->  ACAL +  NADH</p>
						<p>ADH5a subsystem: Carbohydrate Metabolism</p>
						<p>ADH5a equation:  FORA +  RGT +  NAD &lt;->  FGT +  NADH</p>
						<p>SGL7 subsystem: Metabolism of Complex lipids</p>
						<p>SGL7 equation:  GL +  NADP ->  GLYA +  NADPH</p>
					</body>
				</notes>
				<annotation>
					<rdf:RDF xmlns:bqbiol="http://biomodels.net/biology-qualifiers/" xmlns:rdf="http://www.w3.org/1999/02/22-rdf-syntax-ns#">
						<rdf:Description rdf:about="#ISO_227">
							<bqbiol:is>
								<rdf:Bag>
									<rdf:li rdf:resource="urn:miriam:ensembl:ENSRNOG00000032959" />
									<rdf:li rdf:resource="urn:miriam:ensembl:ENSRNOG00000033854" />
								</rdf:Bag>
							</bqbiol:is>
						</rdf:Description>
					</rdf:RDF>
				</annotation>
				<listOfReactants>
					<speciesReference species="_GL" />
					<speciesReference species="_NADP" />
					<speciesReference species="_ETH" />
					<speciesReference species="_NAD" />
				</listOfReactants>
				<listOfProducts>
					<speciesReference species="_ACAL" />
					<speciesReference species="_NADPH" />
					<speciesReference species="_GLYA" />
					<speciesReference species="_NADH" />
				</listOfProducts>
				<listOfModifiers>
					<modifierSpeciesReference species="_FORA" />
					<modifierSpeciesReference species="_NAD" />
					<modifierSpeciesReference species="_LACAL" />
					<modifierSpeciesReference species="_RGT" />
					<modifierSpeciesReference species="_LGT" />
					<modifierSpeciesReference species="_FGT" />
					<modifierSpeciesReference species="_DHPEG" />
					<modifierSpeciesReference species="_DHMALD" />
					<modifierSpeciesReference species="_NADH" />
				</listOfModifiers>
			</reaction>
			<reaction id="ISO_228" reversible="true">
				<notes>
					<body xmlns="http://www.w3.org/1999/xhtml">
						<p>CTHc subsystem: Amino acid metabolism</p>
						<p>CTHc equation:  LLCT &lt;->  CYS +  NH3 +  OBUT</p>
						<p>CTHb subsystem: Amino acid metabolism</p>
						<p>CTHb equation:  L-Cystine +  H2O &lt;->  PYR +  NH3 +  Thiocysteine</p>
						<p>CTHa subsystem: Amino acid metabolism</p>
						<p>CTHa equation:  CYS +  H2O &lt;->  H2S +  PYR +  NH3</p>
					</body>
				</notes>
				<annotation>
					<rdf:RDF xmlns:bqbiol="http://biomodels.net/biology-qualifiers/" xmlns:rdf="http://www.w3.org/1999/02/22-rdf-syntax-ns#">
						<rdf:Description rdf:about="#ISO_228">
							<bqbiol:is>
								<rdf:Bag>
									<rdf:li rdf:resource="urn:miriam:ensembl:ENSRNOG00000010658" />
								</rdf:Bag>
							</bqbiol:is>
						</rdf:Description>
					</rdf:RDF>
				</annotation>
				<listOfReactants>
					<speciesReference species="_LLCT" />
					<speciesReference species="_CYS" />
					<speciesReference species="_L_Cystine" />
					<speciesReference species="_H2O" stoichiometry="2" />
				</listOfReactants>
				<listOfProducts>
					<speciesReference species="_NH3" stoichiometry="3" />
					<speciesReference species="_Thiocysteine" />
					<speciesReference species="_H2S" />
					<speciesReference species="_CYS" />
					<speciesReference species="_OBUT" />
					<speciesReference species="_PYR" stoichiometry="2" />
				</listOfProducts>
			</reaction>
			<reaction id="ISO_229" name="Cytochrome P450, 7A1" reversible="false">
				<notes>
					<body xmlns="http://www.w3.org/1999/xhtml">
						<p>CYP7A1 subsystem: Lipid metabolism</p>
						<p>CYP7A1 equation:  CHOL +  O2 +  NADPH ->  HCHOL +  NADP</p>
					</body>
				</notes>
				<annotation>
					<rdf:RDF xmlns:bqbiol="http://biomodels.net/biology-qualifiers/" xmlns:rdf="http://www.w3.org/1999/02/22-rdf-syntax-ns#">
						<rdf:Description rdf:about="#ISO_229">
							<bqbiol:is>
								<rdf:Bag>
									<rdf:li rdf:resource="urn:miriam:ensembl:ENSRNOG00000009488" />
								</rdf:Bag>
							</bqbiol:is>
						</rdf:Description>
					</rdf:RDF>
				</annotation>
				<listOfReactants>
					<speciesReference species="_CHOL" />
					<speciesReference species="_NADPH" />
					<speciesReference species="_O2" />
				</listOfReactants>
				<listOfProducts>
					<speciesReference species="_NADP" />
					<speciesReference species="_HCHOL" />
				</listOfProducts>
			</reaction>
			<reaction id="ISO_23" name="Glycogen Synthase 1, Muscle" reversible="false">
				<notes>
					<body xmlns="http://www.w3.org/1999/xhtml">
						<p>GYS1 subsystem: Metabolism of Complex Carbohydrates</p>
						<p>GYS1 equation:  UDPG ->  UDP +  GLYCOGEN</p>
					</body>
				</notes>
				<annotation>
					<rdf:RDF xmlns:bqbiol="http://biomodels.net/biology-qualifiers/" xmlns:rdf="http://www.w3.org/1999/02/22-rdf-syntax-ns#">
						<rdf:Description rdf:about="#ISO_23">
							<bqbiol:is>
								<rdf:Bag>
									<rdf:li rdf:resource="urn:miriam:ensembl:ENSRNOG00000020812" />
									<rdf:li rdf:resource="urn:miriam:ensembl:ENSRNOG00000012783" />
								</rdf:Bag>
							</bqbiol:is>
						</rdf:Description>
					</rdf:RDF>
				</annotation>
				<listOfReactants>
					<speciesReference species="_UDPG" />
				</listOfReactants>
				<listOfProducts>
					<speciesReference species="_UDP" />
					<speciesReference species="_GLYCOGEN" />
				</listOfProducts>
			</reaction>
			<reaction id="ISO_230" name="S-Adenosyl-L-Methionine:3-Hexaprenyl-4,5-Dihydroxylateo-Methyltransferase" reversible="false">
				<notes>
					<body xmlns="http://www.w3.org/1999/xhtml">
						<p>COQ3 equation: N4HBZ -> N45HBZ</p>
					</body>
				</notes>
				<annotation>
					<rdf:RDF xmlns:bqbiol="http://biomodels.net/biology-qualifiers/" xmlns:rdf="http://www.w3.org/1999/02/22-rdf-syntax-ns#">
						<rdf:Description rdf:about="#ISO_230">
							<bqbiol:is>
								<rdf:Bag>
									<rdf:li rdf:resource="urn:miriam:ensembl:ENSRNOG00000009974" />
								</rdf:Bag>
							</bqbiol:is>
						</rdf:Description>
					</rdf:RDF>
				</annotation>
				<listOfReactants>
					<speciesReference species="_N4HBZ" />
				</listOfReactants>
				<listOfProducts>
					<speciesReference species="_N45HBZ" />
				</listOfProducts>
			</reaction>
			<reaction id="ISO_231" name="Ana9-Phosphate Pyruvate-Lyase (Pyruvate-Phosphorylating)" reversible="true">
				<notes>
					<body xmlns="http://www.w3.org/1999/xhtml">
						<p>NANSa subsystem: Metabolism of Complex Carbohydrates</p>
						<p>NANSa equation:  ANA9P +  PI &lt;->  NAMA6P +  PEP +  H2O</p>
					</body>
				</notes>
				<annotation>
					<rdf:RDF xmlns:bqbiol="http://biomodels.net/biology-qualifiers/" xmlns:rdf="http://www.w3.org/1999/02/22-rdf-syntax-ns#">
						<rdf:Description rdf:about="#ISO_231">
							<bqbiol:is>
								<rdf:Bag>
									<rdf:li rdf:resource="urn:miriam:ensembl:ENSRNOG00000008945" />
								</rdf:Bag>
							</bqbiol:is>
						</rdf:Description>
					</rdf:RDF>
				</annotation>
				<listOfReactants>
					<speciesReference species="_ANA9P" />
					<speciesReference species="_PI" />
				</listOfReactants>
				<listOfProducts>
					<speciesReference species="_PEP" />
					<speciesReference species="_H2O" />
					<speciesReference species="_NAMA6P" />
				</listOfProducts>
			</reaction>
			<reaction id="ISO_232" name="Udp-Glucose Ceramide Glucosyltransferase" reversible="false">
				<notes>
					<body xmlns="http://www.w3.org/1999/xhtml">
						<p>DGAT1 subsystem: Metabolism of Complex lipids</p>
						<p>DGAT1 equation:  CER3 +  UDPG ->  GCER +  UDP</p>
					</body>
				</notes>
				<annotation>
					<rdf:RDF xmlns:bqbiol="http://biomodels.net/biology-qualifiers/" xmlns:rdf="http://www.w3.org/1999/02/22-rdf-syntax-ns#">
						<rdf:Description rdf:about="#ISO_232">
							<bqbiol:is>
								<rdf:Bag>
									<rdf:li rdf:resource="urn:miriam:ensembl:ENSRNOG00000015644" />
								</rdf:Bag>
							</bqbiol:is>
						</rdf:Description>
					</rdf:RDF>
				</annotation>
				<listOfReactants>
					<speciesReference species="_CER3" />
					<speciesReference species="_UDPG" />
				</listOfReactants>
				<listOfProducts>
					<speciesReference species="_GCER" />
					<speciesReference species="_UDP" />
				</listOfProducts>
			</reaction>
			<reaction id="ISO_233" reversible="true">
				<notes>
					<body xmlns="http://www.w3.org/1999/xhtml">
						<p>ACO1b subsystem: Carbohydrate Metabolism</p>
						<p>ACO1b equation:  ICIT &lt;->  cis-Aconitate +  H2O</p>
						<p>ACO1c subsystem: Carbohydrate Metabolism</p>
						<p>ACO1c equation:  CIT &lt;->  cis-Aconitate +  H2O</p>
						<p>ACO1a subsystem: Carbohydrate Metabolism</p>
						<p>ACO1a equation:  CIT &lt;->  ICIT</p>
					</body>
				</notes>
				<annotation>
					<rdf:RDF xmlns:bqbiol="http://biomodels.net/biology-qualifiers/" xmlns:rdf="http://www.w3.org/1999/02/22-rdf-syntax-ns#">
						<rdf:Description rdf:about="#ISO_233">
							<bqbiol:is>
								<rdf:Bag>
									<rdf:li rdf:resource="urn:miriam:ensembl:ENSRNOG00000005849" />
								</rdf:Bag>
							</bqbiol:is>
						</rdf:Description>
					</rdf:RDF>
				</annotation>
				<listOfReactants>
					<speciesReference species="_ICIT" />
					<speciesReference species="_CIT" stoichiometry="2" />
				</listOfReactants>
				<listOfProducts>
					<speciesReference species="_ICIT" />
					<speciesReference species="_H2O" stoichiometry="2" />
					<speciesReference species="_cis_Aconitate" stoichiometry="2" />
				</listOfProducts>
			</reaction>
			<reaction id="ISO_234" name="Beta-1,4-Galactosyltransferase / Lactose Synthase / N-Acetyllactosamine Synthase / Beta-N-Acetylglucosaminylglycopeptide Beta-1,4-Galactosyltransferase" reversible="false">
				<notes>
					<body xmlns="http://www.w3.org/1999/xhtml">
						<p>GGTBa subsystem: Carbohydrate Metabolism</p>
						<p>GGTBa equation:  UDPGAL +  GLC ->  UDP +  LACT</p>
					</body>
				</notes>
				<annotation>
					<rdf:RDF xmlns:bqbiol="http://biomodels.net/biology-qualifiers/" xmlns:rdf="http://www.w3.org/1999/02/22-rdf-syntax-ns#">
						<rdf:Description rdf:about="#ISO_234">
							<bqbiol:is>
								<rdf:Bag>
									<rdf:li rdf:resource="urn:miriam:ensembl:ENSRNOG00000007966" />
								</rdf:Bag>
							</bqbiol:is>
						</rdf:Description>
					</rdf:RDF>
				</annotation>
				<listOfReactants>
					<speciesReference species="_UDPGAL" />
					<speciesReference species="_GLC" />
				</listOfReactants>
				<listOfProducts>
					<speciesReference species="_UDP" />
					<speciesReference species="_LACT" />
				</listOfProducts>
			</reaction>
			<reaction id="ISO_235" reversible="false">
				<notes>
					<body xmlns="http://www.w3.org/1999/xhtml">
						<p>NUDT2b subsystem: Nucleotide metabolism</p>
						<p>NUDT2b equation:  UppppU ->  UTP +  UMP</p>
						<p>NUDT2a subsystem: Nucleotide metabolism</p>
						<p>NUDT2a equation:  GppppG ->  GTP +  GMP</p>
					</body>
				</notes>
				<annotation>
					<rdf:RDF xmlns:bqbiol="http://biomodels.net/biology-qualifiers/" xmlns:rdf="http://www.w3.org/1999/02/22-rdf-syntax-ns#">
						<rdf:Description rdf:about="#ISO_235">
							<bqbiol:is>
								<rdf:Bag>
									<rdf:li rdf:resource="urn:miriam:ensembl:ENSRNOG00000038282" />
									<rdf:li rdf:resource="urn:miriam:ensembl:ENSRNOG00000013110" />
								</rdf:Bag>
							</bqbiol:is>
						</rdf:Description>
					</rdf:RDF>
				</annotation>
				<listOfReactants>
					<speciesReference species="_GppppG" />
					<speciesReference species="_UppppU" />
				</listOfReactants>
				<listOfProducts>
					<speciesReference species="_GTP" />
					<speciesReference species="_GMP" />
					<speciesReference species="_UTP" />
					<speciesReference species="_UMP" />
				</listOfProducts>
			</reaction>
			<reaction id="ISO_236" reversible="false">
				<notes>
					<body xmlns="http://www.w3.org/1999/xhtml">
						<p>AK4 subsystem: Nucleotide metabolism</p>
						<p>AK4 equation:  GTPm +  AMPm &lt;->  ADPm +  GDPm</p>
						<p>AK5b subsystem: Nucleotide metabolism</p>
						<p>AK5b equation:  GTP +  CMP &lt;->  CDP +  GDP</p>
						<p>AK1a subsystem: Carbohydrate Metabolism</p>
						<p>AK1a equation:  atp +  AMP &lt;-> 2 ADP</p>
						<p>AKL3Lb subsystem: Nucleotide metabolism</p>
						<p>AKL3Lb equation:  UDP +  ADP ->  UTP +  AMP</p>
						<p>AK5a subsystem: Nucleotide metabolism</p>
						<p>AK5a equation:  GTP +  AMP &lt;->  ADP +  GDP</p>
						<p>AK5c subsystem: Nucleotide metabolism</p>
						<p>AK5c equation:  GTP +  DCMP &lt;->  DCDP +  GDP</p>
						<p>AK1b subsystem: Nucleotide metabolism</p>
						<p>AK1b equation:  atp +  DAMP &lt;->  ADP +  DADP</p>
						<p>AK3L1 subsystem: Nucleotide metabolism</p>
						<p>AK3L1 equation:  UTP +  AMP &lt;->  UDP +  ADP</p>
						<p>AK2b subsystem: Nucleotide metabolism</p>
						<p>AK2b equation:  atpm +  DAMPm &lt;->  ADPm +  DADPm</p>
						<p>AK2a subsystem: Nucleotide metabolism</p>
						<p>AK2a equation:  atpm +  AMPm &lt;-> 2 ADPm</p>
						<p>AKL3La subsystem: Nucleotide metabolism</p>
						<p>AKL3La equation:  GDP +  ADP ->  GTP +  AMP</p>
					</body>
				</notes>
				<annotation>
					<rdf:RDF xmlns:bqbiol="http://biomodels.net/biology-qualifiers/" xmlns:rdf="http://www.w3.org/1999/02/22-rdf-syntax-ns#">
						<rdf:Description rdf:about="#ISO_236">
							<bqbiol:is>
								<rdf:Bag>
									<rdf:li rdf:resource="urn:miriam:ensembl:ENSRNOG00000011630" />
								</rdf:Bag>
							</bqbiol:is>
						</rdf:Description>
					</rdf:RDF>
				</annotation>
				<listOfReactants>
					<speciesReference species="_UDP" />
					<speciesReference species="_GDP" />
					<speciesReference species="_ADP" stoichiometry="2" />
				</listOfReactants>
				<listOfProducts>
					<speciesReference species="_AMP" stoichiometry="2" />
					<speciesReference species="_GTP" />
					<speciesReference species="_UTP" />
				</listOfProducts>
				<listOfModifiers>
					<modifierSpeciesReference species="_DAMPm" />
					<modifierSpeciesReference species="_ADPm" />
					<modifierSpeciesReference species="_DCMP" />
					<modifierSpeciesReference species="_AMP" />
					<modifierSpeciesReference species="_DCDP" />
					<modifierSpeciesReference species="_CMP" />
					<modifierSpeciesReference species="_GDPm" />
					<modifierSpeciesReference species="_atpm" />
					<modifierSpeciesReference species="_CDP" />
					<modifierSpeciesReference species="_UTP" />
					<modifierSpeciesReference species="_AMPm" />
					<modifierSpeciesReference species="_GTPm" />
					<modifierSpeciesReference species="_DADPm" />
					<modifierSpeciesReference species="_DAMP" />
					<modifierSpeciesReference species="_GTP" />
					<modifierSpeciesReference species="_UDP" />
					<modifierSpeciesReference species="_atp" />
					<modifierSpeciesReference species="_ADP" />
					<modifierSpeciesReference species="_GDP" />
					<modifierSpeciesReference species="_DADP" />
				</listOfModifiers>
			</reaction>
			<reaction id="ISO_237" reversible="false">
				<notes>
					<body xmlns="http://www.w3.org/1999/xhtml">
						<p>CTPS subsystem: Nucleotide metabolism</p>
						<p>CTPS equation:  UTP +  GLN +  atp ->  GLU +  CTP +  ADP +  PI</p>
						<p>CTPSa subsystem: Nucleotide metabolism</p>
						<p>CTPSa equation:  atp +  UTP +  NH3 ->  ADP +  PI +  CTP</p>
					</body>
				</notes>
				<annotation>
					<rdf:RDF xmlns:bqbiol="http://biomodels.net/biology-qualifiers/" xmlns:rdf="http://www.w3.org/1999/02/22-rdf-syntax-ns#">
						<rdf:Description rdf:about="#ISO_237">
							<bqbiol:is>
								<rdf:Bag>
									<rdf:li rdf:resource="urn:miriam:ensembl:ENSRNOG00000009963" />
									<rdf:li rdf:resource="urn:miriam:ensembl:ENSRNOG00000004257" />
								</rdf:Bag>
							</bqbiol:is>
						</rdf:Description>
					</rdf:RDF>
				</annotation>
				<listOfReactants>
					<speciesReference species="_NH3" />
					<speciesReference species="_GLN" />
					<speciesReference species="_atp" stoichiometry="2" />
					<speciesReference species="_UTP" stoichiometry="2" />
				</listOfReactants>
				<listOfProducts>
					<speciesReference species="_CTP" stoichiometry="2" />
					<speciesReference species="_GLU" />
					<speciesReference species="_ADP" stoichiometry="2" />
					<speciesReference species="_PI" stoichiometry="2" />
				</listOfProducts>
			</reaction>
			<reaction id="ISO_238" reversible="false">
				<notes>
					<body xmlns="http://www.w3.org/1999/xhtml">
						<p>PPCSb subsystem: Metabolism of cofactors and Vitamins</p>
						<p>PPCSb equation:  atp +  4PPNTO +  CYS &lt;->  ADP +  PI +  4PPNCYS</p>
						<p>PPCSa subsystem: Metabolism of cofactors and Vitamins</p>
						<p>PPCSa equation:  4PPNTO +  CTP +  CYS ->  CMP +  PPI +  4PPNCYS</p>
					</body>
				</notes>
				<annotation>
					<rdf:RDF xmlns:bqbiol="http://biomodels.net/biology-qualifiers/" xmlns:rdf="http://www.w3.org/1999/02/22-rdf-syntax-ns#">
						<rdf:Description rdf:about="#ISO_238">
							<bqbiol:is>
								<rdf:Bag>
									<rdf:li rdf:resource="urn:miriam:ensembl:ENSRNOG00000008572" />
								</rdf:Bag>
							</bqbiol:is>
						</rdf:Description>
					</rdf:RDF>
				</annotation>
				<listOfReactants>
					<speciesReference species="_CYS" />
					<speciesReference species="_4PPNTO" />
					<speciesReference species="_CTP" />
				</listOfReactants>
				<listOfProducts>
					<speciesReference species="_PPI" />
					<speciesReference species="_4PPNCYS" />
					<speciesReference species="_CMP" />
				</listOfProducts>
				<listOfModifiers>
					<modifierSpeciesReference species="_CYS" />
					<modifierSpeciesReference species="_4PPNTO" />
					<modifierSpeciesReference species="_4PPNCYS" />
					<modifierSpeciesReference species="_atp" />
					<modifierSpeciesReference species="_ADP" />
					<modifierSpeciesReference species="_PI" />
				</listOfModifiers>
			</reaction>
			<reaction id="ISO_239" name="Udp-Glucose 4-Epimerase" reversible="true">
				<notes>
					<body xmlns="http://www.w3.org/1999/xhtml">
						<p>GALE subsystem: Carbohydrate Metabolism</p>
						<p>GALE equation:  UDPG &lt;->  UDPGAL</p>
					</body>
				</notes>
				<annotation>
					<rdf:RDF xmlns:bqbiol="http://biomodels.net/biology-qualifiers/" xmlns:rdf="http://www.w3.org/1999/02/22-rdf-syntax-ns#">
						<rdf:Description rdf:about="#ISO_239">
							<bqbiol:is>
								<rdf:Bag>
									<rdf:li rdf:resource="urn:miriam:ensembl:ENSRNOG00000009712" />
								</rdf:Bag>
							</bqbiol:is>
						</rdf:Description>
					</rdf:RDF>
				</annotation>
				<listOfReactants>
					<speciesReference species="_UDPG" />
				</listOfReactants>
				<listOfProducts>
					<speciesReference species="_UDPGAL" />
				</listOfProducts>
			</reaction>
			<reaction id="ISO_24" name="Enolase 1, Alpha Non-Neuron" reversible="true">
				<notes>
					<body xmlns="http://www.w3.org/1999/xhtml">
						<p>ENO1a subsystem: Carbohydrate Metabolism</p>
						<p>ENO1a equation:  2PG &lt;->  PEP</p>
					</body>
				</notes>
				<annotation>
					<rdf:RDF xmlns:bqbiol="http://biomodels.net/biology-qualifiers/" xmlns:rdf="http://www.w3.org/1999/02/22-rdf-syntax-ns#">
						<rdf:Description rdf:about="#ISO_24">
							<bqbiol:is>
								<rdf:Bag>
									<rdf:li rdf:resource="urn:miriam:ensembl:ENSRNOG00000026410" />
									<rdf:li rdf:resource="urn:miriam:ensembl:ENSRNOG00000025066" />
									<rdf:li rdf:resource="urn:miriam:ensembl:ENSRNOG00000039978" />
									<rdf:li rdf:resource="urn:miriam:ensembl:ENSRNOG00000017461" />
									<rdf:li rdf:resource="urn:miriam:ensembl:ENSRNOG00000042272" />
									<rdf:li rdf:resource="urn:miriam:ensembl:ENSRNOG00000031122" />
									<rdf:li rdf:resource="urn:miriam:ensembl:ENSRNOG00000004078" />
									<rdf:li rdf:resource="urn:miriam:ensembl:ENSRNOG00000038934" />
									<rdf:li rdf:resource="urn:miriam:ensembl:ENSRNOG00000026617" />
									<rdf:li rdf:resource="urn:miriam:ensembl:ENSRNOG00000028678" />
									<rdf:li rdf:resource="urn:miriam:ensembl:ENSRNOG00000001511" />
									<rdf:li rdf:resource="urn:miriam:ensembl:ENSRNOG00000043456" />
									<rdf:li rdf:resource="urn:miriam:ensembl:ENSRNOG00000031737" />
									<rdf:li rdf:resource="urn:miriam:ensembl:ENSRNOG00000001512" />
									<rdf:li rdf:resource="urn:miriam:ensembl:ENSRNOG00000013141" />
									<rdf:li rdf:resource="urn:miriam:ensembl:ENSRNOG00000024875" />
								</rdf:Bag>
							</bqbiol:is>
						</rdf:Description>
					</rdf:RDF>
				</annotation>
				<listOfReactants>
					<speciesReference species="_2PG" />
				</listOfReactants>
				<listOfProducts>
					<speciesReference species="_PEP" />
				</listOfProducts>
			</reaction>
			<reaction id="ISO_240" reversible="false">
				<notes>
					<body xmlns="http://www.w3.org/1999/xhtml">
						<p>HMGCLb subsystem: Amino acid metabolism</p>
						<p>HMGCLb equation:  H3MCOAm ->  ACCOAm +  ACTACm</p>
						<p>HMGCLa subsystem: Amino acid metabolism</p>
						<p>HMGCLa equation:  H3MCOA &lt;->  ACCOA +  ACTAC</p>
					</body>
				</notes>
				<annotation>
					<rdf:RDF xmlns:bqbiol="http://biomodels.net/biology-qualifiers/" xmlns:rdf="http://www.w3.org/1999/02/22-rdf-syntax-ns#">
						<rdf:Description rdf:about="#ISO_240">
							<bqbiol:is>
								<rdf:Bag>
									<rdf:li rdf:resource="urn:miriam:ensembl:ENSRNOG00000009325" />
								</rdf:Bag>
							</bqbiol:is>
						</rdf:Description>
					</rdf:RDF>
				</annotation>
				<listOfReactants>
					<speciesReference species="_H3MCOAm" />
				</listOfReactants>
				<listOfProducts>
					<speciesReference species="_ACTACm" />
					<speciesReference species="_ACCOAm" />
				</listOfProducts>
				<listOfModifiers>
					<modifierSpeciesReference species="_ACCOA" />
					<modifierSpeciesReference species="_H3MCOA" />
					<modifierSpeciesReference species="_ACTAC" />
				</listOfModifiers>
			</reaction>
			<reaction id="ISO_241" reversible="false">
				<notes>
					<body xmlns="http://www.w3.org/1999/xhtml">
						<p>URODa subsystem: Metabolism of cofactors and Vitamins</p>
						<p>URODa equation:  Uroporphyrinogen I ->  Coproporphyrinogen I + 4 CO2</p>
						<p>UROD subsystem: Metabolism of cofactors and Vitamins</p>
						<p>UROD equation:  UPRG -> 4 CO2 +  CPP</p>
					</body>
				</notes>
				<annotation>
					<rdf:RDF xmlns:bqbiol="http://biomodels.net/biology-qualifiers/" xmlns:rdf="http://www.w3.org/1999/02/22-rdf-syntax-ns#">
						<rdf:Description rdf:about="#ISO_241">
							<bqbiol:is>
								<rdf:Bag>
									<rdf:li rdf:resource="urn:miriam:ensembl:ENSRNOG00000018211" />
								</rdf:Bag>
							</bqbiol:is>
						</rdf:Description>
					</rdf:RDF>
				</annotation>
				<listOfReactants>
					<speciesReference species="_Uroporphyrinogen_I" />
					<speciesReference species="_UPRG" />
				</listOfReactants>
				<listOfProducts>
					<speciesReference species="_CO2" stoichiometry="8" />
					<speciesReference species="_CPP" />
					<speciesReference species="_Coproporphyrinogen_I" />
				</listOfProducts>
			</reaction>
			<reaction id="ISO_242" reversible="false">
				<notes>
					<body xmlns="http://www.w3.org/1999/xhtml">
						<p>AKR1A4a subsystem: Carbohydrate Metabolism</p>
						<p>AKR1A4a equation:  ACAL +  NADPH ->  ETH +  NADP</p>
						<p>AKR1A4d subsystem: Metabolism of Complex lipids</p>
						<p>AKR1A4d equation:  GLYA +  NADH ->  GL +  NAD</p>
						<p>AKR1A4c subsystem: Carbohydrate Metabolism</p>
						<p>AKR1A4c equation:  ARAB +  NADPH ->  ARAT +  NADP</p>
					</body>
				</notes>
				<annotation>
					<rdf:RDF xmlns:bqbiol="http://biomodels.net/biology-qualifiers/" xmlns:rdf="http://www.w3.org/1999/02/22-rdf-syntax-ns#">
						<rdf:Description rdf:about="#ISO_242">
							<bqbiol:is>
								<rdf:Bag>
									<rdf:li rdf:resource="urn:miriam:ensembl:ENSRNOG00000016727" />
								</rdf:Bag>
							</bqbiol:is>
						</rdf:Description>
					</rdf:RDF>
				</annotation>
				<listOfReactants>
					<speciesReference species="_ACAL" />
					<speciesReference species="_NADPH" stoichiometry="2" />
					<speciesReference species="_ARAB" />
					<speciesReference species="_GLYA" />
					<speciesReference species="_NADH" />
				</listOfReactants>
				<listOfProducts>
					<speciesReference species="_GL" />
					<speciesReference species="_NADP" stoichiometry="2" />
					<speciesReference species="_ETH" />
					<speciesReference species="_NAD" />
					<speciesReference species="_ARAT" />
				</listOfProducts>
			</reaction>
			<reaction id="ISO_243" reversible="true">
				<notes>
					<body xmlns="http://www.w3.org/1999/xhtml">
						<p>UCKb subsystem: Nucleotide metabolism</p>
						<p>UCKb equation:  atp +  CMP &lt;->  ADP +  CDP</p>
						<p>UCKa subsystem: Nucleotide metabolism</p>
						<p>UCKa equation:  atp +  UMP &lt;->  ADP +  UDP</p>
						<p>UCKc subsystem: Nucleotide metabolism</p>
						<p>UCKc equation:  atp +  DCMP &lt;->  ADP +  DCDP</p>
					</body>
				</notes>
				<annotation>
					<rdf:RDF xmlns:bqbiol="http://biomodels.net/biology-qualifiers/" xmlns:rdf="http://www.w3.org/1999/02/22-rdf-syntax-ns#">
						<rdf:Description rdf:about="#ISO_243">
							<bqbiol:is>
								<rdf:Bag>
									<rdf:li rdf:resource="urn:miriam:ensembl:ENSRNOG00000007775" />
									<rdf:li rdf:resource="urn:miriam:ensembl:ENSRNOG00000043265" />
								</rdf:Bag>
							</bqbiol:is>
						</rdf:Description>
					</rdf:RDF>
				</annotation>
				<listOfReactants>
					<speciesReference species="_DCMP" />
					<speciesReference species="_CMP" />
					<speciesReference species="_atp" stoichiometry="3" />
					<speciesReference species="_UMP" />
				</listOfReactants>
				<listOfProducts>
					<speciesReference species="_DCDP" />
					<speciesReference species="_UDP" />
					<speciesReference species="_CDP" />
					<speciesReference species="_ADP" stoichiometry="3" />
				</listOfProducts>
			</reaction>
			<reaction id="ISO_244" reversible="true">
				<notes>
					<body xmlns="http://www.w3.org/1999/xhtml">
						<p>ADH4c subsystem: Amino acid metabolism</p>
						<p>ADH4c equation:  N2-Succinyl-GLUGSAL +  NAD +  H2O &lt;->  NSUCG +  NADH +  H</p>
						<p>ADH4a subsystem: Amino acid metabolism</p>
						<p>ADH4a equation:  P5C +  NAD + 2 H2O &lt;->  GLU +  NADH +  H</p>
						<p>ADH4i subsystem: Amino acid metabolism</p>
						<p>ADH4i equation:  HPRO +  NAD &lt;->  PHC +  NADH +  H</p>
						<p>ADH4d subsystem: Amino acid metabolism</p>
						<p>ADH4d equation:  EHG +  NAD &lt;->  HGLUSA +  NADH +  H2O</p>
						<p>ADH4e subsystem: Amino acid metabolism</p>
						<p>ADH4e equation:  PHC +  NAD + 2 H2O &lt;->  EHG +  NADH +  H</p>
						<p>ADH4f subsystem: Amino acid metabolism</p>
						<p>ADH4f equation:  PHC +  NADP + 2 H2O &lt;->  EHG +  NADPH +  H</p>
						<p>ADH4j subsystem: Amino acid metabolism</p>
						<p>ADH4j equation:  HPRO +  NADP &lt;->  PHC +  NADPH +  H</p>
						<p>ADH4g subsystem: Amino acid metabolism</p>
						<p>ADH4g equation:  GLUGSAL +  NAD +  H2O &lt;->  GLU +  NADH +  H</p>
						<p>ADH4h subsystem: Amino acid metabolism</p>
						<p>ADH4h equation:  HPRO +  FAD &lt;->  PHC +  FADH2</p>
						<p>ADH4b subsystem: Amino acid metabolism</p>
						<p>ADH4b equation:  P5C +  NADP + 2 H2O &lt;->  GLU +  NADPH +  H</p>
					</body>
				</notes>
				<annotation>
					<rdf:RDF xmlns:bqbiol="http://biomodels.net/biology-qualifiers/" xmlns:rdf="http://www.w3.org/1999/02/22-rdf-syntax-ns#">
						<rdf:Description rdf:about="#ISO_244">
							<bqbiol:is>
								<rdf:Bag>
									<rdf:li rdf:resource="urn:miriam:ensembl:ENSRNOG00000042920" />
								</rdf:Bag>
							</bqbiol:is>
						</rdf:Description>
					</rdf:RDF>
				</annotation>
				<listOfReactants>
					<speciesReference species="_EHG" />
					<speciesReference species="_NADP" stoichiometry="3" />
					<speciesReference species="_HPRO" stoichiometry="3" />
					<speciesReference species="_NAD" stoichiometry="6" />
					<speciesReference species="_N2_Succinyl_GLUGSAL" />
					<speciesReference species="_P5C" stoichiometry="2" />
					<speciesReference species="_FAD" />
					<speciesReference species="_H2O" stoichiometry="10" />
					<speciesReference species="_GLUGSAL" />
					<speciesReference species="_PHC" stoichiometry="2" />
				</listOfReactants>
				<listOfProducts>
					<speciesReference species="_EHG" stoichiometry="2" />
					<speciesReference species="_FADH2" />
					<speciesReference species="_NADPH" stoichiometry="3" />
					<speciesReference species="_HGLUSA" />
					<speciesReference species="_NSUCG" />
					<speciesReference species="_H2O" />
					<speciesReference species="_GLU" stoichiometry="3" />
					<speciesReference species="_H" stoichiometry="8" />
					<speciesReference species="_PHC" stoichiometry="3" />
					<speciesReference species="_NADH" stoichiometry="6" />
				</listOfProducts>
			</reaction>
			<reaction id="ISO_245" name="Arginine Decarboxylase " reversible="true">
				<notes>
					<body xmlns="http://www.w3.org/1999/xhtml">
						<p>ADC subsystem: Amino acid metabolism</p>
						<p>ADC equation:  ARG &lt;->  Agmatine +  CO2</p>
					</body>
				</notes>
				<annotation>
					<rdf:RDF xmlns:bqbiol="http://biomodels.net/biology-qualifiers/" xmlns:rdf="http://www.w3.org/1999/02/22-rdf-syntax-ns#">
						<rdf:Description rdf:about="#ISO_245">
							<bqbiol:is>
								<rdf:Bag>
									<rdf:li rdf:resource="urn:miriam:ensembl:ENSRNOG00000005424" />
									<rdf:li rdf:resource="urn:miriam:ensembl:ENSRNOG00000042650" />
								</rdf:Bag>
							</bqbiol:is>
						</rdf:Description>
					</rdf:RDF>
				</annotation>
				<listOfReactants>
					<speciesReference species="_ARG" />
				</listOfReactants>
				<listOfProducts>
					<speciesReference species="_CO2" />
					<speciesReference species="_Agmatine" />
				</listOfProducts>
			</reaction>
			<reaction id="ISO_246" reversible="true">
				<notes>
					<body xmlns="http://www.w3.org/1999/xhtml">
						<p>AK4 subsystem: Nucleotide metabolism</p>
						<p>AK4 equation:  GTPm +  AMPm &lt;->  ADPm +  GDPm</p>
						<p>AK5b subsystem: Nucleotide metabolism</p>
						<p>AK5b equation:  GTP +  CMP &lt;->  CDP +  GDP</p>
						<p>AK1a subsystem: Carbohydrate Metabolism</p>
						<p>AK1a equation:  atp +  AMP &lt;-> 2 ADP</p>
						<p>AK5a subsystem: Nucleotide metabolism</p>
						<p>AK5a equation:  GTP +  AMP &lt;->  ADP +  GDP</p>
						<p>AK5c subsystem: Nucleotide metabolism</p>
						<p>AK5c equation:  GTP +  DCMP &lt;->  DCDP +  GDP</p>
						<p>AK1b subsystem: Nucleotide metabolism</p>
						<p>AK1b equation:  atp +  DAMP &lt;->  ADP +  DADP</p>
						<p>AK2b subsystem: Nucleotide metabolism</p>
						<p>AK2b equation:  atpm +  DAMPm &lt;->  ADPm +  DADPm</p>
						<p>AK2a subsystem: Nucleotide metabolism</p>
						<p>AK2a equation:  atpm +  AMPm &lt;-> 2 ADPm</p>
					</body>
				</notes>
				<annotation>
					<rdf:RDF xmlns:bqbiol="http://biomodels.net/biology-qualifiers/" xmlns:rdf="http://www.w3.org/1999/02/22-rdf-syntax-ns#">
						<rdf:Description rdf:about="#ISO_246">
							<bqbiol:is>
								<rdf:Bag>
									<rdf:li rdf:resource="urn:miriam:ensembl:ENSRNOG00000000122" />
								</rdf:Bag>
							</bqbiol:is>
						</rdf:Description>
					</rdf:RDF>
				</annotation>
				<listOfReactants>
					<speciesReference species="_DAMPm" />
					<speciesReference species="_DCMP" />
					<speciesReference species="_AMP" stoichiometry="2" />
					<speciesReference species="_GTPm" />
					<speciesReference species="_DAMP" />
					<speciesReference species="_CMP" />
					<speciesReference species="_GTP" stoichiometry="3" />
					<speciesReference species="_atpm" stoichiometry="2" />
					<speciesReference species="_atp" stoichiometry="2" />
					<speciesReference species="_AMPm" stoichiometry="2" />
				</listOfReactants>
				<listOfProducts>
					<speciesReference species="_ADPm" stoichiometry="4" />
					<speciesReference species="_DCDP" />
					<speciesReference species="_DADPm" />
					<speciesReference species="_GDPm" />
					<speciesReference species="_ADP" stoichiometry="4" />
					<speciesReference species="_GDP" stoichiometry="3" />
					<speciesReference species="_CDP" />
					<speciesReference species="_DADP" />
				</listOfProducts>
			</reaction>
			<reaction id="ISO_247" name="L-Tyrosine:Trnatyr Ligase (Amp-Forming)" reversible="true">
				<notes>
					<body xmlns="http://www.w3.org/1999/xhtml">
						<p>YARS subsystem: Amino acid metabolism</p>
						<p>YARS equation:  atp +  TYR +  tRNA(Tyr) &lt;->  AMP +  PPI +  L-Tyrosyl-tRNA(Tyr)</p>
					</body>
				</notes>
				<annotation>
					<rdf:RDF xmlns:bqbiol="http://biomodels.net/biology-qualifiers/" xmlns:rdf="http://www.w3.org/1999/02/22-rdf-syntax-ns#">
						<rdf:Description rdf:about="#ISO_247">
							<bqbiol:is>
								<rdf:Bag>
									<rdf:li rdf:resource="urn:miriam:ensembl:ENSRNOG00000007213" />
								</rdf:Bag>
							</bqbiol:is>
						</rdf:Description>
					</rdf:RDF>
				</annotation>
				<listOfReactants>
					<speciesReference species="_tRNA_Tyr_" />
					<speciesReference species="_TYR" />
					<speciesReference species="_atp" />
				</listOfReactants>
				<listOfProducts>
					<speciesReference species="_PPI" />
					<speciesReference species="_L_Tyrosyl_tRNA_Tyr_" />
					<speciesReference species="_AMP" />
				</listOfProducts>
			</reaction>
			<reaction id="ISO_248" reversible="false">
				<notes>
					<body xmlns="http://www.w3.org/1999/xhtml">
						<p>FFE03 subsystem: Lipid Metabolism</p>
						<p>FFE03 equation: HDECOA + NADPH  + H -> PALCOA + NADP</p>
						<p>FFE04 subsystem: Lipid Metabolism</p>
						<p>FFE04 equation: OECOA + NADPH + H -> OCOA + NADP</p>
						<p>FFEM06 subsystem: Lipid Metabolism</p>
						<p>FFEM06 equation: TDDCOAm + NADPHm  + Hm  -> LCOAm + NADPm</p>
						<p>FFE24 subsystem: Lipid Metabolism</p>
						<p>FFE24 equation: DECOA + NADPH + H -> DCOA + NADP</p>
						<p>FFEM25 subsystem: Lipid Metabolism</p>
						<p>FFEM25 equation: HECOAm + NADPHm  + Hm  -> HCOAm + NADPm</p>
						<p>FFE25 subsystem: Lipid Metabolism</p>
						<p>FFE25 equation: HECOA + NADPH + H -> HCOA + NADP</p>
						<p>FFEM08 subsystem: Lipid Metabolism</p>
						<p>FFEM08 equation: TDECOAm + NADPHm  + Hm  -> TCOAm + NADPm</p>
						<p>FFEM03 subsystem: Lipid Metabolism</p>
						<p>FFEM03 equation: HDECOAm + NADPHm  + Hm -> PALCOAm + NADPm</p>
						<p>FFEM04 subsystem: Lipid Metabolism</p>
						<p>FFEM04 equation: OECOAm + NADPHm + Hm -> OCOAm + NADPm</p>
						<p>FFEM24 subsystem: Lipid Metabolism</p>
						<p>FFEM24 equation: DECOAm + NADPHm  + Hm  -> DCOAm + NADPm</p>
						<p>FFE08 subsystem: Lipid Metabolism</p>
						<p>FFE08 equation: TDECOA + NADPH + H -> TCOA + NADP</p>
						<p>FFE06 subsystem: Lipid Metabolism</p>
						<p>FFE06 equation: TDDCOA + NADPH + H -> LCOA + NADP</p>
					</body>
				</notes>
				<annotation>
					<rdf:RDF xmlns:bqbiol="http://biomodels.net/biology-qualifiers/" xmlns:rdf="http://www.w3.org/1999/02/22-rdf-syntax-ns#">
						<rdf:Description rdf:about="#ISO_248">
							<bqbiol:is>
								<rdf:Bag>
									<rdf:li rdf:resource="urn:miriam:ensembl:ENSRNOG00000028047" />
								</rdf:Bag>
							</bqbiol:is>
						</rdf:Description>
					</rdf:RDF>
				</annotation>
				<listOfReactants>
					<speciesReference species="_OECOAm" />
					<speciesReference species="_DECOAm" />
					<speciesReference species="_TDDCOAm" />
					<speciesReference species="_HECOA" />
					<speciesReference species="_TDECOAm" />
					<speciesReference species="_TDDCOA" />
					<speciesReference species="_HECOAm" />
					<speciesReference species="_DECOA" />
					<speciesReference species="_NADPH" stoichiometry="6" />
					<speciesReference species="_HDECOAm" />
					<speciesReference species="_Hm" stoichiometry="6" />
					<speciesReference species="_OECOA" />
					<speciesReference species="_NADPHm" stoichiometry="6" />
					<speciesReference species="_HDECOA" />
					<speciesReference species="_H" stoichiometry="6" />
					<speciesReference species="_TDECOA" />
				</listOfReactants>
				<listOfProducts>
					<speciesReference species="_LCOA" />
					<speciesReference species="_NADP" stoichiometry="6" />
					<speciesReference species="_PALCOAm" />
					<speciesReference species="_DCOAm" />
					<speciesReference species="_PALCOA" />
					<speciesReference species="_NADPm" stoichiometry="6" />
					<speciesReference species="_TCOAm" />
					<speciesReference species="_TCOA" />
					<speciesReference species="_OCOAm" />
					<speciesReference species="_LCOAm" />
					<speciesReference species="_HCOAm" />
					<speciesReference species="_DCOA" />
					<speciesReference species="_HCOA" />
					<speciesReference species="_OCOA" />
				</listOfProducts>
			</reaction>
			<reaction id="ISO_249" name="6-Phosphogluconate Dehydrogenase, Decarboxylating" reversible="true">
				<notes>
					<body xmlns="http://www.w3.org/1999/xhtml">
						<p>PGD subsystem: Carbohydrate Metabolism</p>
						<p>PGD equation:  D6PGC +  NADP &lt;->  RL5P +  CO2 +  NADPH</p>
					</body>
				</notes>
				<annotation>
					<rdf:RDF xmlns:bqbiol="http://biomodels.net/biology-qualifiers/" xmlns:rdf="http://www.w3.org/1999/02/22-rdf-syntax-ns#">
						<rdf:Description rdf:about="#ISO_249">
							<bqbiol:is>
								<rdf:Bag>
									<rdf:li rdf:resource="urn:miriam:ensembl:ENSRNOG00000023562" />
								</rdf:Bag>
							</bqbiol:is>
						</rdf:Description>
					</rdf:RDF>
				</annotation>
				<listOfReactants>
					<speciesReference species="_NADP" />
					<speciesReference species="_D6PGC" />
				</listOfReactants>
				<listOfProducts>
					<speciesReference species="_CO2" />
					<speciesReference species="_NADPH" />
					<speciesReference species="_RL5P" />
				</listOfProducts>
			</reaction>
			<reaction id="ISO_25" name="Glutathione Peroxidase 5" reversible="true">
				<notes>
					<body xmlns="http://www.w3.org/1999/xhtml">
						<p>GPX5 subsystem: Metabolism of other amino acids</p>
						<p>GPX5 equation: 2 RGT +  H2O2 &lt;->  OGT</p>
					</body>
				</notes>
				<annotation>
					<rdf:RDF xmlns:bqbiol="http://biomodels.net/biology-qualifiers/" xmlns:rdf="http://www.w3.org/1999/02/22-rdf-syntax-ns#">
						<rdf:Description rdf:about="#ISO_25">
							<bqbiol:is>
								<rdf:Bag>
									<rdf:li rdf:resource="urn:miriam:ensembl:ENSRNOG00000018596" />
									<rdf:li rdf:resource="urn:miriam:ensembl:ENSRNOG00000018473" />
									<rdf:li rdf:resource="urn:miriam:ensembl:ENSRNOG00000038455" />
								</rdf:Bag>
							</bqbiol:is>
						</rdf:Description>
					</rdf:RDF>
				</annotation>
				<listOfReactants>
					<speciesReference species="_H2O2" />
					<speciesReference species="_RGT" stoichiometry="2" />
				</listOfReactants>
				<listOfProducts>
					<speciesReference species="_OGT" />
				</listOfProducts>
			</reaction>
			<reaction id="ISO_250" name="6-Phosphogluconolactonase" reversible="false">
				<notes>
					<body xmlns="http://www.w3.org/1999/xhtml">
						<p>PGLS subsystem: Carbohydrate Metabolism</p>
						<p>PGLS equation:  D6PGL ->  D6PGC</p>
					</body>
				</notes>
				<annotation>
					<rdf:RDF xmlns:bqbiol="http://biomodels.net/biology-qualifiers/" xmlns:rdf="http://www.w3.org/1999/02/22-rdf-syntax-ns#">
						<rdf:Description rdf:about="#ISO_250">
							<bqbiol:is>
								<rdf:Bag>
									<rdf:li rdf:resource="urn:miriam:ensembl:ENSRNOG00000039357" />
									<rdf:li rdf:resource="urn:miriam:ensembl:ENSRNOG00000017523" />
								</rdf:Bag>
							</bqbiol:is>
						</rdf:Description>
					</rdf:RDF>
				</annotation>
				<listOfReactants>
					<speciesReference species="_D6PGL" />
				</listOfReactants>
				<listOfProducts>
					<speciesReference species="_D6PGC" />
				</listOfProducts>
			</reaction>
			<reaction id="ISO_251" name="Nicotinamide Nucleotide Adenylyltransferase 2" reversible="true">
				<notes>
					<body xmlns="http://www.w3.org/1999/xhtml">
						<p>NMNAT2 subsystem: Metabolism of cofactors and Vitamins</p>
						<p>NMNAT2 equation:  atp +  NAMRN &lt;->  PPI +  NAD</p>
					</body>
				</notes>
				<annotation>
					<rdf:RDF xmlns:bqbiol="http://biomodels.net/biology-qualifiers/" xmlns:rdf="http://www.w3.org/1999/02/22-rdf-syntax-ns#">
						<rdf:Description rdf:about="#ISO_251">
							<bqbiol:is>
								<rdf:Bag>
									<rdf:li rdf:resource="urn:miriam:ensembl:ENSRNOG00000015962" />
									<rdf:li rdf:resource="urn:miriam:ensembl:ENSRNOG00000013585" />
								</rdf:Bag>
							</bqbiol:is>
						</rdf:Description>
					</rdf:RDF>
				</annotation>
				<listOfReactants>
					<speciesReference species="_NAMRN" />
					<speciesReference species="_atp" />
				</listOfReactants>
				<listOfProducts>
					<speciesReference species="_PPI" />
					<speciesReference species="_NAD" />
				</listOfProducts>
			</reaction>
			<reaction id="ISO_252" name="5,10-Methylenetetrahydrofolate Reductase" reversible="true">
				<notes>
					<body xmlns="http://www.w3.org/1999/xhtml">
						<p>MTHFR subsystem: Energy metabolism</p>
						<p>MTHFR equation:  MTHF +  NADP &lt;->  METTHF +  NADPH +  H</p>
					</body>
				</notes>
				<annotation>
					<rdf:RDF xmlns:bqbiol="http://biomodels.net/biology-qualifiers/" xmlns:rdf="http://www.w3.org/1999/02/22-rdf-syntax-ns#">
						<rdf:Description rdf:about="#ISO_252">
							<bqbiol:is>
								<rdf:Bag>
									<rdf:li rdf:resource="urn:miriam:ensembl:ENSRNOG00000008553" />
								</rdf:Bag>
							</bqbiol:is>
						</rdf:Description>
					</rdf:RDF>
				</annotation>
				<listOfReactants>
					<speciesReference species="_NADP" />
					<speciesReference species="_MTHF" />
				</listOfReactants>
				<listOfProducts>
					<speciesReference species="_METTHF" />
					<speciesReference species="_NADPH" />
					<speciesReference species="_H" />
				</listOfProducts>
			</reaction>
			<reaction id="ISO_253" name="Nad Kinase" reversible="true">
				<notes>
					<body xmlns="http://www.w3.org/1999/xhtml">
						<p>NADK subsystem: Metabolism of cofactors and Vitamins</p>
						<p>NADK equation:  atp +  NAD &lt;->  ADP +  NADP</p>
					</body>
				</notes>
				<annotation>
					<rdf:RDF xmlns:bqbiol="http://biomodels.net/biology-qualifiers/" xmlns:rdf="http://www.w3.org/1999/02/22-rdf-syntax-ns#">
						<rdf:Description rdf:about="#ISO_253">
							<bqbiol:is>
								<rdf:Bag>
									<rdf:li rdf:resource="urn:miriam:ensembl:ENSRNOG00000016936" />
								</rdf:Bag>
							</bqbiol:is>
						</rdf:Description>
					</rdf:RDF>
				</annotation>
				<listOfReactants>
					<speciesReference species="_NAD" />
					<speciesReference species="_atp" />
				</listOfReactants>
				<listOfProducts>
					<speciesReference species="_NADP" />
					<speciesReference species="_ADP" />
				</listOfProducts>
			</reaction>
			<reaction id="ISO_254" name="Bone Marrow Stromal Cell Antigen 1" reversible="false">
				<notes>
					<body xmlns="http://www.w3.org/1999/xhtml">
						<p>BST1 subsystem: Metabolism of cofactors and Vitamins</p>
						<p>BST1 equation:  NADP +  H2O ->  NAM +  ADPRIB2P</p>
					</body>
				</notes>
				<annotation>
					<rdf:RDF xmlns:bqbiol="http://biomodels.net/biology-qualifiers/" xmlns:rdf="http://www.w3.org/1999/02/22-rdf-syntax-ns#">
						<rdf:Description rdf:about="#ISO_254">
							<bqbiol:is>
								<rdf:Bag>
									<rdf:li rdf:resource="urn:miriam:ensembl:ENSRNOG00000003064" />
								</rdf:Bag>
							</bqbiol:is>
						</rdf:Description>
					</rdf:RDF>
				</annotation>
				<listOfReactants>
					<speciesReference species="_NADP" />
					<speciesReference species="_H2O" />
				</listOfReactants>
				<listOfProducts>
					<speciesReference species="_NAM" />
					<speciesReference species="_ADPRIB2P" />
				</listOfProducts>
			</reaction>
			<reaction id="ISO_255" name="Cd38 Antigen" reversible="true">
				<notes>
					<body xmlns="http://www.w3.org/1999/xhtml">
						<p>CD38 subsystem: Metabolism of cofactors and Vitamins</p>
						<p>CD38 equation:  NAD &lt;->  NAM +  ADPRIB</p>
					</body>
				</notes>
				<annotation>
					<rdf:RDF xmlns:bqbiol="http://biomodels.net/biology-qualifiers/" xmlns:rdf="http://www.w3.org/1999/02/22-rdf-syntax-ns#">
						<rdf:Description rdf:about="#ISO_255">
							<bqbiol:is>
								<rdf:Bag>
									<rdf:li rdf:resource="urn:miriam:ensembl:ENSRNOG00000003069" />
								</rdf:Bag>
							</bqbiol:is>
						</rdf:Description>
					</rdf:RDF>
				</annotation>
				<listOfReactants>
					<speciesReference species="_NAD" />
				</listOfReactants>
				<listOfProducts>
					<speciesReference species="_ADPRIB" />
					<speciesReference species="_NAM" />
				</listOfProducts>
			</reaction>
			<reaction id="ISO_256" reversible="true">
				<notes>
					<body xmlns="http://www.w3.org/1999/xhtml">
						<p>RBKS1 subsystem: Carbohydrate Metabolism</p>
						<p>RBKS1 equation:  atp +  RIB &lt;->  ADP +  R5P</p>
						<p>RBKS subsystem: Carbohydrate Metabolism</p>
						<p>RBKS equation:  DR5P +  ADP &lt;->  DRIB +  atp</p>
					</body>
				</notes>
				<annotation>
					<rdf:RDF xmlns:bqbiol="http://biomodels.net/biology-qualifiers/" xmlns:rdf="http://www.w3.org/1999/02/22-rdf-syntax-ns#">
						<rdf:Description rdf:about="#ISO_256">
							<bqbiol:is>
								<rdf:Bag>
									<rdf:li rdf:resource="urn:miriam:ensembl:ENSRNOG00000004710" />
								</rdf:Bag>
							</bqbiol:is>
						</rdf:Description>
					</rdf:RDF>
				</annotation>
				<listOfReactants>
					<speciesReference species="_DR5P" />
					<speciesReference species="_atp" />
					<speciesReference species="_ADP" />
					<speciesReference species="_RIB" />
				</listOfReactants>
				<listOfProducts>
					<speciesReference species="_DRIB" />
					<speciesReference species="_atp" />
					<speciesReference species="_R5P" />
					<speciesReference species="_ADP" />
				</listOfProducts>
			</reaction>
			<reaction id="ISO_257" reversible="true">
				<notes>
					<body xmlns="http://www.w3.org/1999/xhtml">
						<p>PGM2b subsystem: Metabolism of Complex Carbohydrates</p>
						<p>PGM2b equation:  G6P &lt;->  G1P</p>
						<p>PGM2a subsystem: Carbohydrate Metabolism</p>
						<p>PGM2a equation:  R5P &lt;->  R1P</p>
					</body>
				</notes>
				<annotation>
					<rdf:RDF xmlns:bqbiol="http://biomodels.net/biology-qualifiers/" xmlns:rdf="http://www.w3.org/1999/02/22-rdf-syntax-ns#">
						<rdf:Description rdf:about="#ISO_257">
							<bqbiol:is>
								<rdf:Bag>
									<rdf:li rdf:resource="urn:miriam:ensembl:ENSRNOG00000002185" />
								</rdf:Bag>
							</bqbiol:is>
						</rdf:Description>
					</rdf:RDF>
				</annotation>
				<listOfReactants>
					<speciesReference species="_R5P" />
					<speciesReference species="_G6P" />
				</listOfReactants>
				<listOfProducts>
					<speciesReference species="_R1P" />
					<speciesReference species="_G1P" />
				</listOfProducts>
			</reaction>
			<reaction id="ISO_258" name="Udp-Glucose Dehydrogenase" reversible="true">
				<notes>
					<body xmlns="http://www.w3.org/1999/xhtml">
						<p>UGDH subsystem: Carbohydrate Metabolism</p>
						<p>UGDH equation:  UDPG + 2 NAD &lt;->  UDPGN + 2 NADH</p>
					</body>
				</notes>
				<annotation>
					<rdf:RDF xmlns:bqbiol="http://biomodels.net/biology-qualifiers/" xmlns:rdf="http://www.w3.org/1999/02/22-rdf-syntax-ns#">
						<rdf:Description rdf:about="#ISO_258">
							<bqbiol:is>
								<rdf:Bag>
									<rdf:li rdf:resource="urn:miriam:ensembl:ENSRNOG00000002643" />
								</rdf:Bag>
							</bqbiol:is>
						</rdf:Description>
					</rdf:RDF>
				</annotation>
				<listOfReactants>
					<speciesReference species="_NAD" stoichiometry="2" />
					<speciesReference species="_UDPG" />
				</listOfReactants>
				<listOfProducts>
					<speciesReference species="_UDPGN" />
					<speciesReference species="_NADH" stoichiometry="2" />
				</listOfProducts>
			</reaction>
			<reaction id="ISO_259" name="Glucosamine-6-Phosphate Deaminase" reversible="true">
				<notes>
					<body xmlns="http://www.w3.org/1999/xhtml">
						<p>GNPI subsystem: Metabolism of Complex Carbohydrates</p>
						<p>GNPI equation:  F6P +  NH3 &lt;->  GA6P</p>
					</body>
				</notes>
				<annotation>
					<rdf:RDF xmlns:bqbiol="http://biomodels.net/biology-qualifiers/" xmlns:rdf="http://www.w3.org/1999/02/22-rdf-syntax-ns#">
						<rdf:Description rdf:about="#ISO_259">
							<bqbiol:is>
								<rdf:Bag>
									<rdf:li rdf:resource="urn:miriam:ensembl:ENSRNOG00000002177" />
								</rdf:Bag>
							</bqbiol:is>
						</rdf:Description>
					</rdf:RDF>
				</annotation>
				<listOfReactants>
					<speciesReference species="_NH3" />
					<speciesReference species="_F6P" />
				</listOfReactants>
				<listOfProducts>
					<speciesReference species="_GA6P" />
				</listOfProducts>
			</reaction>
			<reaction id="ISO_26" reversible="false">
				<notes>
					<body xmlns="http://www.w3.org/1999/xhtml">
						<p>TYR1 subsystem: Amino acid metabolism</p>
						<p>TYR1 equation:  TYR +  GLU +  O2 ->  PQQ</p>
						<p>TYR6 subsystem: Amino acid metabolism</p>
						<p>TYR6 equation:  DHPHE +  TYR +  O2 ->  Dopaquinone +  DHPHE +  H2O</p>
						<p>TYR2 subsystem: Amino acid metabolism</p>
						<p>TYR2 equation: 2 TYR + 3.5 O2 ->  DHPHE +  MEL +  CO2</p>
						<p>TYR5 subsystem: Amino acid metabolism</p>
						<p>TYR5 equation:  L-Dopachrome ->  DHI +  CO2</p>
						<p>TYR4 subsystem: Amino acid metabolism</p>
						<p>TYR4 equation: 2 DHI +  O2 -> 2 Indole-5,6-quinone + 2 H2O</p>
						<p>TYR3 subsystem: Metabolism of cofactors and Vitamins</p>
						<p>TYR3 equation: 2 HQN + 2 O2 -> 2 QN</p>
						<p>TYR7 subsystem: Amino acid metabolism</p>
						<p>TYR7 equation:  TYR +  O2 ->  DHPHE +  H2O</p>
					</body>
				</notes>
				<annotation>
					<rdf:RDF xmlns:bqbiol="http://biomodels.net/biology-qualifiers/" xmlns:rdf="http://www.w3.org/1999/02/22-rdf-syntax-ns#">
						<rdf:Description rdf:about="#ISO_26">
							<bqbiol:is>
								<rdf:Bag>
									<rdf:li rdf:resource="urn:miriam:ensembl:ENSRNOG00000016421" />
								</rdf:Bag>
							</bqbiol:is>
						</rdf:Description>
					</rdf:RDF>
				</annotation>
				<listOfReactants>
					<speciesReference species="_DHPHE" />
					<speciesReference species="_HQN" stoichiometry="2" />
					<speciesReference species="_DHI" stoichiometry="2" />
					<speciesReference species="_L_Dopachrome" />
					<speciesReference species="_O2" stoichiometry="9.5" />
					<speciesReference species="_TYR" stoichiometry="5" />
					<speciesReference species="_GLU" />
				</listOfReactants>
				<listOfProducts>
					<speciesReference species="_DHPHE" stoichiometry="2" />
					<speciesReference species="_DHI" />
					<speciesReference species="_CO2" stoichiometry="2" />
					<speciesReference species="_Dopaquinone" />
					<speciesReference species="_Indole_5_6_quinone" stoichiometry="2" />
					<speciesReference species="_PQQ" />
					<speciesReference species="_H2O" stoichiometry="4" />
					<speciesReference species="_QN" stoichiometry="2" />
					<speciesReference species="_MEL" />
				</listOfProducts>
			</reaction>
			<reaction id="ISO_260" name="Amidophosphoribosyltransferase" reversible="false">
				<notes>
					<body xmlns="http://www.w3.org/1999/xhtml">
						<p>PRPS2 subsystem: Nucleotide metabolism</p>
						<p>PRPS2 equation:  PRPP +  GLN ->  PPI +  GLU +  PRAM</p>
					</body>
				</notes>
				<annotation>
					<rdf:RDF xmlns:bqbiol="http://biomodels.net/biology-qualifiers/" xmlns:rdf="http://www.w3.org/1999/02/22-rdf-syntax-ns#">
						<rdf:Description rdf:about="#ISO_260">
							<bqbiol:is>
								<rdf:Bag>
									<rdf:li rdf:resource="urn:miriam:ensembl:ENSRNOG00000002128" />
								</rdf:Bag>
							</bqbiol:is>
						</rdf:Description>
					</rdf:RDF>
				</annotation>
				<listOfReactants>
					<speciesReference species="_PRPP" />
					<speciesReference species="_GLN" />
				</listOfReactants>
				<listOfProducts>
					<speciesReference species="_PRAM" />
					<speciesReference species="_PPI" />
					<speciesReference species="_GLU" />
				</listOfProducts>
			</reaction>
			<reaction id="ISO_261" reversible="true">
				<notes>
					<body xmlns="http://www.w3.org/1999/xhtml">
						<p>PAICS subsystem: Nucleotide metabolism</p>
						<p>PAICS equation:  CAIR +  atp +  ASP &lt;->  ADP +  PI +  SAICAR</p>
						<p>PAICSa subsystem: Nucleotide metabolism</p>
						<p>PAICSa equation:  CAIR &lt;->  AIR +  CO2</p>
					</body>
				</notes>
				<annotation>
					<rdf:RDF xmlns:bqbiol="http://biomodels.net/biology-qualifiers/" xmlns:rdf="http://www.w3.org/1999/02/22-rdf-syntax-ns#">
						<rdf:Description rdf:about="#ISO_261">
							<bqbiol:is>
								<rdf:Bag>
									<rdf:li rdf:resource="urn:miriam:ensembl:ENSRNOG00000002101" />
								</rdf:Bag>
							</bqbiol:is>
						</rdf:Description>
					</rdf:RDF>
				</annotation>
				<listOfReactants>
					<speciesReference species="_ASP" />
					<speciesReference species="_CAIR" stoichiometry="2" />
					<speciesReference species="_atp" />
				</listOfReactants>
				<listOfProducts>
					<speciesReference species="_CO2" />
					<speciesReference species="_AIR" />
					<speciesReference species="_SAICAR" />
					<speciesReference species="_ADP" />
					<speciesReference species="_PI" />
				</listOfProducts>
			</reaction>
			<reaction id="ISO_262" name="Sulfotransferase, Estrogen Preferring" reversible="false">
				<notes>
					<body xmlns="http://www.w3.org/1999/xhtml">
						<p>STE subsystem: Energy metabolism</p>
						<p>STE equation:  PAPS +  EST ->  PAP +  ESTS</p>
					</body>
				</notes>
				<annotation>
					<rdf:RDF xmlns:bqbiol="http://biomodels.net/biology-qualifiers/" xmlns:rdf="http://www.w3.org/1999/02/22-rdf-syntax-ns#">
						<rdf:Description rdf:about="#ISO_262">
							<bqbiol:is>
								<rdf:Bag>
									<rdf:li rdf:resource="urn:miriam:ensembl:ENSRNOG00000031833" />
									<rdf:li rdf:resource="urn:miriam:ensembl:ENSRNOG00000040195" />
									<rdf:li rdf:resource="urn:miriam:ensembl:ENSRNOG00000042111" />
									<rdf:li rdf:resource="urn:miriam:ensembl:ENSRNOG00000001957" />
								</rdf:Bag>
							</bqbiol:is>
						</rdf:Description>
					</rdf:RDF>
				</annotation>
				<listOfReactants>
					<speciesReference species="_PAPS" />
					<speciesReference species="_EST" />
				</listOfReactants>
				<listOfProducts>
					<speciesReference species="_ESTS" />
					<speciesReference species="_PAP" />
				</listOfProducts>
			</reaction>
			<reaction id="ISO_263" name="Phosphatidate Cytidylyltransferase 1 [Fragment]" reversible="true">
				<notes>
					<body xmlns="http://www.w3.org/1999/xhtml">
						<p>CDS1 subsystem: Lipid metabolism</p>
						<p>CDS1 equation:  PA +  CTP &lt;->  CDPDG +  PPI</p>
					</body>
				</notes>
				<annotation>
					<rdf:RDF xmlns:bqbiol="http://biomodels.net/biology-qualifiers/" xmlns:rdf="http://www.w3.org/1999/02/22-rdf-syntax-ns#">
						<rdf:Description rdf:about="#ISO_263">
							<bqbiol:is>
								<rdf:Bag>
									<rdf:li rdf:resource="urn:miriam:ensembl:ENSRNOG00000002142" />
								</rdf:Bag>
							</bqbiol:is>
						</rdf:Description>
					</rdf:RDF>
				</annotation>
				<listOfReactants>
					<speciesReference species="_PA" />
					<speciesReference species="_CTP" />
				</listOfReactants>
				<listOfProducts>
					<speciesReference species="_PPI" />
					<speciesReference species="_CDPDG" />
				</listOfProducts>
			</reaction>
			<reaction id="ISO_264" reversible="false">
				<notes>
					<body xmlns="http://www.w3.org/1999/xhtml">
						<p>DCKa subsystem: Nucleotide metabolism</p>
						<p>DCKa equation:  atp +  ADN &lt;->  ADP +  AMP</p>
						<p>DCKb subsystem: Nucleotide metabolism</p>
						<p>DCKb equation:  DC +  atp ->  DCMP +  ADP</p>
					</body>
				</notes>
				<annotation>
					<rdf:RDF xmlns:bqbiol="http://biomodels.net/biology-qualifiers/" xmlns:rdf="http://www.w3.org/1999/02/22-rdf-syntax-ns#">
						<rdf:Description rdf:about="#ISO_264">
							<bqbiol:is>
								<rdf:Bag>
									<rdf:li rdf:resource="urn:miriam:ensembl:ENSRNOG00000003296" />
								</rdf:Bag>
							</bqbiol:is>
						</rdf:Description>
					</rdf:RDF>
				</annotation>
				<listOfReactants>
					<speciesReference species="_DC" />
					<speciesReference species="_atp" />
				</listOfReactants>
				<listOfProducts>
					<speciesReference species="_DCMP" />
					<speciesReference species="_ADP" />
				</listOfProducts>
				<listOfModifiers>
					<modifierSpeciesReference species="_AMP" />
					<modifierSpeciesReference species="_ADN" />
					<modifierSpeciesReference species="_atp" />
					<modifierSpeciesReference species="_ADP" />
				</listOfModifiers>
			</reaction>
			<reaction id="ISO_265" name="Phosphoserine Phosphatase" reversible="false">
				<notes>
					<body xmlns="http://www.w3.org/1999/xhtml">
						<p>PSP subsystem: Amino acid metabolism</p>
						<p>PSP equation:  3PSER ->  PI +  SER</p>
					</body>
				</notes>
				<annotation>
					<rdf:RDF xmlns:bqbiol="http://biomodels.net/biology-qualifiers/" xmlns:rdf="http://www.w3.org/1999/02/22-rdf-syntax-ns#">
						<rdf:Description rdf:about="#ISO_265">
							<bqbiol:is>
								<rdf:Bag>
									<rdf:li rdf:resource="urn:miriam:ensembl:ENSRNOG00000000925" />
								</rdf:Bag>
							</bqbiol:is>
						</rdf:Description>
					</rdf:RDF>
				</annotation>
				<listOfReactants>
					<speciesReference species="_3PSER" />
				</listOfReactants>
				<listOfProducts>
					<speciesReference species="_SER" />
					<speciesReference species="_PI" />
				</listOfProducts>
			</reaction>
			<reaction id="ISO_266" reversible="false">
				<notes>
					<body xmlns="http://www.w3.org/1999/xhtml">
						<p>ADH7b subsystem: Metabolism of other amino acids</p>
						<p>ADH7b equation:  bAPAm +  NADm ->  bALAm +  NADHm</p>
						<p>ADH5 subsystem: Amino acid metabolism</p>
						<p>ADH5 equation:  GABALm +  NADPm ->  GABAm +  NADPHm</p>
						<p>AHD5d subsystem: Amino acid metabolism</p>
						<p>AHD5d equation:  MMS +  NADm +  COAm ->  MMCOA +  NADHm</p>
						<p>ADH3p subsystem: Carbohydrate Metabolism</p>
						<p>ADH3p equation:  ACALm +  NADm ->  NADHm +  ACm</p>
						<p>ADHa subsystem: Metabolism of Complex lipids</p>
						<p>ADHa equation:  GLYTm +  NADHm &lt;->  GLYAm +  NADm</p>
						<p>ADHb subsystem: Amino acid metabolism</p>
						<p>ADHb equation:  INAAm +  NADm ->  INACm +  NADHm</p>
						<p>ADH7e subsystem: Amino acid metabolism</p>
						<p>ADH7e equation:  IMAAm +  NADm ->  IMACm +  NADHm</p>
						<p>AHD5c subsystem: Carbohydrate Metabolism</p>
						<p>AHD5c equation:  BYAm +  NADm ->  BYTm +  NADHm</p>
						<p>ADH7f subsystem: Carbohydrate Metabolism</p>
						<p>ADH7f equation:  PRYPAm +  NADm &lt;->  PRYPm +  NADHm</p>
						<p>ADH2b subsystem: Amino acid metabolism</p>
						<p>ADH2b equation:  HINAAm +  NADm ->  HINACm +  NADHm</p>
						<p>ADH7d subsystem: Carbohydrate Metabolism</p>
						<p>ADH7d equation:  GLLm +  NADm &lt;->  GLAm +  NADHm</p>
					</body>
				</notes>
				<annotation>
					<rdf:RDF xmlns:bqbiol="http://biomodels.net/biology-qualifiers/" xmlns:rdf="http://www.w3.org/1999/02/22-rdf-syntax-ns#">
						<rdf:Description rdf:about="#ISO_266">
							<bqbiol:is>
								<rdf:Bag>
									<rdf:li rdf:resource="urn:miriam:ensembl:ENSRNOG00000001344" />
								</rdf:Bag>
							</bqbiol:is>
						</rdf:Description>
					</rdf:RDF>
				</annotation>
				<listOfReactants>
					<speciesReference species="_IMAAm" />
					<speciesReference species="_bAPAm" />
					<speciesReference species="_NADm" stoichiometry="7" />
					<speciesReference species="_HINAAm" />
					<speciesReference species="_GABALm" />
					<speciesReference species="_NADPm" />
					<speciesReference species="_ACALm" />
					<speciesReference species="_MMS" />
					<speciesReference species="_BYAm" />
					<speciesReference species="_COAm" />
					<speciesReference species="_INAAm" />
				</listOfReactants>
				<listOfProducts>
					<speciesReference species="_BYTm" />
					<speciesReference species="_ACm" />
					<speciesReference species="_INACm" />
					<speciesReference species="_IMACm" />
					<speciesReference species="_HINACm" />
					<speciesReference species="_NADPHm" />
					<speciesReference species="_GABAm" />
					<speciesReference species="_bALAm" />
					<speciesReference species="_MMCOA" />
					<speciesReference species="_NADHm" stoichiometry="7" />
				</listOfProducts>
				<listOfModifiers>
					<modifierSpeciesReference species="_PRYPAm" />
					<modifierSpeciesReference species="_GLYAm" />
					<modifierSpeciesReference species="_NADm" />
					<modifierSpeciesReference species="_GLLm" />
					<modifierSpeciesReference species="_PRYPm" />
					<modifierSpeciesReference species="_GLAm" />
					<modifierSpeciesReference species="_GLYTm" />
					<modifierSpeciesReference species="_NADHm" />
				</listOfModifiers>
			</reaction>
			<reaction id="ISO_267" name="Acetoacetyl-Coa Synthetase" reversible="false">
				<notes>
					<body xmlns="http://www.w3.org/1999/xhtml">
						<p>AACS subsystem: Carbohydrate Metabolism</p>
						<p>AACS equation:  ACTAC +  atp +  COA ->  AACCOA +  AMP +  PPI</p>
					</body>
				</notes>
				<annotation>
					<rdf:RDF xmlns:bqbiol="http://biomodels.net/biology-qualifiers/" xmlns:rdf="http://www.w3.org/1999/02/22-rdf-syntax-ns#">
						<rdf:Description rdf:about="#ISO_267">
							<bqbiol:is>
								<rdf:Bag>
									<rdf:li rdf:resource="urn:miriam:ensembl:ENSRNOG00000000967" />
								</rdf:Bag>
							</bqbiol:is>
						</rdf:Description>
					</rdf:RDF>
				</annotation>
				<listOfReactants>
					<speciesReference species="_COA" />
					<speciesReference species="_atp" />
					<speciesReference species="_ACTAC" />
				</listOfReactants>
				<listOfProducts>
					<speciesReference species="_PPI" />
					<speciesReference species="_AMP" />
					<speciesReference species="_AACCOA" />
				</listOfProducts>
			</reaction>
			<reaction id="ISO_268" name="Phospholipase A2, Group Ib, Pancreas" reversible="false">
				<notes>
					<body xmlns="http://www.w3.org/1999/xhtml">
						<p>PLA2G1B subsystem: Metabolism of Complex lipids</p>
						<p>PLA2G1B equation:  PE ->  AGPE +  FA</p>
					</body>
				</notes>
				<annotation>
					<rdf:RDF xmlns:bqbiol="http://biomodels.net/biology-qualifiers/" xmlns:rdf="http://www.w3.org/1999/02/22-rdf-syntax-ns#">
						<rdf:Description rdf:about="#ISO_268">
							<bqbiol:is>
								<rdf:Bag>
									<rdf:li rdf:resource="urn:miriam:ensembl:ENSRNOG00000001153" />
								</rdf:Bag>
							</bqbiol:is>
						</rdf:Description>
					</rdf:RDF>
				</annotation>
				<listOfReactants>
					<speciesReference species="_PE" />
				</listOfReactants>
				<listOfProducts>
					<speciesReference species="_FA" />
					<speciesReference species="_AGPE" />
				</listOfProducts>
			</reaction>
			<reaction id="ISO_269" reversible="false">
				<notes>
					<body xmlns="http://www.w3.org/1999/xhtml">
						<p>ACADSa subsystem: Carbohydrate Metabolism</p>
						<p>ACADSa equation:  BACOA +  NAD &lt;->  BECOA +  NADH</p>
						<p>ACADSb subsystem: Amino acid metabolism</p>
						<p>ACADSb equation:  IBCOA +  O2 ->  MACOA</p>
						<p>ACADSd subsystem: Amino acid metabolism</p>
						<p>ACADSd equation:  MBCOA +  O2 &lt;->  MCRCOA + 2 H2O</p>
						<p>ACAD1 subsystem: Amino acid metabolism</p>
						<p>ACAD1 equation:  MBCOA +  FAD &lt;->  MCRCOA +  FADH2</p>
						<p>ACADSc subsystem: Amino acid metabolism</p>
						<p>ACADSc equation:  IVCOA +  O2 ->  MCRCOA</p>
					</body>
				</notes>
				<annotation>
					<rdf:RDF xmlns:bqbiol="http://biomodels.net/biology-qualifiers/" xmlns:rdf="http://www.w3.org/1999/02/22-rdf-syntax-ns#">
						<rdf:Description rdf:about="#ISO_269">
							<bqbiol:is>
								<rdf:Bag>
									<rdf:li rdf:resource="urn:miriam:ensembl:ENSRNOG00000001177" />
								</rdf:Bag>
							</bqbiol:is>
						</rdf:Description>
					</rdf:RDF>
				</annotation>
				<listOfReactants>
					<speciesReference species="_IBCOA" />
					<speciesReference species="_IVCOA" />
					<speciesReference species="_O2" stoichiometry="2" />
				</listOfReactants>
				<listOfProducts>
					<speciesReference species="_MACOA" />
					<speciesReference species="_MCRCOA" />
				</listOfProducts>
				<listOfModifiers>
					<modifierSpeciesReference species="_MBCOA" />
					<modifierSpeciesReference species="_NAD" />
					<modifierSpeciesReference species="_BECOA" />
					<modifierSpeciesReference species="_FADH2" />
					<modifierSpeciesReference species="_O2" />
					<modifierSpeciesReference species="_FAD" />
					<modifierSpeciesReference species="_H2O" />
					<modifierSpeciesReference species="_MCRCOA" />
					<modifierSpeciesReference species="_BACOA" />
					<modifierSpeciesReference species="_NADH" />
				</listOfModifiers>
			</reaction>
			<reaction id="ISO_27" name="Protein Lysine,Akg4/15/2008Oxygen Oxidoreductase (5-Hydroxylating)" reversible="true">
				<notes>
					<body xmlns="http://www.w3.org/1999/xhtml">
						<p>PLOD1 subsystem: Amino acid metabolism</p>
						<p>PLOD1 equation:  Protein lysine +  AKG +  O2 &lt;->  HLYS +  SUCC +  CO2 +  H2O</p>
					</body>
				</notes>
				<annotation>
					<rdf:RDF xmlns:bqbiol="http://biomodels.net/biology-qualifiers/" xmlns:rdf="http://www.w3.org/1999/02/22-rdf-syntax-ns#">
						<rdf:Description rdf:about="#ISO_27">
							<bqbiol:is>
								<rdf:Bag>
									<rdf:li rdf:resource="urn:miriam:ensembl:ENSRNOG00000030183" />
									<rdf:li rdf:resource="urn:miriam:ensembl:ENSRNOG00000007763" />
									<rdf:li rdf:resource="urn:miriam:ensembl:ENSRNOG00000001417" />
								</rdf:Bag>
							</bqbiol:is>
						</rdf:Description>
					</rdf:RDF>
				</annotation>
				<listOfReactants>
					<speciesReference species="_Protein_lysine" />
					<speciesReference species="_O2" />
					<speciesReference species="_AKG" />
				</listOfReactants>
				<listOfProducts>
					<speciesReference species="_SUCC" />
					<speciesReference species="_CO2" />
					<speciesReference species="_HLYS" />
					<speciesReference species="_H2O" />
				</listOfProducts>
			</reaction>
			<reaction id="ISO_271" reversible="false">
				<notes>
					<body xmlns="http://www.w3.org/1999/xhtml">
						<p>SDSb subsystem: Amino acid metabolism</p>
						<p>SDSb equation:  SER ->  2-Aminoacrylate +  H2O</p>
						<p>SDSa subsystem: Amino acid metabolism</p>
						<p>SDSa equation:  SER ->  PYR +  NH3</p>
					</body>
				</notes>
				<annotation>
					<rdf:RDF xmlns:bqbiol="http://biomodels.net/biology-qualifiers/" xmlns:rdf="http://www.w3.org/1999/02/22-rdf-syntax-ns#">
						<rdf:Description rdf:about="#ISO_271">
							<bqbiol:is>
								<rdf:Bag>
									<rdf:li rdf:resource="urn:miriam:ensembl:ENSRNOG00000001388" />
								</rdf:Bag>
							</bqbiol:is>
						</rdf:Description>
					</rdf:RDF>
				</annotation>
				<listOfReactants>
					<speciesReference species="_SER" stoichiometry="2" />
				</listOfReactants>
				<listOfProducts>
					<speciesReference species="_NH3" />
					<speciesReference species="_2_Aminoacrylate" />
					<speciesReference species="_PYR" />
					<speciesReference species="_H2O" />
				</listOfProducts>
			</reaction>
			<reaction id="ISO_272" reversible="false">
				<notes>
					<body xmlns="http://www.w3.org/1999/xhtml">
						<p>AASSb subsystem: Amino acid metabolism</p>
						<p>AASSb equation:  SACP +  NADm ->  GLUm +  AMASA +  NADHm</p>
						<p>AASSa subsystem: Amino acid metabolism</p>
						<p>AASSa equation:  LYSm +  AKGm +  NADHm ->  SACP +  NADm</p>
					</body>
				</notes>
				<annotation>
					<rdf:RDF xmlns:bqbiol="http://biomodels.net/biology-qualifiers/" xmlns:rdf="http://www.w3.org/1999/02/22-rdf-syntax-ns#">
						<rdf:Description rdf:about="#ISO_272">
							<bqbiol:is>
								<rdf:Bag>
									<rdf:li rdf:resource="urn:miriam:ensembl:ENSRNOG00000039494" />
								</rdf:Bag>
							</bqbiol:is>
						</rdf:Description>
					</rdf:RDF>
				</annotation>
				<listOfReactants>
					<speciesReference species="_AKGm" />
					<speciesReference species="_NADm" />
					<speciesReference species="_SACP" />
					<speciesReference species="_LYSm" />
					<speciesReference species="_NADHm" />
				</listOfReactants>
				<listOfProducts>
					<speciesReference species="_NADm" />
					<speciesReference species="_SACP" />
					<speciesReference species="_AMASA" />
					<speciesReference species="_GLUm" />
					<speciesReference species="_NADHm" />
				</listOfProducts>
			</reaction>
			<reaction id="ISO_273" name="Asparagine Synthase" reversible="true">
				<notes>
					<body xmlns="http://www.w3.org/1999/xhtml">
						<p>ASNS subsystem: Amino acid metabolism</p>
						<p>ASNS equation:  ASP +  GLN +  atp &lt;->  ASN +  GLU +  AMP +  PPI</p>
					</body>
				</notes>
				<annotation>
					<rdf:RDF xmlns:bqbiol="http://biomodels.net/biology-qualifiers/" xmlns:rdf="http://www.w3.org/1999/02/22-rdf-syntax-ns#">
						<rdf:Description rdf:about="#ISO_273">
							<bqbiol:is>
								<rdf:Bag>
									<rdf:li rdf:resource="urn:miriam:ensembl:ENSRNOG00000007546" />
								</rdf:Bag>
							</bqbiol:is>
						</rdf:Description>
					</rdf:RDF>
				</annotation>
				<listOfReactants>
					<speciesReference species="_ASP" />
					<speciesReference species="_GLN" />
					<speciesReference species="_atp" />
				</listOfReactants>
				<listOfProducts>
					<speciesReference species="_PPI" />
					<speciesReference species="_AMP" />
					<speciesReference species="_ASN" />
					<speciesReference species="_GLU" />
				</listOfProducts>
			</reaction>
			<reaction id="ISO_274" name="Glycine-Trna Ligase" reversible="false">
				<notes>
					<body xmlns="http://www.w3.org/1999/xhtml">
						<p>GLYTRNA subsystem: Amino acid metabolism</p>
						<p>GLYTRNA equation:  GLTRNA +  GLY +  atp ->  GLYTRNA +  AMP +  PPI</p>
					</body>
				</notes>
				<annotation>
					<rdf:RDF xmlns:bqbiol="http://biomodels.net/biology-qualifiers/" xmlns:rdf="http://www.w3.org/1999/02/22-rdf-syntax-ns#">
						<rdf:Description rdf:about="#ISO_274">
							<bqbiol:is>
								<rdf:Bag>
									<rdf:li rdf:resource="urn:miriam:ensembl:ENSRNOG00000011052" />
								</rdf:Bag>
							</bqbiol:is>
						</rdf:Description>
					</rdf:RDF>
				</annotation>
				<listOfReactants>
					<speciesReference species="_GLTRNA" />
					<speciesReference species="_GLY" />
					<speciesReference species="_atp" />
				</listOfReactants>
				<listOfProducts>
					<speciesReference species="_PPI" />
					<speciesReference species="_AMP" />
					<speciesReference species="_GLYTRNA" />
				</listOfProducts>
			</reaction>
			<reaction id="ISO_275" reversible="false">
				<notes>
					<body xmlns="http://www.w3.org/1999/xhtml">
						<p>AOC3f subsystem: Amino acid metabolism</p>
						<p>AOC3f equation:  Dopamine +  H2O +  O2 ->  DHPAA +  NH3 +  H2O2</p>
						<p>AOC3d subsystem: Amino acid metabolism</p>
						<p>AOC3d equation:  PEA ->  PAA +  NH3</p>
						<p>AOC3b subsystem: Amino acid metabolism</p>
						<p>AOC3b equation:  PTRSC +  O2 ->  GABAL +  NH3 +  H2O2</p>
						<p>AOC3e subsystem: Metabolism of other amino acids</p>
						<p>AOC3e equation:  DAPRP +  O2 ->  bAPA +  NH3 +  H2O2</p>
						<p>AOC3a subsystem: Amino acid metabolism</p>
						<p>AOC3a equation:  AA +  O2 ->  MTHGXL +  NH3 +  H2O2</p>
						<p>AOC3g subsystem: Amino acid metabolism</p>
						<p>AOC3g equation:  Tyramine +  H2O +  O2 ->  HPAA +  NH3 +  H2O2</p>
						<p>AOC3c subsystem: Amino acid metabolism</p>
						<p>AOC3c equation:  HISTM +  O2 ->  IMAA +  NH3 +  H2O2</p>
					</body>
				</notes>
				<annotation>
					<rdf:RDF xmlns:bqbiol="http://biomodels.net/biology-qualifiers/" xmlns:rdf="http://www.w3.org/1999/02/22-rdf-syntax-ns#">
						<rdf:Description rdf:about="#ISO_275">
							<bqbiol:is>
								<rdf:Bag>
									<rdf:li rdf:resource="urn:miriam:ensembl:ENSRNOG00000008575" />
								</rdf:Bag>
							</bqbiol:is>
						</rdf:Description>
					</rdf:RDF>
				</annotation>
				<listOfReactants>
					<speciesReference species="_DAPRP" />
					<speciesReference species="_AA" />
					<speciesReference species="_HISTM" />
					<speciesReference species="_O2" stoichiometry="6" />
					<speciesReference species="_PEA" />
					<speciesReference species="_H2O" stoichiometry="2" />
					<speciesReference species="_PTRSC" />
					<speciesReference species="_Tyramine" />
					<speciesReference species="_Dopamine" />
				</listOfReactants>
				<listOfProducts>
					<speciesReference species="_HPAA" />
					<speciesReference species="_bAPA" />
					<speciesReference species="_PAA" />
					<speciesReference species="_NH3" stoichiometry="7" />
					<speciesReference species="_IMAA" />
					<speciesReference species="_DHPAA" />
					<speciesReference species="_H2O2" stoichiometry="6" />
					<speciesReference species="_GABAL" />
					<speciesReference species="_MTHGXL" />
				</listOfProducts>
			</reaction>
			<reaction id="ISO_276" reversible="false">
				<notes>
					<body xmlns="http://www.w3.org/1999/xhtml">
						<p>LDH3a subsystem: Carbohydrate Metabolism</p>
						<p>LDH3a equation:  HB +  NAD ->  OBUT +  NADH</p>
						<p>LDH1 subsystem: Carbohydrate Metabolism</p>
						<p>LDH1 equation:  PYR +  NADH &lt;->  LAC +  NAD</p>
						<p>LDH3b subsystem: Amino acid metabolism</p>
						<p>LDH3b equation:  MPYR +  NADH ->  MLAC +  NAD</p>
					</body>
				</notes>
				<annotation>
					<rdf:RDF xmlns:bqbiol="http://biomodels.net/biology-qualifiers/" xmlns:rdf="http://www.w3.org/1999/02/22-rdf-syntax-ns#">
						<rdf:Description rdf:about="#ISO_276">
							<bqbiol:is>
								<rdf:Bag>
									<rdf:li rdf:resource="urn:miriam:ensembl:ENSRNOG00000013009" />
									<rdf:li rdf:resource="urn:miriam:ensembl:ENSRNOG00000029325" />
									<rdf:li rdf:resource="urn:miriam:ensembl:ENSRNOG00000013000" />
									<rdf:li rdf:resource="urn:miriam:ensembl:ENSRNOG00000026909" />
									<rdf:li rdf:resource="urn:miriam:ensembl:ENSRNOG00000042674" />
									<rdf:li rdf:resource="urn:miriam:ensembl:ENSRNOG00000025933" />
									<rdf:li rdf:resource="urn:miriam:ensembl:ENSRNOG00000042885" />
									<rdf:li rdf:resource="urn:miriam:ensembl:ENSRNOG00000013103" />
									<rdf:li rdf:resource="urn:miriam:ensembl:ENSRNOG00000042890" />
									<rdf:li rdf:resource="urn:miriam:ensembl:ENSRNOG00000030864" />
									<rdf:li rdf:resource="urn:miriam:ensembl:ENSRNOG00000024653" />
								</rdf:Bag>
							</bqbiol:is>
						</rdf:Description>
					</rdf:RDF>
				</annotation>
				<listOfReactants>
					<speciesReference species="_MPYR" />
					<speciesReference species="_HB" />
					<speciesReference species="_NAD" />
					<speciesReference species="_NADH" />
				</listOfReactants>
				<listOfProducts>
					<speciesReference species="_OBUT" />
					<speciesReference species="_NAD" />
					<speciesReference species="_MLAC" />
					<speciesReference species="_NADH" />
				</listOfProducts>
				<listOfModifiers>
					<modifierSpeciesReference species="_NAD" />
					<modifierSpeciesReference species="_PYR" />
					<modifierSpeciesReference species="_LAC" />
					<modifierSpeciesReference species="_NADH" />
				</listOfModifiers>
			</reaction>
			<reaction id="ISO_277" reversible="true">
				<notes>
					<body xmlns="http://www.w3.org/1999/xhtml">
						<p>BCAT1e subsystem: Amino acid metabolism</p>
						<p>BCAT1e equation:  LEU +  AKG &lt;->  4-Methyl-2-oxopentanoate +  GLU</p>
						<p>BCAT1c subsystem: Amino acid metabolism</p>
						<p>BCAT1c equation:  AKG +  ILE &lt;->  OMVAL +  GLU</p>
						<p>BCAT1d subsystem: Amino acid metabolism</p>
						<p>BCAT1d equation:  ILE +  AKG &lt;->  3-Methyl-2-oxopentanoate +  GLU</p>
						<p>BCAT1a subsystem: Amino acid metabolism</p>
						<p>BCAT1a equation:  AKG +  LEU &lt;->  OICAP +  GLU</p>
						<p>BCAT1b subsystem: Amino acid metabolism</p>
						<p>BCAT1b equation:  AKG +  VAL &lt;->  OIVAL +  GLU</p>
					</body>
				</notes>
				<annotation>
					<rdf:RDF xmlns:bqbiol="http://biomodels.net/biology-qualifiers/" xmlns:rdf="http://www.w3.org/1999/02/22-rdf-syntax-ns#">
						<rdf:Description rdf:about="#ISO_277">
							<bqbiol:is>
								<rdf:Bag>
									<rdf:li rdf:resource="urn:miriam:ensembl:ENSRNOG00000015514" />
								</rdf:Bag>
							</bqbiol:is>
						</rdf:Description>
					</rdf:RDF>
				</annotation>
				<listOfReactants>
					<speciesReference species="_ILE" stoichiometry="2" />
					<speciesReference species="_AKG" stoichiometry="5" />
					<speciesReference species="_VAL" />
					<speciesReference species="_LEU" stoichiometry="2" />
				</listOfReactants>
				<listOfProducts>
					<speciesReference species="_OICAP" />
					<speciesReference species="_4_Methyl_2_oxopentanoate" />
					<speciesReference species="_OMVAL" />
					<speciesReference species="_GLU" stoichiometry="5" />
					<speciesReference species="_3_Methyl_2_oxopentanoate" />
					<speciesReference species="_OIVAL" />
				</listOfProducts>
			</reaction>
			<reaction id="ISO_278" reversible="true">
				<notes>
					<body xmlns="http://www.w3.org/1999/xhtml">
						<p>CMASb subsystem: Metabolism of Complex Carbohydrates</p>
						<p>CMASb equation:  CTP +  NEUNGC &lt;->  PPI +  CMPNEUNGC</p>
						<p>CMASa subsystem: Metabolism of Complex Carbohydrates</p>
						<p>CMASa equation:  CTP +  ANA &lt;->  PPI +  CMPANA</p>
					</body>
				</notes>
				<annotation>
					<rdf:RDF xmlns:bqbiol="http://biomodels.net/biology-qualifiers/" xmlns:rdf="http://www.w3.org/1999/02/22-rdf-syntax-ns#">
						<rdf:Description rdf:about="#ISO_278">
							<bqbiol:is>
								<rdf:Bag>
									<rdf:li rdf:resource="urn:miriam:ensembl:ENSRNOG00000013816" />
								</rdf:Bag>
							</bqbiol:is>
						</rdf:Description>
					</rdf:RDF>
				</annotation>
				<listOfReactants>
					<speciesReference species="_ANA" />
					<speciesReference species="_NEUNGC" />
					<speciesReference species="_CTP" stoichiometry="2" />
				</listOfReactants>
				<listOfProducts>
					<speciesReference species="_PPI" stoichiometry="2" />
					<speciesReference species="_CMPNEUNGC" />
					<speciesReference species="_CMPANA" />
				</listOfProducts>
			</reaction>
			<reaction id="ISO_279" name="Sialyltransferase 8 (Alpha-2, 8-Sialytransferase) A" reversible="false">
				<notes>
					<body xmlns="http://www.w3.org/1999/xhtml">
						<p>SIAT8A subsystem: Metabolism of Complex lipids</p>
						<p>SIAT8A equation:  GM1 ->  GD1b +  CMP</p>
					</body>
				</notes>
				<annotation>
					<rdf:RDF xmlns:bqbiol="http://biomodels.net/biology-qualifiers/" xmlns:rdf="http://www.w3.org/1999/02/22-rdf-syntax-ns#">
						<rdf:Description rdf:about="#ISO_279">
							<bqbiol:is>
								<rdf:Bag>
									<rdf:li rdf:resource="urn:miriam:ensembl:ENSRNOG00000014018" />
								</rdf:Bag>
							</bqbiol:is>
						</rdf:Description>
					</rdf:RDF>
				</annotation>
				<listOfReactants>
					<speciesReference species="_GM1" />
				</listOfReactants>
				<listOfProducts>
					<speciesReference species="_GD1b" />
					<speciesReference species="_CMP" />
				</listOfProducts>
			</reaction>
			<reaction id="ISO_28" reversible="false">
				<notes>
					<body xmlns="http://www.w3.org/1999/xhtml">
						<p>ADCY6 subsystem: Nucleotide metabolism</p>
						<p>ADCY6 equation:  atp ->  CAMP +  PPI</p>
						<p>ADCY subsystem: Nucleotide metabolism</p>
						<p>ADCY equation:  GTP ->  CGMP +  PPI</p>
					</body>
				</notes>
				<annotation>
					<rdf:RDF xmlns:bqbiol="http://biomodels.net/biology-qualifiers/" xmlns:rdf="http://www.w3.org/1999/02/22-rdf-syntax-ns#">
						<rdf:Description rdf:about="#ISO_28">
							<bqbiol:is>
								<rdf:Bag>
									<rdf:li rdf:resource="urn:miriam:ensembl:ENSRNOG00000014776" />
									<rdf:li rdf:resource="urn:miriam:ensembl:ENSRNOG00000002229" />
									<rdf:li rdf:resource="urn:miriam:ensembl:ENSRNOG00000032150" />
									<rdf:li rdf:resource="urn:miriam:ensembl:ENSRNOG00000008276" />
									<rdf:li rdf:resource="urn:miriam:ensembl:ENSRNOG00000004890" />
									<rdf:li rdf:resource="urn:miriam:ensembl:ENSRNOG00000003153" />
									<rdf:li rdf:resource="urn:miriam:ensembl:ENSRNOG00000005297" />
									<rdf:li rdf:resource="urn:miriam:ensembl:ENSRNOG00000011587" />
								</rdf:Bag>
							</bqbiol:is>
						</rdf:Description>
					</rdf:RDF>
				</annotation>
				<listOfReactants>
					<speciesReference species="_GTP" />
					<speciesReference species="_atp" />
				</listOfReactants>
				<listOfProducts>
					<speciesReference species="_PPI" stoichiometry="2" />
					<speciesReference species="_CGMP" />
					<speciesReference species="_CAMP" />
				</listOfProducts>
			</reaction>
			<reaction id="ISO_280" reversible="false">
				<notes>
					<body xmlns="http://www.w3.org/1999/xhtml">
						<p>IDH2m subsystem: Carbohydrate Metabolism</p>
						<p>IDH2m equation:  ICITm +  NADPm ->  NADPHm +  AKGm +  CO2m</p>
						<p>IDH2 subsystem: Carbohydrate Metabolism</p>
						<p>IDH2 equation:  ICIT + NADP &lt;-> OSUC +  CO2 + NADPH</p>
					</body>
				</notes>
				<annotation>
					<rdf:RDF xmlns:bqbiol="http://biomodels.net/biology-qualifiers/" xmlns:rdf="http://www.w3.org/1999/02/22-rdf-syntax-ns#">
						<rdf:Description rdf:about="#ISO_280">
							<bqbiol:is>
								<rdf:Bag>
									<rdf:li rdf:resource="urn:miriam:ensembl:ENSRNOG00000013949" />
								</rdf:Bag>
							</bqbiol:is>
						</rdf:Description>
					</rdf:RDF>
				</annotation>
				<listOfReactants>
					<speciesReference species="_NADPm" />
					<speciesReference species="_ICITm" />
				</listOfReactants>
				<listOfProducts>
					<speciesReference species="_AKGm" />
					<speciesReference species="_CO2m" />
					<speciesReference species="_NADPHm" />
				</listOfProducts>
				<listOfModifiers>
					<modifierSpeciesReference species="_NADP" />
					<modifierSpeciesReference species="_NADPH" />
					<modifierSpeciesReference species="_CO2" />
					<modifierSpeciesReference species="_ICIT" />
					<modifierSpeciesReference species="_OSUC" />
				</listOfModifiers>
			</reaction>
			<reaction id="ISO_281" name="Fumarylacetoacetate Hydrolase" reversible="false">
				<notes>
					<body xmlns="http://www.w3.org/1999/xhtml">
						<p>FAH subsystem: Amino acid metabolism</p>
						<p>FAH equation:  FUACAC ->  FUM +  ACTAC</p>
					</body>
				</notes>
				<annotation>
					<rdf:RDF xmlns:bqbiol="http://biomodels.net/biology-qualifiers/" xmlns:rdf="http://www.w3.org/1999/02/22-rdf-syntax-ns#">
						<rdf:Description rdf:about="#ISO_281">
							<bqbiol:is>
								<rdf:Bag>
									<rdf:li rdf:resource="urn:miriam:ensembl:ENSRNOG00000013223" />
								</rdf:Bag>
							</bqbiol:is>
						</rdf:Description>
					</rdf:RDF>
				</annotation>
				<listOfReactants>
					<speciesReference species="_FUACAC" />
				</listOfReactants>
				<listOfProducts>
					<speciesReference species="_FUM" />
					<speciesReference species="_ACTAC" />
				</listOfProducts>
			</reaction>
			<reaction id="ISO_282" name="Quinolinate Phosphoribosyltransferase" reversible="false">
				<notes>
					<body xmlns="http://www.w3.org/1999/xhtml">
						<p>QPRT subsystem: Metabolism of cofactors and Vitamins</p>
						<p>QPRT equation:  QA +  PRPP -> NAMN +  PPI +  CO2  </p>
					</body>
				</notes>
				<annotation>
					<rdf:RDF xmlns:bqbiol="http://biomodels.net/biology-qualifiers/" xmlns:rdf="http://www.w3.org/1999/02/22-rdf-syntax-ns#">
						<rdf:Description rdf:about="#ISO_282">
							<bqbiol:is>
								<rdf:Bag>
									<rdf:li rdf:resource="urn:miriam:ensembl:ENSRNOG00000016980" />
								</rdf:Bag>
							</bqbiol:is>
						</rdf:Description>
					</rdf:RDF>
				</annotation>
				<listOfReactants>
					<speciesReference species="_PRPP" />
					<speciesReference species="_QA" />
				</listOfReactants>
				<listOfProducts>
					<speciesReference species="_PPI" />
					<speciesReference species="_NAMN" />
					<speciesReference species="_CO2" />
				</listOfProducts>
			</reaction>
			<reaction id="ISO_283" name="Cdp-Diacylglycerol Inositol Phosphatidyltransferase" reversible="false">
				<notes>
					<body xmlns="http://www.w3.org/1999/xhtml">
						<p>PINS subsystem: Lipid metabolism</p>
						<p>PINS equation:  CDPDG +  MYOI ->  CMP +  PINS</p>
					</body>
				</notes>
				<annotation>
					<rdf:RDF xmlns:bqbiol="http://biomodels.net/biology-qualifiers/" xmlns:rdf="http://www.w3.org/1999/02/22-rdf-syntax-ns#">
						<rdf:Description rdf:about="#ISO_283">
							<bqbiol:is>
								<rdf:Bag>
									<rdf:li rdf:resource="urn:miriam:ensembl:ENSRNOG00000024144" />
								</rdf:Bag>
							</bqbiol:is>
						</rdf:Description>
					</rdf:RDF>
				</annotation>
				<listOfReactants>
					<speciesReference species="_MYOI" />
					<speciesReference species="_CDPDG" />
				</listOfReactants>
				<listOfProducts>
					<speciesReference species="_CMP" />
					<speciesReference species="_PINS" />
				</listOfProducts>
			</reaction>
			<reaction id="ISO_284" name="Sulfotransferase Family 1A, Phenol-Preferring, Member 1" reversible="true">
				<notes>
					<body xmlns="http://www.w3.org/1999/xhtml">
						<p>SULT1A1 subsystem: Energy metabolism</p>
						<p>SULT1A1 equation:  PAPS +  Phenol &lt;->  PAP +  Aryl sulfate</p>
					</body>
				</notes>
				<annotation>
					<rdf:RDF xmlns:bqbiol="http://biomodels.net/biology-qualifiers/" xmlns:rdf="http://www.w3.org/1999/02/22-rdf-syntax-ns#">
						<rdf:Description rdf:about="#ISO_284">
							<bqbiol:is>
								<rdf:Bag>
									<rdf:li rdf:resource="urn:miriam:ensembl:ENSRNOG00000031833" />
									<rdf:li rdf:resource="urn:miriam:ensembl:ENSRNOG00000040195" />
									<rdf:li rdf:resource="urn:miriam:ensembl:ENSRNOG00000019342" />
									<rdf:li rdf:resource="urn:miriam:ensembl:ENSRNOG00000042111" />
								</rdf:Bag>
							</bqbiol:is>
						</rdf:Description>
					</rdf:RDF>
				</annotation>
				<listOfReactants>
					<speciesReference species="_PAPS" />
					<speciesReference species="_Phenol" />
				</listOfReactants>
				<listOfProducts>
					<speciesReference species="_Aryl_sulfate" />
					<speciesReference species="_PAP" />
				</listOfProducts>
			</reaction>
			<reaction id="ISO_285" reversible="true">
				<notes>
					<body xmlns="http://www.w3.org/1999/xhtml">
						<p>OAT1 subsystem: Amino acid metabolism</p>
						<p>OAT1 equation:  ORNm +  AKGm &lt;->  GLUGSALm +  GLUm</p>
						<p>OAT3 subsystem: Amino acid metabolism</p>
						<p>OAT3 equation:  GLUGSALm &lt;->  P5Cm</p>
						<p>OAT4 subsystem: Amino acid metabolism</p>
						<p>OAT4 equation:  N2-Succinyl-ORN +  AKG &lt;->  N2-Succinyl-GLUGSAL +  GLU</p>
						<p>OAT2 subsystem: Amino acid metabolism</p>
						<p>OAT2 equation:  GLUGSAL &lt;->  P5C</p>
					</body>
				</notes>
				<annotation>
					<rdf:RDF xmlns:bqbiol="http://biomodels.net/biology-qualifiers/" xmlns:rdf="http://www.w3.org/1999/02/22-rdf-syntax-ns#">
						<rdf:Description rdf:about="#ISO_285">
							<bqbiol:is>
								<rdf:Bag>
									<rdf:li rdf:resource="urn:miriam:ensembl:ENSRNOG00000016807" />
								</rdf:Bag>
							</bqbiol:is>
						</rdf:Description>
					</rdf:RDF>
				</annotation>
				<listOfReactants>
					<speciesReference species="_GLUGSALm" />
					<speciesReference species="_AKGm" />
					<speciesReference species="_N2_Succinyl_ORN" />
					<speciesReference species="_ORNm" />
					<speciesReference species="_AKG" />
					<speciesReference species="_GLUGSAL" />
				</listOfReactants>
				<listOfProducts>
					<speciesReference species="_GLUGSALm" />
					<speciesReference species="_P5Cm" />
					<speciesReference species="_N2_Succinyl_GLUGSAL" />
					<speciesReference species="_P5C" />
					<speciesReference species="_GLU" />
					<speciesReference species="_GLUm" />
				</listOfProducts>
			</reaction>
			<reaction id="ISO_286" name="Uroporphyrinogen Iii Synthase" reversible="false">
				<notes>
					<body xmlns="http://www.w3.org/1999/xhtml">
						<p>UROS subsystem: Metabolism of cofactors and Vitamins</p>
						<p>UROS equation:  HMB ->  UPRG</p>
					</body>
				</notes>
				<annotation>
					<rdf:RDF xmlns:bqbiol="http://biomodels.net/biology-qualifiers/" xmlns:rdf="http://www.w3.org/1999/02/22-rdf-syntax-ns#">
						<rdf:Description rdf:about="#ISO_286">
							<bqbiol:is>
								<rdf:Bag>
									<rdf:li rdf:resource="urn:miriam:ensembl:ENSRNOG00000017810" />
								</rdf:Bag>
							</bqbiol:is>
						</rdf:Description>
					</rdf:RDF>
				</annotation>
				<listOfReactants>
					<speciesReference species="_HMB" />
				</listOfReactants>
				<listOfProducts>
					<speciesReference species="_UPRG" />
				</listOfProducts>
			</reaction>
			<reaction id="ISO_287" name="Nad Synthase (Glutamine-Hydrolysing)" reversible="false">
				<notes>
					<body xmlns="http://www.w3.org/1999/xhtml">
						<p>NADS subsystem: Metabolism of cofactors and Vitamins</p>
						<p>NADS equation:  atp +  NAAD +  GLN ->  AMP +  PPI +  GLU +  NAD</p>
					</body>
				</notes>
				<annotation>
					<rdf:RDF xmlns:bqbiol="http://biomodels.net/biology-qualifiers/" xmlns:rdf="http://www.w3.org/1999/02/22-rdf-syntax-ns#">
						<rdf:Description rdf:about="#ISO_287">
							<bqbiol:is>
								<rdf:Bag>
									<rdf:li rdf:resource="urn:miriam:ensembl:ENSRNOG00000020736" />
								</rdf:Bag>
							</bqbiol:is>
						</rdf:Description>
					</rdf:RDF>
				</annotation>
				<listOfReactants>
					<speciesReference species="_NAAD" />
					<speciesReference species="_GLN" />
					<speciesReference species="_atp" />
				</listOfReactants>
				<listOfProducts>
					<speciesReference species="_PPI" />
					<speciesReference species="_AMP" />
					<speciesReference species="_NAD" />
					<speciesReference species="_GLU" />
				</listOfProducts>
			</reaction>
			<reaction id="ISO_288" reversible="false">
				<notes>
					<body xmlns="http://www.w3.org/1999/xhtml">
						<p>EBPa subsystem: Lipid metabolism</p>
						<p>EBPa equation:  MCHOL ->  Methostenol</p>
						<p>EBP subsystem: Lipid metabolism</p>
						<p>EBP equation:  ZYMST +  SAM ->  ERGOST +  SAH</p>
						<p>CHOL5 subsystem: Lipid metabolism</p>
						<p>CHOL5 equation:  ZYMST &lt;->  CHOLA</p>
					</body>
				</notes>
				<annotation>
					<rdf:RDF xmlns:bqbiol="http://biomodels.net/biology-qualifiers/" xmlns:rdf="http://www.w3.org/1999/02/22-rdf-syntax-ns#">
						<rdf:Description rdf:about="#ISO_288">
							<bqbiol:is>
								<rdf:Bag>
									<rdf:li rdf:resource="urn:miriam:ensembl:ENSRNOG00000004903" />
								</rdf:Bag>
							</bqbiol:is>
						</rdf:Description>
					</rdf:RDF>
				</annotation>
				<listOfReactants>
					<speciesReference species="_MCHOL" />
					<speciesReference species="_SAM" />
					<speciesReference species="_ZYMST" />
				</listOfReactants>
				<listOfProducts>
					<speciesReference species="_ERGOST" />
					<speciesReference species="_Methostenol" />
					<speciesReference species="_SAH" />
				</listOfProducts>
				<listOfModifiers>
					<modifierSpeciesReference species="_CHOLA" />
					<modifierSpeciesReference species="_ZYMST" />
				</listOfModifiers>
			</reaction>
			<reaction id="ISO_289" name="Ornithine Transcarbamylase" reversible="false">
				<notes>
					<body xmlns="http://www.w3.org/1999/xhtml">
						<p>OTC subsystem: Amino acid metabolism</p>
						<p>OTC equation:  ORNm +  CAPm ->  CITRm +  PIm</p>
					</body>
				</notes>
				<annotation>
					<rdf:RDF xmlns:bqbiol="http://biomodels.net/biology-qualifiers/" xmlns:rdf="http://www.w3.org/1999/02/22-rdf-syntax-ns#">
						<rdf:Description rdf:about="#ISO_289">
							<bqbiol:is>
								<rdf:Bag>
									<rdf:li rdf:resource="urn:miriam:ensembl:ENSRNOG00000003370" />
								</rdf:Bag>
							</bqbiol:is>
						</rdf:Description>
					</rdf:RDF>
				</annotation>
				<listOfReactants>
					<speciesReference species="_CAPm" />
					<speciesReference species="_ORNm" />
				</listOfReactants>
				<listOfProducts>
					<speciesReference species="_CITRm" />
					<speciesReference species="_PIm" />
				</listOfProducts>
			</reaction>
			<reaction id="ISO_29" name="Phosphate Cytidylyltransferase 1, Choline, Alpha Isoform" reversible="false">
				<notes>
					<body xmlns="http://www.w3.org/1999/xhtml">
						<p>PCYT1A subsystem: Metabolism of Complex lipids</p>
						<p>PCYT1A equation:  PCHO +  CTP ->  CDPCHO +  PPI</p>
					</body>
				</notes>
				<annotation>
					<rdf:RDF xmlns:bqbiol="http://biomodels.net/biology-qualifiers/" xmlns:rdf="http://www.w3.org/1999/02/22-rdf-syntax-ns#">
						<rdf:Description rdf:about="#ISO_29">
							<bqbiol:is>
								<rdf:Bag>
									<rdf:li rdf:resource="urn:miriam:ensembl:ENSRNOG00000001762" />
									<rdf:li rdf:resource="urn:miriam:ensembl:ENSRNOG00000012358" />
								</rdf:Bag>
							</bqbiol:is>
						</rdf:Description>
					</rdf:RDF>
				</annotation>
				<listOfReactants>
					<speciesReference species="_CTP" />
					<speciesReference species="_PCHO" />
				</listOfReactants>
				<listOfProducts>
					<speciesReference species="_PPI" />
					<speciesReference species="_CDPCHO" />
				</listOfProducts>
			</reaction>
			<reaction id="ISO_290" name="Phosphoglycerate Kinase 1" reversible="true">
				<notes>
					<body xmlns="http://www.w3.org/1999/xhtml">
						<p>PGK1 subsystem: Carbohydrate Metabolism</p>
						<p>PGK1 equation:  13PDG +  ADP &lt;->  3PG +  atp</p>
					</body>
				</notes>
				<annotation>
					<rdf:RDF xmlns:bqbiol="http://biomodels.net/biology-qualifiers/" xmlns:rdf="http://www.w3.org/1999/02/22-rdf-syntax-ns#">
						<rdf:Description rdf:about="#ISO_290">
							<bqbiol:is>
								<rdf:Bag>
[truncated: 260,238 more chars]
