# Supplementary material for: Gene Duplication and Phenotypic Changes in the Evolution of Mammalian Metabolic Networks
Source: PLoS One. 2014 Jan 28;9(1):e87115. doi: 10.1371/journal.pone.0087115 (PMC3904969; doi:10.1371/journal.pone.0087115)
Supplement: Dataset S2 — Interactive map of the CNAs for each species (HTML files). For every node of the mammalian phylogeny, an enzyme orthology network in provided with isoenzyme groups, CNAs and reaction lists. (GZ) [file pone.0087115.s003.gz]

Archive with 224 entries (216 files):
- data
- data/human
- data/human/10.json
- data/human/11.json
- data/human/12.json
- data/human/13.json
- data/human/14.json
- data/human/15.json
- data/human/16.json
- data/human/17.json
- data/human/18.json
- data/human/19.json
- data/human/2.json
- data/human/20.json
- data/human/21.json
- data/human/22.json
- data/human/23.json
- data/human/24.json
- data/human/25.json
- data/human/26.json
- data/human/27.json
- data/human/28.json
- data/human/29.json
- data/human/3.json
- data/human/30.json
- data/human/31.json
- data/human/32.json
- data/human/33.json
- data/human/34.json
- data/human/35.json
- data/human/36.json
- data/human/4.json
- data/human/5.json
- data/human/6.json
- data/human/7.json
- data/human/8.json
- data/human/9.json
- data/mouse
- data/mouse/10.json
- data/mouse/11.json
- data/mouse/12.json
- data/mouse/13.json
- data/mouse/14.json
- data/mouse/15.json
- data/mouse/16.json
- data/mouse/17.json
- data/mouse/18.json
- data/mouse/19.json
- data/mouse/2.json
- data/mouse/20.json
- data/mouse/21.json
- data/mouse/22.json
- data/mouse/23.json
- data/mouse/24.json
- data/mouse/25.json
- data/mouse/26.json
- data/mouse/27.json
- data/mouse/28.json
- data/mouse/29.json
- data/mouse/3.json
- data/mouse/30.json
- data/mouse/31.json
- data/mouse/32.json
- data/mouse/33.json
- data/mouse/34.json
- data/mouse/35.json
- data/mouse/36.json
- data/mouse/4.json
- data/mouse/5.json
- data/mouse/6.json
- data/mouse/7.json
- data/mouse/8.json
- data/mouse/9.json
- human.html
- images
- images/human
- images/human/10.jpg
- images/human/11.jpg
- images/human/12.jpg
- images/human/13.jpg
- images/human/14.jpg
- images/human/15.jpg
- images/human/16.jpg
- images/human/17.jpg
- images/human/18.jpg
- images/human/19.jpg
- images/human/2.jpg
- images/human/20.jpg
- images/human/21.jpg
- images/human/22.jpg
- images/human/23.jpg
- images/human/24.jpg
- images/human/25.jpg
- images/human/26.jpg
- images/human/27.jpg
- images/human/28.jpg
- images/human/29.jpg
- images/human/3.jpg
- images/human/30.jpg
- images/human/31.jpg
- images/human/32.jpg
- images/human/33.jpg
- images/human/34.jpg
- images/human/35.jpg
- images/human/36.jpg
- images/human/4.jpg
- images/human/5.jpg
- images/human/6.jpg
- images/human/7.jpg
- images/human/8.jpg
- images/human/9.jpg
- images/legend.png
- images/mouse
- images/mouse/10.jpg
- images/mouse/11.jpg
- images/mouse/12.jpg
- images/mouse/13.jpg
- images/mouse/14.jpg
- images/mouse/15.jpg
- images/mouse/16.jpg
- images/mouse/17.jpg
- images/mouse/18.jpg
- images/mouse/19.jpg
- images/mouse/2.jpg
- images/mouse/20.jpg
- images/mouse/21.jpg
- images/mouse/22.jpg
- images/mouse/23.jpg
- images/mouse/24.jpg
- images/mouse/25.jpg
- images/mouse/26.jpg
- images/mouse/27.jpg
- images/mouse/28.jpg
- images/mouse/29.jpg
- images/mouse/3.jpg
- images/mouse/30.jpg
- images/mouse/31.jpg
- images/mouse/32.jpg
- images/mouse/33.jpg
- images/mouse/34.jpg
- images/mouse/35.jpg
- images/mouse/36.jpg
- images/mouse/4.jpg
- images/mouse/5.jpg
- images/mouse/6.jpg
- images/mouse/7.jpg
- images/mouse/8.jpg
- images/mouse/9.jpg
- images/timetree.png
- mouse.html
- network
- network/human10.html
- network/human11.html
- network/human12.html
- network/human13.html
- network/human14.html
- network/human15.html
- network/human16.html
- network/human17.html
- network/human18.html
- network/human19.html
- network/human2.html
- network/human20.html
- network/human21.html
- network/human22.html
- network/human23.html
- network/human24.html
- network/human25.html
- network/human26.html
- network/human27.html
- network/human28.html
- network/human29.html
- network/human3.html
- network/human30.html
- network/human31.html
- network/human32.html
- network/human33.html
- network/human34.html
- network/human35.html
- network/human36.html
- network/human4.html
- network/human5.html
- network/human6.html
- network/human7.html
- network/human8.html
- network/human9.html
- network/mouse10.html
- network/mouse11.html
- network/mouse12.html
- network/mouse13.html
- network/mouse14.html
- network/mouse15.html
- network/mouse16.html
- network/mouse17.html
- network/mouse18.html
- network/mouse19.html
- network/mouse2.html
- network/mouse20.html
- network/mouse21.html
- network/mouse22.html
- network/mouse23.html
- network/mouse24.html
- network/mouse25.html
- network/mouse26.html
- network/mouse27.html
- network/mouse28.html
- network/mouse29.html
- network/mouse3.html
- network/mouse30.html
- network/mouse31.html
- network/mouse32.html
- network/mouse33.html
- network/mouse34.html
- network/mouse35.html
- network/mouse36.html
- network/mouse4.html
- network/mouse5.html
- network/mouse6.html
- network/mouse7.html
- network/mouse8.html
- network/mouse9.html
- scripts
- scripts/dot.png
- scripts/jquery.js
