# Supplementary material for: Gene Duplication and Phenotypic Changes in the Evolution of Mammalian Metabolic Networks
Source: PLoS One. 2014 Jan 28;9(1):e87115. doi: 10.1371/journal.pone.0087115 (PMC3904969; doi:10.1371/journal.pone.0087115)
Supplement: Dataset S2 — Interactive map of the CNAs for each species (HTML files). For every node of the mammalian phylogeny, an enzyme orthology network in provided with isoenzyme groups, CNAs and reaction lists. (GZ) [file pone.0087115.s003.gz › data/human/32.json]

{
	"title": "Ailuropoda_melanoleuca inferred from Homo sapiens (Duarte et al. 2007)",
	"species": "Ailuropoda_melanoleuca",
	"network": "Homo sapiens (Duarte et al. 2007)",
	"generator": "Bekaert M & Conant CG",
	"items": [
	{
		"node":"0",
		"title":"Node 0",
		"description":"Variation: 0<br>Gene: 3<br>Gene (inferred): 3<br><br>Compartment: Cytosol<br>Reactions: R_GLUCYS",
		"coordinates": {"x":"359","y":"307"}
	},
	{
		"node":"1",
		"title":"Node 1",
		"description":"Variation: 0<br>Gene: 3<br>Gene (inferred): 3<br><br>Compartment: Cytosol<br>Reactions: R_13DAMPPOX, R_42A12BOOX, R_HISTASE, R_MAOX, R_MHISOR, R_NMPTRCOX, R_PEAMNO, R_PTRCOX1, R_TRYPTAOX",
		"coordinates": {"x":"470","y":"183"}
	},
	{
		"node":"2",
		"title":"Node 2",
		"description":"Variation: 0<br>Gene: 5<br>Gene (inferred): 5<br><br>Compartment: Cytosol<br>Reactions: R_NACASPAH",
		"coordinates": {"x":"334","y":"132"}
	},
	{
		"node":"3",
		"title":"Node 3",
		"description":"Variation: 0<br>Gene: 2<br>Gene (inferred): 2<br><br>Compartment: Extraorganism<br>Reactions: R_ALAt4, R_ARGtiDF, R_HOMt4, R_LEUt4, R_LYStiDF, R_ORNtiDF, R_PHEt4",
		"coordinates": {"x":"655","y":"198"}
	},
	{
		"node":"4",
		"title":"Node 4",
		"description":"Variation: 0<br>Gene: 1<br>Gene (inferred): 1<br><br>Compartment: Mitochondria<br>Reactions: R_ADK1m",
		"coordinates": {"x":"123","y":"469"}
	},
	{
		"node":"5",
		"title":"Node 5",
		"description":"Variation: -21<br>Gene: 12<br>Gene (inferred): 12<br><br>Compartment: Mitochondria<br>Reactions: R_3SALAASPm, R_ASPGLUm, R_GLUt2m",
		"coordinates": {"x":"303","y":"420"}
	},
	{
		"node":"6",
		"title":"Node 6",
		"description":"Variation: -1<br>Gene: 2<br>Gene (inferred): 2<br><br>Compartment: Extraorganism<br>Reactions: R_HCO3_CLt",
		"coordinates": {"x":"614","y":"84"}
	},
	{
		"node":"7",
		"title":"Node 7",
		"description":"Variation: 0<br>Gene: 2<br>Gene (inferred): 2<br><br>Compartment: Cytosol<br>Reactions: R_NNMT",
		"coordinates": {"x":"450","y":"381"}
	},
	{
		"node":"8",
		"title":"Node 8",
		"description":"Variation: 0<br>Gene: 1<br>Gene (inferred): 1<br><br>Compartment: Extraorganism<br>Reactions: R_ALAtN1, R_ASNtN1, R_GLNtN1, R_HIStN1",
		"coordinates": {"x":"587","y":"206"}
	},
	{
		"node":"9",
		"title":"Node 9",
		"description":"Variation: -6<br>Gene: 10<br>Gene (inferred): 10<br><br>Compartment: Multiple<br>Reactions: R_ACCOAgt, R_ACCOAtr, R_GAO1, R_GAO1g, R_GAO2, R_GAO2g",
		"coordinates": {"x":"160","y":"327"}
	},
	{
		"node":"10",
		"title":"Node 10",
		"description":"Variation: 0<br>Gene: 1<br>Gene (inferred): 1<br><br>Compartment: Extraorganism<br>Reactions: R_5MTHFt",
		"coordinates": {"x":"556","y":"196"}
	},
	{
		"node":"11",
		"title":"Node 11",
		"description":"Variation: 0<br>Gene: 2<br>Gene (inferred): 2<br><br>Compartment: Lysosome<br>Reactions: R_PRDXl",
		"coordinates": {"x":"809","y":"450"}
	},
	{
		"node":"12",
		"title":"Node 12",
		"description":"Variation: 0<br>Gene: 4<br>Gene (inferred): 4<br><br>Compartment: Peroxisome<br>Reactions: R_CSNAT2x",
		"coordinates": {"x":"227","y":"621"}
	},
	{
		"node":"13",
		"title":"Node 13",
		"description":"Variation: 0<br>Gene: 1<br>Gene (inferred): 1<br><br>Compartment: Cytosol<br>Reactions: R_RETH",
		"coordinates": {"x":"426","y":"289"}
	},
	{
		"node":"14",
		"title":"Node 14",
		"description":"Variation: 0<br>Gene: 1<br>Gene (inferred): 1<br><br>Compartment: Cytosol<br>Reactions: R_DURIPP, R_PYNP2r",
		"coordinates": {"x":"329","y":"121"}
	},
	{
		"node":"15",
		"title":"Node 15",
		"description":"Variation: 0<br>Gene: 2<br>Gene (inferred): 2<br><br>Compartment: Cytosol<br>Reactions: R_PAFH",
		"coordinates": {"x":"414","y":"280"}
	},
	{
		"node":"16",
		"title":"Node 16",
		"description":"Variation: 2<br>Gene: 5<br>Gene (inferred): 5<br><br>Compartment: Cytosol<br>Reactions: R_NOS1, R_NOS2",
		"coordinates": {"x":"440","y":"211"}
	},
	{
		"node":"17",
		"title":"Node 17",
		"description":"Variation: 0<br>Gene: 1<br>Gene (inferred): 1<br><br>Compartment: Extraorganism<br>Reactions: R_CITt4_2, R_SUCCt4_2",
		"coordinates": {"x":"624","y":"125"}
	},
	{
		"node":"18",
		"title":"Node 18",
		"description":"Variation: 0<br>Gene: 1<br>Gene (inferred): 1<br><br>Compartment: Cytosol<br>Reactions: R_SPMS",
		"coordinates": {"x":"442","y":"476"}
	},
	{
		"node":"19",
		"title":"Node 19",
		"description":"Variation: 0<br>Gene: 2<br>Gene (inferred): 2<br><br>Compartment: Cytosol<br>Reactions: R_NADK",
		"coordinates": {"x":"364","y":"362"}
	},
	{
		"node":"20",
		"title":"Node 20",
		"description":"Variation: 0<br>Gene: 1<br>Gene (inferred): 1<br><br>Compartment: Mitochondria<br>Reactions: R_SACCD3m, R_SACCD4m",
		"coordinates": {"x":"105","y":"528"}
	},
	{
		"node":"21",
		"title":"Node 21",
		"description":"Variation: 1<br>Gene: 2<br>Gene (inferred): 2<br><br>Compartment: GolgiApparatus<br>Reactions: R_S23T2g, R_S23T4g, R_S23Tg",
		"coordinates": {"x":"743","y":"337"}
	},
	{
		"node":"22",
		"title":"Node 22",
		"description":"Variation: 0<br>Gene: 1<br>Gene (inferred): 1<br><br>Compartment: Mitochondria<br>Reactions: R_CYOR_DASH_u10m",
		"coordinates": {"x":"209","y":"497"}
	},
	{
		"node":"23",
		"title":"Node 23",
		"description":"Variation: 0<br>Gene: 1<br>Gene (inferred): 1<br><br>Compartment: Multiple<br>Reactions: R_ABUTt4_LPAREN_2_RPAREN_r, R_UDPGLCtg, R_UGLCNACtg",
		"coordinates": {"x":"667","y":"226"}
	},
	{
		"node":"24",
		"title":"Node 24",
		"description":"Variation: 0<br>Gene: 1<br>Gene (inferred): 1<br><br>Compartment: Lysosome<br>Reactions: R_S2TASE1ly, R_S2TASE2ly, R_S2TASE3ly",
		"coordinates": {"x":"763","y":"465"}
	},
	{
		"node":"25",
		"title":"Node 25",
		"description":"Variation: 0<br>Gene: 1<br>Gene (inferred): 1<br><br>Compartment: Extraorganism<br>Reactions: R_PROt4_LPAREN_2_RPAREN_r",
		"coordinates": {"x":"666","y":"177"}
	},
	{
		"node":"26",
		"title":"Node 26",
		"description":"Variation: 0<br>Gene: 2<br>Gene (inferred): 2<br><br>Compartment: Cytosol<br>Reactions: R_PI4P3K, R_PI5P3K, R_PIK3",
		"coordinates": {"x":"296","y":"337"}
	},
	{
		"node":"27",
		"title":"Node 27",
		"description":"Variation: 0<br>Gene: 2<br>Gene (inferred): 2<br><br>Compartment: Cytosol<br>Reactions: R_ALOX5, R_ALOX52, R_ARGSL",
		"coordinates": {"x":"416","y":"121"}
	},
	{
		"node":"28",
		"title":"Node 28",
		"description":"Variation: 0<br>Gene: 1<br>Gene (inferred): 1<br><br>Compartment: Cytosol<br>Reactions: R_34DHOXPEGOX, R_ALCD1, R_ALCD21_D, R_ALCD21_L, R_ALCD22_D, R_ALCD22_L, R_ALCD2if",
		"coordinates": {"x":"518","y":"359"}
	},
	{
		"node":"29",
		"title":"Node 29",
		"description":"Variation: -1<br>Gene: 10<br>Gene (inferred): 10<br><br>Compartment: Cytosol<br>Reactions: R_MDH, R_SLDx",
		"coordinates": {"x":"424","y":"388"}
	},
	{
		"node":"30",
		"title":"Node 30",
		"description":"Variation: 0<br>Gene: 1<br>Gene (inferred): 1<br><br>Compartment: EndoplasmicReticulum<br>Reactions: R_XYLTer",
		"coordinates": {"x":"534","y":"693"}
	},
	{
		"node":"31",
		"title":"Node 31",
		"description":"Variation: 0<br>Gene: 1<br>Gene (inferred): 1<br><br>Compartment: Mitochondria<br>Reactions: R_CHOLD2m",
		"coordinates": {"x":"26","y":"636"}
	},
	{
		"node":"32",
		"title":"Node 32",
		"description":"Variation: 1<br>Gene: 2<br>Gene (inferred): 2<br><br>Compartment: Cytosol<br>Reactions: R_PPA",
		"coordinates": {"x":"306","y":"258"}
	},
	{
		"node":"33",
		"title":"Node 33",
		"description":"Variation: 0<br>Gene: 7<br>Gene (inferred): 7<br><br>Compartment: Extraorganism<br>Reactions: R_ALAtN1, R_ASNtN1, R_GLNtN1, R_SERtN1",
		"coordinates": {"x":"568","y":"256"}
	},
	{
		"node":"34",
		"title":"Node 34",
		"description":"Variation: 0<br>Gene: 1<br>Gene (inferred): 1<br><br>Compartment: Peroxisome<br>Reactions: R_AGPSx",
		"coordinates": {"x":"231","y":"662"}
	},
	{
		"node":"35",
		"title":"Node 35",
		"description":"Variation: 0<br>Gene: 1<br>Gene (inferred): 1<br><br>Compartment: Mitochondria<br>Reactions: R_24_COMMA_25VITD2Hm, R_24_COMMA_25VITD3Hm",
		"coordinates": {"x":"79","y":"548"}
	},
	{
		"node":"36",
		"title":"Node 36",
		"description":"Variation: 0<br>Gene: 1<br>Gene (inferred): 1<br><br>Compartment: EndoplasmicReticulum<br>Reactions: R_P4503A43r",
		"coordinates": {"x":"500","y":"733"}
	},
	{
		"node":"37",
		"title":"Node 37",
		"description":"Variation: 0<br>Gene: 4<br>Gene (inferred): 4<br><br>Compartment: Extraorganism<br>Reactions: R_AMY1e, R_AMY2e, R_CYSTSERex",
		"coordinates": {"x":"684","y":"116"}
	},
	{
		"node":"38",
		"title":"Node 38",
		"description":"Variation: 0<br>Gene: 1<br>Gene (inferred): 1<br><br>Compartment: Mitochondria<br>Reactions: R_CBPSam",
		"coordinates": {"x":"94","y":"519"}
	},
	{
		"node":"39",
		"title":"Node 39",
		"description":"Variation: 0<br>Gene: 2<br>Gene (inferred): 2<br><br>Compartment: Mitochondria<br>Reactions: R_ALASm",
		"coordinates": {"x":"67","y":"596"}
	},
	{
		"node":"40",
		"title":"Node 40",
		"description":"Variation: 0<br>Gene: 1<br>Gene (inferred): 1<br><br>Compartment: Lysosome<br>Reactions: R_3NTD7l, R_LAPCOAl, R_NTD2l, R_NTD3l, R_NTD4l, R_NTD5l, R_NTD6l, R_NTD7l, R_NTD8l, R_NTD9l",
		"coordinates": {"x":"779","y":"468"}
	},
	{
		"node":"41",
		"title":"Node 41",
		"description":"Variation: 0<br>Gene: 1<br>Gene (inferred): 1<br><br>Compartment: Cytosol<br>Reactions: R_TMDPP",
		"coordinates": {"x":"312","y":"119"}
	},
	{
		"node":"42",
		"title":"Node 42",
		"description":"Variation: 0<br>Gene: 1<br>Gene (inferred): 1<br><br>Compartment: Cytosol<br>Reactions: R_AGPAT1",
		"coordinates": {"x":"393","y":"283"}
	},
	{
		"node":"43",
		"title":"Node 43",
		"description":"Variation: 0<br>Gene: 1<br>Gene (inferred): 1<br><br>Compartment: Extraorganism<br>Reactions: R_CAATPS",
		"coordinates": {"x":"520","y":"162"}
	},
	{
		"node":"44",
		"title":"Node 44",
		"description":"Variation: 0<br>Gene: 1<br>Gene (inferred): 1<br><br>Compartment: Cytosol<br>Reactions: R_BDMT_L, R_BDMT_U",
		"coordinates": {"x":"409","y":"477"}
	},
	{
		"node":"45",
		"title":"Node 45",
		"description":"Variation: 0<br>Gene: 1<br>Gene (inferred): 1<br><br>Compartment: GolgiApparatus<br>Reactions: R_GLCAT2g, R_GLCAT3g, R_GLCAT4g, R_GLCAT5g",
		"coordinates": {"x":"823","y":"344"}
	},
	{
		"node":"46",
		"title":"Node 46",
		"description":"Variation: -1<br>Gene: ?<br>Gene (inferred): 0<br><br>Compartment: Lysosome<br>Reactions: R_ATPasel",
		"coordinates": {"x":"716","y":"452"}
	},
	{
		"node":"47",
		"title":"Node 47",
		"description":"Variation: 0<br>Gene: 1<br>Gene (inferred): 1<br><br>Compartment: Extraorganism<br>Reactions: R_HCO3_NAt",
		"coordinates": {"x":"652","y":"118"}
	},
	{
		"node":"48",
		"title":"Node 48",
		"description":"Variation: 1<br>Gene: 5<br>Gene (inferred): 5<br><br>Compartment: Mitochondria<br>Reactions: R_ADSS, R_ATPtm",
		"coordinates": {"x":"215","y":"390"}
	},
	{
		"node":"49",
		"title":"Node 49",
		"description":"Variation: 0<br>Gene: 1<br>Gene (inferred): 1<br><br>Compartment: Mitochondria<br>Reactions: R_OCBTm",
		"coordinates": {"x":"134","y":"549"}
	},
	{
		"node":"50",
		"title":"Node 50",
		"description":"Variation: 0<br>Gene: 2<br>Gene (inferred): 2<br><br>Compartment: EndoplasmicReticulum<br>Reactions: R_P45046A1r",
		"coordinates": {"x":"536","y":"710"}
	},
	{
		"node":"51",
		"title":"Node 51",
		"description":"Variation: 0<br>Gene: 3<br>Gene (inferred): 3<br><br>Compartment: Lysosome<br>Reactions: R_AP4AH1, R_GASNASE2ly, R_GASNASE3ly, R_GASNASEly",
		"coordinates": {"x":"697","y":"441"}
	},
	{
		"node":"52",
		"title":"Node 52",
		"description":"Variation: 0<br>Gene: 1<br>Gene (inferred): 1<br><br>Compartment: Mitochondria<br>Reactions: R_CYOOm3",
		"coordinates": {"x":"171","y":"479"}
	},
	{
		"node":"53",
		"title":"Node 53",
		"description":"Variation: 0<br>Gene: 1<br>Gene (inferred): 1<br><br>Compartment: Cytosol<br>Reactions: R_ACGAMPM",
		"coordinates": {"x":"325","y":"313"}
	},
	{
		"node":"54",
		"title":"Node 54",
		"description":"Variation: 0<br>Gene: 1<br>Gene (inferred): 1<br><br>Compartment: Cytosol<br>Reactions: R_CTPS2",
		"coordinates": {"x":"348","y":"246"}
	},
	{
		"node":"55",
		"title":"Node 55",
		"description":"Variation: 0<br>Gene: 1<br>Gene (inferred): 1<br><br>Compartment: Cytosol<br>Reactions: R_34DHPLACOX, R_34DHPLACOX_LPAREN_NADP_RPAREN_, R_34DHXMANDACOX_LPAREN_NADP_RPAREN_, R_3M4HDXPAC, R_3MOX4HOXPGALDOX, R_3MOX4HOXPGALDOX_LPAREN_NADP_RPAREN_, R_4HOXPACDOX_LPAREN_NADP_RPAREN_, R_ALDD19x, R_ALDD19x_LPAREN_P_RPAREN_, R_ALDD2x, R_ALDD2y, R_GCALDD, R_GLACO, R_LCADi, R_LCADi_D, R_MACOXO",
		"coordinates": {"x":"453","y":"316"}
	},
	{
		"node":"56",
		"title":"Node 56",
		"description":"Variation: -9<br>Gene: ?<br>Gene (inferred): 0<br><br>Compartment: Multiple<br>Reactions: R_GALTg, R_SR5AR2r, R_SR5ARr",
		"coordinates": {"x":"542","y":"663"}
	},
	{
		"node":"57",
		"title":"Node 57",
		"description":"Variation: 0<br>Gene: 5<br>Gene (inferred): 5<br><br>Compartment: Extraorganism<br>Reactions: R_NAHCO3_HCLt",
		"coordinates": {"x":"544","y":"267"}
	},
	{
		"node":"58",
		"title":"Node 58",
		"description":"Variation: 0<br>Gene: 2<br>Gene (inferred): 2<br><br>Compartment: EndoplasmicReticulum<br>Reactions: R_C4STMO1r, R_C4STMO2r",
		"coordinates": {"x":"478","y":"700"}
	},
	{
		"node":"59",
		"title":"Node 59",
		"description":"Variation: ?<br>Gene: 1<br>Gene (inferred): 1.0<br><br>Compartment: Cytosol<br>Reactions: R_ALR2, R_ALR3, R_ARABR, R_LALDO2, R_LALDO2x, R_PPDOx, R_PPDOy, R_SBTR",
		"coordinates": {"x":"516","y":"343"}
	},
	{
		"node":"60",
		"title":"Node 60",
		"description":"Variation: 0<br>Gene: 3<br>Gene (inferred): 3<br><br>Compartment: GolgiApparatus<br>Reactions: R_S23T2g, R_S23T4g, R_SIAT4Bg, R_ST3GAL21g, R_ST3GAL22g, R_ST3GAL23g",
		"coordinates": {"x":"772","y":"360"}
	},
	{
		"node":"61",
		"title":"Node 61",
		"description":"Variation: 0<br>Gene: 1<br>Gene (inferred): 1<br><br>Compartment: Lysosome<br>Reactions: R_GALC",
		"coordinates": {"x":"843","y":"471"}
	},
	{
		"node":"62",
		"title":"Node 62",
		"description":"Variation: -1<br>Gene: 3<br>Gene (inferred): 3<br><br>Compartment: Cytosol<br>Reactions: R_MAN1PT2",
		"coordinates": {"x":"351","y":"381"}
	},
	{
		"node":"63",
		"title":"Node 63",
		"description":"Variation: 0<br>Gene: 1<br>Gene (inferred): 1<br><br>Compartment: Nucleus<br>Reactions: R_LYSMTF1n, R_LYSMTF2n, R_LYSMTF3n",
		"coordinates": {"x":"225","y":"182"}
	},
	{
		"node":"64",
		"title":"Node 64",
		"description":"Variation: 0<br>Gene: 1<br>Gene (inferred): 1<br><br>Compartment: Mitochondria<br>Reactions: R_GGNG, R_GLGNS1, R_NADH2_DASH_u10m",
		"coordinates": {"x":"101","y":"558"}
	},
	{
		"node":"65",
		"title":"Node 65",
		"description":"Variation: 0<br>Gene: 1<br>Gene (inferred): 1<br><br>Compartment: Cytosol<br>Reactions: R_DAGK_hs",
		"coordinates": {"x":"343","y":"313"}
	},
	{
		"node":"66",
		"title":"Node 66",
		"description":"Variation: -1<br>Gene: 2<br>Gene (inferred): 2<br><br>Compartment: EndoplasmicReticulum<br>Reactions: R_TXASr",
		"coordinates": {"x":"503","y":"642"}
	},
	{
		"node":"67",
		"title":"Node 67",
		"description":"Variation: 0<br>Gene: 1<br>Gene (inferred): 1<br><br>Compartment: Mitochondria<br>Reactions: R_AGPRim, R_G5SDym, R_GCALDDm, R_GLU5Km, R_LCADi_Dm, R_LCADim",
		"coordinates": {"x":"124","y":"541"}
	},
	{
		"node":"68",
		"title":"Node 68",
		"description":"Variation: 0<br>Gene: 4<br>Gene (inferred): 4<br><br>Compartment: Extraorganism<br>Reactions: R_DHAAt1r, R_GALt1r, R_GLCt1r, R_MALTt1r, R_MANt1r, R_XYLt",
		"coordinates": {"x":"632","y":"119"}
	},
	{
		"node":"69",
		"title":"Node 69",
		"description":"Variation: 0<br>Gene: 1<br>Gene (inferred): 1<br><br>Compartment: EndoplasmicReticulum<br>Reactions: R_H2MTer_L, R_H2MTer_U, R_H5MTer_L, R_H5MTer_U",
		"coordinates": {"x":"508","y":"744"}
	},
	{
		"node":"70",
		"title":"Node 70",
		"description":"Variation: 0<br>Gene: 1<br>Gene (inferred): 1<br><br>Compartment: Peroxisome<br>Reactions: R_ACACT4p, R_ACACT5p, R_ACACT6p, R_ACACT7p, R_ACACT8p, R_ACACT9p, R_FAOXC16080x, R_FAOXC180x, R_FAOXC183806x, R_FAOXC18480x, R_FAOXC200180x, R_FAOXC2051843x, R_FAOXC2242046x, R_FAOXC2251836x, R_FAOXC2252053x, R_FAOXC226205x, R_FAOXC240200x, R_FAOXC241181x, R_FAOXC2442246x, R_FAOXC2452253x, R_FAOXC2452256x, R_FAOXC246226x, R_FAOXC260240x, R_PEROXx",
		"coordinates": {"x":"233","y":"631"}
	},
	{
		"node":"71",
		"title":"Node 71",
		"description":"Variation: 0<br>Gene: 3<br>Gene (inferred): 3<br><br>Compartment: Cytosol<br>Reactions: R_ILETA, R_LEUTA, R_VALTA",
		"coordinates": {"x":"483","y":"168"}
	},
	{
		"node":"72",
		"title":"Node 72",
		"description":"Variation: 0<br>Gene: 2<br>Gene (inferred): 2<br><br>Compartment: Cytosol<br>Reactions: R_DGAT",
		"coordinates": {"x":"425","y":"264"}
	},
	{
		"node":"73",
		"title":"Node 73",
		"description":"Variation: -6<br>Gene: 43<br>Gene (inferred): 43<br><br>Compartment: Mitochondria<br>Reactions: R_CSm",
		"coordinates": {"x":"89","y":"608"}
	},
	{
		"node":"74",
		"title":"Node 74",
		"description":"Variation: 0<br>Gene: 3<br>Gene (inferred): 3<br><br>Compartment: Cytosol<br>Reactions: R_SLCBK1, R_SPHK21c",
		"coordinates": {"x":"306","y":"372"}
	},
	{
		"node":"75",
		"title":"Node 75",
		"description":"Variation: 0<br>Gene: 2<br>Gene (inferred): 2<br><br>Compartment: Extraorganism<br>Reactions: R_NKCC2t, R_NKCCt",
		"coordinates": {"x":"617","y":"165"}
	},
	{
		"node":"76",
		"title":"Node 76",
		"description":"Variation: 0<br>Gene: 2<br>Gene (inferred): 2<br><br>Compartment: Cytosol<br>Reactions: R_CHOLK",
		"coordinates": {"x":"319","y":"344"}
	},
	{
		"node":"77",
		"title":"Node 77",
		"description":"Variation: 0<br>Gene: 3<br>Gene (inferred): 3<br><br>Compartment: Cytosol<br>Reactions: R_ACOATA, R_FAS100COA, R_FAS120COA, R_FAS140COA, R_FAS160COA, R_FAS180COA, R_FAS80COA_L, R_KAS8, R_MCOATA",
		"coordinates": {"x":"362","y":"212"}
	},
	{
		"node":"78",
		"title":"Node 78",
		"description":"Variation: 0<br>Gene: 3<br>Gene (inferred): 3<br><br>Compartment: Cytosol<br>Reactions: R_ME2",
		"coordinates": {"x":"387","y":"347"}
	},
	{
		"node":"79",
		"title":"Node 79",
		"description":"Variation: 0<br>Gene: 1<br>Gene (inferred): 1<br><br>Compartment: GolgiApparatus<br>Reactions: R_Kt3g, R_NAt3_1g",
		"coordinates": {"x":"671","y":"334"}
	},
	{
		"node":"80",
		"title":"Node 80",
		"description":"Variation: 0<br>Gene: 1<br>Gene (inferred): 1<br><br>Compartment: Cytosol<br>Reactions: R_PDE1",
		"coordinates": {"x":"323","y":"258"}
	},
	{
		"node":"81",
		"title":"Node 81",
		"description":"Variation: 0<br>Gene: 3<br>Gene (inferred): 3<br><br>Compartment: Mitochondria<br>Reactions: R_FCLTm",
		"coordinates": {"x":"134","y":"617"}
	},
	{
		"node":"82",
		"title":"Node 82",
		"description":"Variation: -2<br>Gene: 1<br>Gene (inferred): 1<br><br>Compartment: Cytosol<br>Reactions: R_PYK",
		"coordinates": {"x":"296","y":"302"}
	},
	{
		"node":"83",
		"title":"Node 83",
		"description":"Variation: -6<br>Gene: 1<br>Gene (inferred): 1<br><br>Compartment: Mitochondria<br>Reactions: R_ICDHxm",
		"coordinates": {"x":"81","y":"585"}
	},
	{
		"node":"84",
		"title":"Node 84",
		"description":"Variation: 0<br>Gene: 1<br>Gene (inferred): 1<br><br>Compartment: Cytosol<br>Reactions: R_LPASE",
		"coordinates": {"x":"366","y":"231"}
	},
	{
		"node":"85",
		"title":"Node 85",
		"description":"Variation: 0<br>Gene: 2<br>Gene (inferred): 2<br><br>Compartment: Cytosol<br>Reactions: R_DPCOAK, R_PTPAT",
		"coordinates": {"x":"268","y":"333"}
	},
	{
		"node":"86",
		"title":"Node 86",
		"description":"Variation: 0<br>Gene: 1<br>Gene (inferred): 1<br><br>Compartment: Cytosol<br>Reactions: R_FACOAL150, R_FACOAL170, R_FACOAL204i",
		"coordinates": {"x":"209","y":"275"}
	},
	{
		"node":"87",
		"title":"Node 87",
		"description":"Variation: 0<br>Gene: 5<br>Gene (inferred): 5<br><br>Compartment: Cytosol<br>Reactions: R_MI1345PP, R_MI145PP, R_PI345P5P",
		"coordinates": {"x":"345","y":"127"}
	},
	{
		"node":"88",
		"title":"Node 88",
		"description":"Variation: 0<br>Gene: 3<br>Gene (inferred): 3<br><br>Compartment: Nucleus<br>Reactions: R_PMI12346PHn, R_PMI1346PHn",
		"coordinates": {"x":"213","y":"183"}
	},
	{
		"node":"89",
		"title":"Node 89",
		"description":"Variation: 0<br>Gene: 2<br>Gene (inferred): 2<br><br>Compartment: Cytosol<br>Reactions: R_GLPASE1, R_GLPASE2",
		"coordinates": {"x":"439","y":"109"}
	},
	{
		"node":"90",
		"title":"Node 90",
		"description":"Variation: 0<br>Gene: 1<br>Gene (inferred): 1<br><br>Compartment: Extraorganism<br>Reactions: R_PLA2_2e",
		"coordinates": {"x":"543","y":"229"}
	},
	{
		"node":"91",
		"title":"Node 91",
		"description":"Variation: 0<br>Gene: 1<br>Gene (inferred): 1<br><br>Compartment: EndoplasmicReticulum<br>Reactions: R_BMTer_L, R_BMTer_U, R_H3MTer_L, R_H3MTer_U",
		"coordinates": {"x":"531","y":"743"}
	},
	{
		"node":"92",
		"title":"Node 92",
		"description":"Variation: 0<br>Gene: 1<br>Gene (inferred): 1<br><br>Compartment: Cytosol<br>Reactions: R_GUACYC",
		"coordinates": {"x":"306","y":"319"}
	},
	{
		"node":"93",
		"title":"Node 93",
		"description":"Variation: 0<br>Gene: 1<br>Gene (inferred): 1<br><br>Compartment: Cytosol<br>Reactions: R_RDH1, R_RDH2, R_RDH3, R_RDH4",
		"coordinates": {"x":"471","y":"373"}
	},
	{
		"node":"94",
		"title":"Node 94",
		"description":"Variation: 2<br>Gene: 5<br>Gene (inferred): 5<br><br>Compartment: GolgiApparatus<br>Reactions: R_NS26T2g, R_NS26Tg",
		"coordinates": {"x":"692","y":"382"}
	},
	{
		"node":"95",
		"title":"Node 95",
		"description":"Variation: 0<br>Gene: 1<br>Gene (inferred): 1<br><br>Compartment: GolgiApparatus<br>Reactions: R_GLCNACDASg",
		"coordinates": {"x":"796","y":"349"}
	},
	{
		"node":"96",
		"title":"Node 96",
		"description":"Variation: 0<br>Gene: 3<br>Gene (inferred): 3<br><br>Compartment: Cytosol<br>Reactions: R_ASNS1",
		"coordinates": {"x":"402","y":"277"}
	},
	{
		"node":"97",
		"title":"Node 97",
		"description":"Variation: 0<br>Gene: 2<br>Gene (inferred): 2<br><br>Compartment: GolgiApparatus<br>Reactions: R_ST6GALNAC21, R_ST6GALNAC22, R_ST6GALNAC23, R_ST6GALNAC24, R_ST6GALNAC25, R_ST6GALNAC26, R_ST6GALNAC27, R_ST6GALNAC28",
		"coordinates": {"x":"769","y":"386"}
	},
	{
		"node":"98",
		"title":"Node 98",
		"description":"Variation: 0<br>Gene: 1<br>Gene (inferred): 1<br><br>Compartment: Extraorganism<br>Reactions: R_NCCt",
		"coordinates": {"x":"669","y":"125"}
	},
	{
		"node":"99",
		"title":"Node 99",
		"description":"Variation: 0<br>Gene: 1<br>Gene (inferred): 1<br><br>Compartment: Cytosol<br>Reactions: R_RDH1a, R_RDH2a, R_RDH3a",
		"coordinates": {"x":"438","y":"340"}
	},
	{
		"node":"100",
		"title":"Node 100",
		"description":"Variation: 0<br>Gene: 1<br>Gene (inferred): 1<br><br>Compartment: Cytosol<br>Reactions: R_5HOXINDACTOX, R_ALDD20x, R_ALDD21, R_ALDD2x, R_ALDD2y, R_BAMPPALDOX, R_GCALDD, R_GLACO, R_IMACTD, R_LCADi, R_LCADi_D, R_NABTNO, R_PYLALDOX",
		"coordinates": {"x":"447","y":"327"}
	},
	{
		"node":"101",
		"title":"Node 101",
		"description":"Variation: 0<br>Gene: 1<br>Gene (inferred): 1<br><br>Compartment: Mitochondria<br>Reactions: R_HACD1m, R_HACD9m",
		"coordinates": {"x":"133","y":"597"}
	},
	{
		"node":"102",
		"title":"Node 102",
		"description":"Variation: 0<br>Gene: 1<br>Gene (inferred): 1<br><br>Compartment: EndoplasmicReticulum<br>Reactions: R_PROAKGOX1r",
		"coordinates": {"x":"513","y":"647"}
	},
	{
		"node":"103",
		"title":"Node 103",
		"description":"Variation: -3<br>Gene: 3<br>Gene (inferred): 3<br><br>Compartment: Extraorganism<br>Reactions: R_CHOLATEt3, R_GCHOLAt3, R_TCHOLAt3",
		"coordinates": {"x":"570","y":"187"}
	},
	{
		"node":"104",
		"title":"Node 104",
		"description":"Variation: 0<br>Gene: 1<br>Gene (inferred): 1<br><br>Compartment: EndoplasmicReticulum<br>Reactions: R_PGS, R_PGSr",
		"coordinates": {"x":"496","y":"587"}
	},
	{
		"node":"105",
		"title":"Node 105",
		"description":"Variation: 0<br>Gene: 1<br>Gene (inferred): 1<br><br>Compartment: GolgiApparatus<br>Reactions: R_S26Tg",
		"coordinates": {"x":"736","y":"365"}
	},
	{
		"node":"106",
		"title":"Node 106",
		"description":"Variation: -1<br>Gene: 1<br>Gene (inferred): 1<br><br>Compartment: Mitochondria<br>Reactions: R_ATPS4m",
		"coordinates": {"x":"243","y":"452"}
	},
	{
		"node":"107",
		"title":"Node 107",
		"description":"Variation: 0<br>Gene: 1<br>Gene (inferred): 1<br><br>Compartment: Cytosol<br>Reactions: R_CPPPGO, R_H2CO3D",
		"coordinates": {"x":"356","y":"192"}
	},
	{
		"node":"108",
		"title":"Node 108",
		"description":"Variation: 0<br>Gene: 1<br>Gene (inferred): 1<br><br>Compartment: Extraorganism<br>Reactions: R_NCKt, R_NCNt",
		"coordinates": {"x":"609","y":"140"}
	},
	{
		"node":"109",
		"title":"Node 109",
		"description":"Variation: 0<br>Gene: 1<br>Gene (inferred): 1<br><br>Compartment: Extraorganism<br>Reactions: R_KCC2t, R_KCCt",
		"coordinates": {"x":"579","y":"129"}
	},
	{
		"node":"110",
		"title":"Node 110",
		"description":"Variation: 0<br>Gene: 1<br>Gene (inferred): 1<br><br>Compartment: Mitochondria<br>Reactions: R_ACACT10m, R_ACACT1rm",
		"coordinates": {"x":"57","y":"603"}
	},
	{
		"node":"111",
		"title":"Node 111",
		"description":"Variation: 0<br>Gene: 3<br>Gene (inferred): 3<br><br>Compartment: Mitochondria<br>Reactions: R_PIt2m",
		"coordinates": {"x":"282","y":"372"}
	},
	{
		"node":"112",
		"title":"Node 112",
		"description":"Variation: 0<br>Gene: 1<br>Gene (inferred): 1<br><br>Compartment: Cytosol<br>Reactions: R_ADNK1",
		"coordinates": {"x":"309","y":"301"}
	},
	{
		"node":"113",
		"title":"Node 113",
		"description":"Variation: 0<br>Gene: 1<br>Gene (inferred): 1<br><br>Compartment: Multiple<br>Reactions: R_PCHOLPg_hs, R_PCHOLPm_hs, R_PCHOLPr_hs",
		"coordinates": {"x":"283","y":"645"}
	},
	{
		"node":"114",
		"title":"Node 114",
		"description":"Variation: 0<br>Gene: 1<br>Gene (inferred): 1<br><br>Compartment: Extraorganism<br>Reactions: R_PHEMEt",
		"coordinates": {"x":"666","y":"93"}
	},
	{
		"node":"115",
		"title":"Node 115",
		"description":"Variation: 0<br>Gene: 1<br>Gene (inferred): 1<br><br>Compartment: Mitochondria<br>Reactions: R_ACCOAC, R_ACCOACm",
		"coordinates": {"x":"258","y":"388"}
	},
	{
		"node":"116",
		"title":"Node 116",
		"description":"Variation: 0<br>Gene: 2<br>Gene (inferred): 2<br><br>Compartment: Cytosol<br>Reactions: R_NT5C, R_NTD10, R_NTD11, R_NTD6, R_NTD7, R_NTD8, R_NTD9",
		"coordinates": {"x":"319","y":"168"}
	},
	{
		"node":"117",
		"title":"Node 117",
		"description":"Variation: 0<br>Gene: 3<br>Gene (inferred): 3<br><br>Compartment: Cytosol<br>Reactions: R_DOPACHRMISO, R_T4HCINNOX, R_TYRDOPO, R_TYRDOPO3",
		"coordinates": {"x":"403","y":"107"}
	},
	{
		"node":"118",
		"title":"Node 118",
		"description":"Variation: 0<br>Gene: 1<br>Gene (inferred): 1<br><br>Compartment: Cytosol<br>Reactions: R_CYSTGL, R_SELCYSTGL",
		"coordinates": {"x":"471","y":"119"}
	},
	{
		"node":"119",
		"title":"Node 119",
		"description":"Variation: 0<br>Gene: 2<br>Gene (inferred): 2<br><br>Compartment: Mitochondria<br>Reactions: R_HIBDm",
		"coordinates": {"x":"138","y":"585"}
	},
	{
		"node":"120",
		"title":"Node 120",
		"description":"Variation: 0<br>Gene: 1<br>Gene (inferred): 1<br><br>Compartment: Cytosol<br>Reactions: R_AICART, R_IMPC",
		"coordinates": {"x":"401","y":"131"}
	},
	{
		"node":"121",
		"title":"Node 121",
		"description":"Variation: 0<br>Gene: 1<br>Gene (inferred): 1<br><br>Compartment: Mitochondria<br>Reactions: R_MCCCrm",
		"coordinates": {"x":"128","y":"506"}
	},
	{
		"node":"122",
		"title":"Node 122",
		"description":"Variation: 0<br>Gene: 2<br>Gene (inferred): 2<br><br>Compartment: Cytosol<br>Reactions: R_PI5P3K, R_PIK3",
		"coordinates": {"x":"306","y":"346"}
	},
	{
		"node":"123",
		"title":"Node 123",
		"description":"Variation: 0<br>Gene: 1<br>Gene (inferred): 1<br><br>Compartment: Cytosol<br>Reactions: R_PI345P5P, R_PI45P5P",
		"coordinates": {"x":"307","y":"149"}
	},
	{
		"node":"124",
		"title":"Node 124",
		"description":"Variation: 0<br>Gene: 3<br>Gene (inferred): 3<br><br>Compartment: Cytosol<br>Reactions: R_ADNCYC",
		"coordinates": {"x":"195","y":"281"}
	},
	{
		"node":"125",
		"title":"Node 125",
		"description":"Variation: 0<br>Gene: 2<br>Gene (inferred): 2<br><br>Compartment: Cytosol<br>Reactions: R_SAMHISTA",
		"coordinates": {"x":"491","y":"443"}
	},
	{
		"node":"126",
		"title":"Node 126",
		"description":"Variation: 0<br>Gene: 2<br>Gene (inferred): 2<br><br>Compartment: Cytosol<br>Reactions: R_ALOX12R",
		"coordinates": {"x":"384","y":"160"}
	},
	{
		"node":"127",
		"title":"Node 127",
		"description":"Variation: 0<br>Gene: 14<br>Gene (inferred): 14<br><br>Compartment: EndoplasmicReticulum<br>Reactions: R_GGT5r",
		"coordinates": {"x":"487","y":"731"}
	},
	{
		"node":"128",
		"title":"Node 128",
		"description":"Variation: -1<br>Gene: 1<br>Gene (inferred): 1<br><br>Compartment: Extraorganism<br>Reactions: R_ASPDt6, R_ASPt6, R_GLUt6",
		"coordinates": {"x":"586","y":"264"}
	},
	{
		"node":"129",
		"title":"Node 129",
		"description":"Variation: 0<br>Gene: 1<br>Gene (inferred): 1<br><br>Compartment: EndoplasmicReticulum<br>Reactions: R_DHCR241r, R_DHCR242r, R_DHCR243r",
		"coordinates": {"x":"499","y":"763"}
	},
	{
		"node":"130",
		"title":"Node 130",
		"description":"Variation: 0<br>Gene: 3<br>Gene (inferred): 3<br><br>Compartment: Cytosol<br>Reactions: R_5HOXINDACTO2OX, R_PYDXDH",
		"coordinates": {"x":"482","y":"264"}
	},
	{
		"node":"131",
		"title":"Node 131",
		"description":"Variation: 0<br>Gene: 1<br>Gene (inferred): 1<br><br>Compartment: Mitochondria<br>Reactions: R_SUCD1m",
		"coordinates": {"x":"33","y":"576"}
	},
	{
		"node":"132",
		"title":"Node 132",
		"description":"Variation: 0<br>Gene: 1<br>Gene (inferred): 1<br><br>Compartment: Cytosol<br>Reactions: R_PGMT, R_PPM",
		"coordinates": {"x":"455","y":"133"}
	},
	{
		"node":"133",
		"title":"Node 133",
		"description":"Variation: 1<br>Gene: 6<br>Gene (inferred): 6<br><br>Compartment: Cytosol<br>Reactions: R_DOPABMO",
		"coordinates": {"x":"438","y":"124"}
	},
	{
		"node":"134",
		"title":"Node 134",
		"description":"Variation: 0<br>Gene: 3<br>Gene (inferred): 3<br><br>Compartment: Cytosol<br>Reactions: R_RDH1a, R_RDH2a",
		"coordinates": {"x":"417","y":"369"}
	},
	{
		"node":"135",
		"title":"Node 135",
		"description":"Variation: 0<br>Gene: 11<br>Gene (inferred): 11<br><br>Compartment: Mitochondria<br>Reactions: R_ARGNm",
		"coordinates": {"x":"98","y":"511"}
	},
	{
		"node":"136",
		"title":"Node 136",
		"description":"Variation: 0<br>Gene: 2<br>Gene (inferred): 2<br><br>Compartment: EndoplasmicReticulum<br>Reactions: R_CH25H",
		"coordinates": {"x":"529","y":"701"}
	},
	{
		"node":"137",
		"title":"Node 137",
		"description":"Variation: 0<br>Gene: 1<br>Gene (inferred): 1<br><br>Compartment: Cytosol<br>Reactions: R_DHFR, R_FOLR2",
		"coordinates": {"x":"399","y":"392"}
	},
	{
		"node":"138",
		"title":"Node 138",
		"description":"Variation: -1<br>Gene: 4<br>Gene (inferred): 4<br><br>Compartment: Cytosol<br>Reactions: R_HISDC",
		"coordinates": {"x":"489","y":"412"}
	},
	{
		"node":"139",
		"title":"Node 139",
		"description":"Variation: 1<br>Gene: 3<br>Gene (inferred): 3<br><br>Compartment: Cytosol<br>Reactions: R_AACOAT, R_ACS, R_ACS2",
		"coordinates": {"x":"210","y":"302"}
	},
	{
		"node":"140",
		"title":"Node 140",
		"description":"Variation: 0<br>Gene: 1<br>Gene (inferred): 1<br><br>Compartment: Extraorganism<br>Reactions: R_SELt4_3, R_SO4t4_3, R_TSULt4_3",
		"coordinates": {"x":"648","y":"130"}
	},
	{
		"node":"141",
		"title":"Node 141",
		"description":"Variation: 1<br>Gene: 9<br>Gene (inferred): 9<br><br>Compartment: Cytosol<br>Reactions: R_MI145PK",
		"coordinates": {"x":"313","y":"358"}
	},
	{
		"node":"142",
		"title":"Node 142",
		"description":"Variation: 0<br>Gene: 3<br>Gene (inferred): 3<br><br>Compartment: Mitochondria<br>Reactions: R_ME1m, R_ME2m",
		"coordinates": {"x":"116","y":"575"}
	},
	{
		"node":"143",
		"title":"Node 143",
		"description":"Variation: 0<br>Gene: 2<br>Gene (inferred): 2<br><br>Compartment: Extraorganism<br>Reactions: R_CAMPt, R_CGMPt",
		"coordinates": {"x":"569","y":"155"}
	},
	{
		"node":"144",
		"title":"Node 144",
		"description":"Variation: ?<br>Gene: ?<br>Gene (inferred): ?<br><br>Compartment: Mitochondria<br>Reactions: R_OIVD1m, R_OIVD2m, R_OIVD3m",
		"coordinates": {"x":"75","y":"617"}
	},
	{
		"node":"145",
		"title":"Node 145",
		"description":"Variation: 0<br>Gene: 2<br>Gene (inferred): 2<br><br>Compartment: Extraorganism<br>Reactions: R_FATP4t, R_FATP5t, R_FATP6t, R_FATP7t, R_FATP8t, R_FATP9t",
		"coordinates": {"x":"603","y":"159"}
	},
	{
		"node":"146",
		"title":"Node 146",
		"description":"Variation: 1<br>Gene: 3<br>Gene (inferred): 3<br><br>Compartment: Cytosol<br>Reactions: R_HISD",
		"coordinates": {"x":"430","y":"182"}
	},
	{
		"node":"147",
		"title":"Node 147",
		"description":"Variation: 0<br>Gene: 4<br>Gene (inferred): 4<br><br>Compartment: Extraorganism<br>Reactions: R_CHOLATEt, R_DHEASt, R_ESTRADIOLGLCt, R_ESTRONESt, R_GCHOLAt, R_PROSTGE2t, R_TCHOLAt, R_THYOXt, R_TRIODTHYt",
		"coordinates": {"x":"586","y":"121"}
	},
	{
		"node":"148",
		"title":"Node 148",
		"description":"Variation: 0<br>Gene: 1<br>Gene (inferred): 1<br><br>Compartment: Cytosol<br>Reactions: R_ASPCTr, R_CBPS, R_DHORTS",
		"coordinates": {"x":"457","y":"239"}
	},
	{
		"node":"149",
		"title":"Node 149",
		"description":"Variation: 0<br>Gene: 1<br>Gene (inferred): 1<br><br>Compartment: Cytosol<br>Reactions: R_ALR, R_ALR2, R_ALR3, R_ARABR, R_GALOR, R_LALDO2, R_PPDOy, R_SBTR",
		"coordinates": {"x":"496","y":"285"}
	},
	{
		"node":"150",
		"title":"Node 150",
		"description":"Variation: 0<br>Gene: 1<br>Gene (inferred): 1<br><br>Compartment: GolgiApparatus<br>Reactions: R_G14T10g, R_G14T11g, R_G14T12g, R_G14T13g, R_G14T14g, R_G14T15g, R_G14T16g, R_G14T17g, R_G14T18g, R_G14T19g, R_G14T20g, R_G14T21g, R_G14T2g, R_G14T3g, R_G14T4g, R_G14T5g, R_G14T6g, R_G14T7g, R_G14T8g, R_G14T9g, R_G14Tg, R_UGALGTg",
		"coordinates": {"x":"707","y":"297"}
	},
	{
		"node":"151",
		"title":"Node 151",
		"description":"Variation: 0<br>Gene: 1<br>Gene (inferred): 1<br><br>Compartment: Mitochondria<br>Reactions: R_NDPK10m, R_NDPK1m, R_NDPK2m, R_NDPK3m, R_NDPK4m, R_NDPK5m, R_NDPK6m, R_NDPK7m, R_NDPK8m, R_NDPK9m",
		"coordinates": {"x":"120","y":"458"}
	},
	{
		"node":"152",
		"title":"Node 152",
		"description":"Variation: 0<br>Gene: 1<br>Gene (inferred): 1<br><br>Compartment: Cytosol<br>Reactions: R_PFK",
		"coordinates": {"x":"358","y":"322"}
	},
	{
		"node":"153",
		"title":"Node 153",
		"description":"Variation: 0<br>Gene: 2<br>Gene (inferred): 2<br><br>Compartment: Peroxisome<br>Reactions: R_PEROXx",
		"coordinates": {"x":"224","y":"632"}
	},
	{
		"node":"154",
		"title":"Node 154",
		"description":"Variation: 0<br>Gene: 3<br>Gene (inferred): 3<br><br>Compartment: EndoplasmicReticulum<br>Reactions: R_H7_APOS_TAer, R_H8TAer, R_M4ATAer, R_M4BTAer",
		"coordinates": {"x":"564","y":"809"}
	},
	{
		"node":"155",
		"title":"Node 155",
		"description":"Variation: 0<br>Gene: 1<br>Gene (inferred): 1<br><br>Compartment: Cytosol<br>Reactions: R_34DHPLACOX, R_34DHPLACOX_LPAREN_NADP_RPAREN_, R_34DHXMANDACOX, R_3M4HDXPAC, R_3MOX4HOXPGALDOX, R_3MOX4HOXPGALDOX_LPAREN_NADP_RPAREN_, R_4HOXPACDOX_LPAREN_NADP_RPAREN_, R_ALDD19x, R_ALDD19x_LPAREN_P_RPAREN_, R_ALDD2x, R_ALDD2y, R_GCALDD, R_GLACO, R_LCADi, R_LCADi_D, R_MACOXO",
		"coordinates": {"x":"475","y":"329"}
	},
	{
		"node":"156",
		"title":"Node 156",
		"description":"Variation: 0<br>Gene: 1<br>Gene (inferred): 1<br><br>Compartment: Cytosol<br>Reactions: R_PGPPT",
		"coordinates": {"x":"462","y":"462"}
	},
	{
		"node":"157",
		"title":"Node 157",
		"description":"Variation: 0<br>Gene: 1<br>Gene (inferred): 1<br><br>Compartment: EndoplasmicReticulum<br>Reactions: R_UDPGLCAter, R_UGALNACter",
		"coordinates": {"x":"525","y":"648"}
	},
	{
		"node":"158",
		"title":"Node 158",
		"description":"Variation: 8<br>Gene: 29<br>Gene (inferred): 29<br><br>Compartment: Extraorganism<br>Reactions: R_ALAt4, R_ARGt4, R_ASNt4, R_CYSt4, R_GLNt4, R_GLYt4, R_HISt4, R_ILEt4, R_LEUt4, R_LYSt4, R_METt4, R_PHEt4, R_SERt4, R_THRt4, R_TRPt4, R_TYRt4, R_VALt4",
		"coordinates": {"x":"626","y":"194"}
	},
	{
		"node":"159",
		"title":"Node 159",
		"description":"Variation: 0<br>Gene: 8<br>Gene (inferred): 8<br><br>Compartment: Cytosol<br>Reactions: R_CHSTEROLSULT, R_PRGNLONESULT",
		"coordinates": {"x":"523","y":"434"}
	},
	{
		"node":"160",
		"title":"Node 160",
		"description":"Variation: 0<br>Gene: 1<br>Gene (inferred): 1<br><br>Compartment: EndoplasmicReticulum<br>Reactions: R_DOLPGT1_Ler, R_DOLPGT1_Uer",
		"coordinates": {"x":"538","y":"724"}
	},
	{
		"node":"161",
		"title":"Node 161",
		"description":"Variation: 0<br>Gene: 2<br>Gene (inferred): 2<br><br>Compartment: Cytosol<br>Reactions: R_CLS_hs",
		"coordinates": {"x":"478","y":"463"}
	},
	{
		"node":"162",
		"title":"Node 162",
		"description":"Variation: 0<br>Gene: 2<br>Gene (inferred): 2<br><br>Compartment: Extraorganism<br>Reactions: R_ASCBt4",
		"coordinates": {"x":"681","y":"156"}
	},
	{
		"node":"163",
		"title":"Node 163",
		"description":"Variation: 0<br>Gene: 1<br>Gene (inferred): 1<br><br>Compartment: Cytosol<br>Reactions: R_BILIRED",
		"coordinates": {"x":"424","y":"404"}
	},
	{
		"node":"164",
		"title":"Node 164",
		"description":"Variation: 0<br>Gene: 1<br>Gene (inferred): 1<br><br>Compartment: Mitochondria<br>Reactions: R_NADH2_DASH_u10m",
		"coordinates": {"x":"109","y":"551"}
	},
	{
		"node":"165",
		"title":"Node 165",
		"description":"Variation: 0<br>Gene: 1<br>Gene (inferred): 1<br><br>Compartment: Extraorganism<br>Reactions: R_O16G1e, R_O16G2e, R_SUCRe",
		"coordinates": {"x":"695","y":"116"}
	},
	{
		"node":"166",
		"title":"Node 166",
		"description":"Variation: 0<br>Gene: 1<br>Gene (inferred): 1<br><br>Compartment: Cytosol<br>Reactions: R_ACONT",
		"coordinates": {"x":"379","y":"64"}
	},
	{
		"node":"167",
		"title":"Node 167",
		"description":"Variation: 0<br>Gene: 1<br>Gene (inferred): 1<br><br>Compartment: Extraorganism<br>Reactions: R_CLFORtex, R_CLHCOtex, R_CLI2tex",
		"coordinates": {"x":"606","y":"90"}
	},
	{
		"node":"168",
		"title":"Node 168",
		"description":"Variation: 1<br>Gene: 3<br>Gene (inferred): 3<br><br>Compartment: Extraorganism<br>Reactions: R_CLHCOtex, R_OXAHCOtex, R_SO4HCOtex",
		"coordinates": {"x":"620","y":"93"}
	},
	{
		"node":"169",
		"title":"Node 169",
		"description":"Variation: 0<br>Gene: 1<br>Gene (inferred): 1<br><br>Compartment: Mitochondria<br>Reactions: R_2OXOADOXm, R_AKGDm, R_GCC2am, R_GCC2bim, R_GCC2cm, R_GCCam, R_GCCbim, R_GCCcm, R_OIVD1m, R_OIVD2m, R_OIVD3m, R_PDHm",
		"coordinates": {"x":"101","y":"597"}
	},
	{
		"node":"170",
		"title":"Node 170",
		"description":"Variation: 0<br>Gene: 2<br>Gene (inferred): 2<br><br>Compartment: Mitochondria<br>Reactions: R_FUM, R_FUMm",
		"coordinates": {"x":"167","y":"395"}
	},
	{
		"node":"171",
		"title":"Node 171",
		"description":"Variation: 1<br>Gene: 3<br>Gene (inferred): 3<br><br>Compartment: Extraorganism<br>Reactions: R_GLUVESSEC",
		"coordinates": {"x":"538","y":"166"}
	},
	{
		"node":"172",
		"title":"Node 172",
		"description":"Variation: 0<br>Gene: 1<br>Gene (inferred): 1<br><br>Compartment: Cytosol<br>Reactions: R_PGCD",
		"coordinates": {"x":"480","y":"431"}
	},
	{
		"node":"173",
		"title":"Node 173",
		"description":"Variation: 0<br>Gene: 2<br>Gene (inferred): 2<br><br>Compartment: Lysosome<br>Reactions: R_HS1ly, R_HS2ly, R_HS3ly, R_HS4ly",
		"coordinates": {"x":"752","y":"459"}
	},
	{
		"node":"174",
		"title":"Node 174",
		"description":"Variation: 0<br>Gene: 1<br>Gene (inferred): 1<br><br>Compartment: EndoplasmicReticulum<br>Reactions: R_G6PDH1er, R_G6PDH1rer, R_G6PDH2rer, R_PGLer",
		"coordinates": {"x":"493","y":"671"}
	},
	{
		"node":"175",
		"title":"Node 175",
		"description":"Variation: 0<br>Gene: 2<br>Gene (inferred): 2<br><br>Compartment: Multiple<br>Reactions: R_CSNAT2m, R_CSNAT2x, R_CSNAT3x, R_CSNATer, R_CSNATm, R_CSNATp",
		"coordinates": {"x":"189","y":"556"}
	},
	{
		"node":"176",
		"title":"Node 176",
		"description":"Variation: 0<br>Gene: 19<br>Gene (inferred): 19<br><br>Compartment: Cytosol<br>Reactions: R_ACNAM9PL, R_ACNAM9PL2",
		"coordinates": {"x":"372","y":"104"}
	},
	{
		"node":"177",
		"title":"Node 177",
		"description":"Variation: 0<br>Gene: 1<br>Gene (inferred): 1<br><br>Compartment: Cytosol<br>Reactions: R_PDE4",
		"coordinates": {"x":"318","y":"272"}
	},
	{
		"node":"178",
		"title":"Node 178",
		"description":"Variation: ?<br>Gene: ?<br>Gene (inferred): ?<br><br>Compartment: Mitochondria<br>Reactions: R_2OXOADOXm, R_AKGDm",
		"coordinates": {"x":"58","y":"574"}
	},
	{
		"node":"179",
		"title":"Node 179",
		"description":"Variation: 0<br>Gene: 3<br>Gene (inferred): 3<br><br>Compartment: Cytosol<br>Reactions: R_DESAT16_2, R_DESAT18_3, R_DESAT18_4, R_DESAT18_5",
		"coordinates": {"x":"443","y":"262"}
	},
	{
		"node":"180",
		"title":"Node 180",
		"description":"Variation: 1<br>Gene: 2<br>Gene (inferred): 2<br><br>Compartment: Cytosol<br>Reactions: R_BUP2, R_UPPN",
		"coordinates": {"x":"430","y":"275"}
	},
	{
		"node":"181",
		"title":"Node 181",
		"description":"Variation: 0<br>Gene: 3<br>Gene (inferred): 3<br><br>Compartment: Mitochondria<br>Reactions: R_DMATT, R_FRTT, R_GRTT, R_PRO1xm, R_PROD2m",
		"coordinates": {"x":"154","y":"575"}
	},
	{
		"node":"182",
		"title":"Node 182",
		"description":"Variation: 0<br>Gene: 4<br>Gene (inferred): 4<br><br>Compartment: Extraorganism<br>Reactions: R_LPS4e",
		"coordinates": {"x":"520","y":"223"}
	},
	{
		"node":"183",
		"title":"Node 183",
		"description":"Variation: 0<br>Gene: 1<br>Gene (inferred): 1<br><br>Compartment: GolgiApparatus<br>Reactions: R_S6T25g",
		"coordinates": {"x":"794","y":"378"}
	},
	{
		"node":"184",
		"title":"Node 184",
		"description":"Variation: 1<br>Gene: 3<br>Gene (inferred): 3<br><br>Compartment: Extraorganism<br>Reactions: R_D_DASH_LACt2, R_L_DASH_LACt2r",
		"coordinates": {"x":"577","y":"223"}
	},
	{
		"node":"185",
		"title":"Node 185",
		"description":"Variation: 0<br>Gene: 1<br>Gene (inferred): 1<br><br>Compartment: Extraorganism<br>Reactions: R_GALt2_2, R_GALt4_2, R_GLCt2_2, R_GLCt4_2, R_H2Ot, R_NAt, R_UREAt, R_UREAt5",
		"coordinates": {"x":"536","y":"203"}
	},
	{
		"node":"186",
		"title":"Node 186",
		"description":"Variation: 0<br>Gene: 4<br>Gene (inferred): 4<br><br>Compartment: Lysosome<br>Reactions: R_GLCNACASE1ly, R_GLCNACASE2ly, R_GLCNACASE3ly, R_GLCNACASE4ly, R_GLCNACASE5ly",
		"coordinates": {"x":"818","y":"479"}
	},
	{
		"node":"187",
		"title":"Node 187",
		"description":"Variation: 0<br>Gene: 1<br>Gene (inferred): 1<br><br>Compartment: Cytosol<br>Reactions: R_INOSTO",
		"coordinates": {"x":"435","y":"193"}
	},
	{
		"node":"188",
		"title":"Node 188",
		"description":"Variation: 0<br>Gene: 2<br>Gene (inferred): 2<br><br>Compartment: Cytosol<br>Reactions: R_34DHPHAMT, R_DOPAMT, R_SALMCOM",
		"coordinates": {"x":"536","y":"384"}
	},
	{
		"node":"189",
		"title":"Node 189",
		"description":"Variation: 0<br>Gene: 2<br>Gene (inferred): 2<br><br>Compartment: Mitochondria<br>Reactions: R_MCOATAm",
		"coordinates": {"x":"26","y":"594"}
	},
	{
		"node":"190",
		"title":"Node 190",
		"description":"Variation: 0<br>Gene: 1<br>Gene (inferred): 1<br><br>Compartment: Lysosome<br>Reactions: R_ARSA",
		"coordinates": {"x":"760","y":"457"}
	},
	{
		"node":"191",
		"title":"Node 191",
		"description":"Variation: 0<br>Gene: 2<br>Gene (inferred): 2<br><br>Compartment: Cytosol<br>Reactions: R_CKc",
		"coordinates": {"x":"294","y":"289"}
	},
	{
		"node":"192",
		"title":"Node 192",
		"description":"Variation: -2<br>Gene: 3<br>Gene (inferred): 3<br><br>Compartment: Cytosol<br>Reactions: R_MELATNOX, R_P4502C19, R_P4502C92, R_P4502C93, R_P4502C94",
		"coordinates": {"x":"424","y":"218"}
	},
	{
		"node":"193",
		"title":"Node 193",
		"description":"Variation: 0<br>Gene: 1<br>Gene (inferred): 1<br><br>Compartment: Cytosol<br>Reactions: R_PI35P3P, R_PI3PP",
		"coordinates": {"x":"307","y":"180"}
	},
	{
		"node":"194",
		"title":"Node 194",
		"description":"Variation: ?<br>Gene: 3<br>Gene (inferred): 3.0<br><br>Compartment: Cytosol<br>Reactions: R_LPS3",
		"coordinates": {"x":"422","y":"302"}
	},
	{
		"node":"195",
		"title":"Node 195",
		"description":"Variation: 0<br>Gene: 1<br>Gene (inferred): 1<br><br>Compartment: Mitochondria<br>Reactions: R_ACONTm",
		"coordinates": {"x":"21","y":"644"}
	},
	{
		"node":"196",
		"title":"Node 196",
		"description":"Variation: 0<br>Gene: 3<br>Gene (inferred): 3<br><br>Compartment: Lysosome<br>Reactions: R_ATPasel, R_PMANM",
		"coordinates": {"x":"690","y":"431"}
	},
	{
		"node":"197",
		"title":"Node 197",
		"description":"Variation: 0<br>Gene: 1<br>Gene (inferred): 1<br><br>Compartment: Cytosol<br>Reactions: R_CERK",
		"coordinates": {"x":"351","y":"367"}
	},
	{
		"node":"198",
		"title":"Node 198",
		"description":"Variation: 0<br>Gene: 2<br>Gene (inferred): 2<br><br>Compartment: Cytosol<br>Reactions: R_ACGAM6PSi",
		"coordinates": {"x":"340","y":"417"}
	},
	{
		"node":"199",
		"title":"Node 199",
		"description":"Variation: 0<br>Gene: 1<br>Gene (inferred): 1<br><br>Compartment: Cytosol<br>Reactions: R_PIACGT",
		"coordinates": {"x":"447","y":"461"}
	},
	{
		"node":"200",
		"title":"Node 200",
		"description":"Variation: 0<br>Gene: 1<br>Gene (inferred): 1<br><br>Compartment: Cytosol<br>Reactions: R_MACACI",
		"coordinates": {"x":"405","y":"386"}
	},
	{
		"node":"201",
		"title":"Node 201",
		"description":"Variation: 2<br>Gene: 10<br>Gene (inferred): 10<br><br>Compartment: Cytosol<br>Reactions: R_SERPT",
		"coordinates": {"x":"378","y":"368"}
	},
	{
		"node":"202",
		"title":"Node 202",
		"description":"Variation: 1<br>Gene: 3<br>Gene (inferred): 3<br><br>Compartment: Extraorganism<br>Reactions: R_CHOLATEt2, R_ESTRONESt2, R_GCHOLAt2, R_TCHOLAt2",
		"coordinates": {"x":"622","y":"114"}
	},
	{
		"node":"203",
		"title":"Node 203",
		"description":"Variation: 1<br>Gene: 3<br>Gene (inferred): 3<br><br>Compartment: Extraorganism<br>Reactions: R_CAt7r",
		"coordinates": {"x":"676","y":"134"}
	},
	{
		"node":"204",
		"title":"Node 204",
		"description":"Variation: 0<br>Gene: 1<br>Gene (inferred): 1<br><br>Compartment: Cytosol<br>Reactions: R_FTHFL, R_MTHFC, R_MTHFD",
		"coordinates": {"x":"388","y":"270"}
	},
	{
		"node":"205",
		"title":"Node 205",
		"description":"Variation: -1<br>Gene: 1<br>Gene (inferred): 1<br><br>Compartment: Mitochondria<br>Reactions: R_ILETAm, R_LEUTAm, R_VALTAm",
		"coordinates": {"x":"55","y":"563"}
	},
	{
		"node":"206",
		"title":"Node 206",
		"description":"Variation: 0<br>Gene: 1<br>Gene (inferred): 1<br><br>Compartment: Mitochondria<br>Reactions: R_PEPCKm",
		"coordinates": {"x":"31","y":"538"}
	},
	{
		"node":"207",
		"title":"Node 207",
		"description":"Variation: -1<br>Gene: 2<br>Gene (inferred): 2<br><br>Compartment: Cytosol<br>Reactions: R_GMPR",
		"coordinates": {"x":"395","y":"361"}
	},
	{
		"node":"208",
		"title":"Node 208",
		"description":"Variation: 1<br>Gene: 5<br>Gene (inferred): 5<br><br>Compartment: EndoplasmicReticulum<br>Reactions: R_PGESr",
		"coordinates": {"x":"542","y":"615"}
	},
	{
		"node":"209",
		"title":"Node 209",
		"description":"Variation: 0<br>Gene: 1<br>Gene (inferred): 1<br><br>Compartment: Extraorganism<br>Reactions: R_ESTRADIOLGLCt, R_ESTRONESt, R_PROSTGE2t, R_TCHOLAt, R_THYOXt, R_TRIODTHYt",
		"coordinates": {"x":"578","y":"105"}
	},
	{
		"node":"210",
		"title":"Node 210",
		"description":"Variation: 0<br>Gene: 6<br>Gene (inferred): 6<br><br>Compartment: Mitochondria<br>Reactions: R_CDSm",
		"coordinates": {"x":"152","y":"598"}
	},
	{
		"node":"211",
		"title":"Node 211",
		"description":"Variation: 0<br>Gene: 1<br>Gene (inferred): 1<br><br>Compartment: Peroxisome<br>Reactions: R_GLXO2p, R_GLYCTO1p",
		"coordinates": {"x":"270","y":"641"}
	},
	{
		"node":"212",
		"title":"Node 212",
		"description":"Variation: 0<br>Gene: 2<br>Gene (inferred): 2<br><br>Compartment: Cytosol<br>Reactions: R_PI45PLC, R_PI4PLC, R_PIPLC",
		"coordinates": {"x":"302","y":"237"}
	},
	{
		"node":"213",
		"title":"Node 213",
		"description":"Variation: 0<br>Gene: 2<br>Gene (inferred): 2<br><br>Compartment: Peroxisome<br>Reactions: R_DASPO1p",
		"coordinates": {"x":"253","y":"656"}
	},
	{
		"node":"214",
		"title":"Node 214",
		"description":"Variation: 0<br>Gene: 2<br>Gene (inferred): 2<br><br>Compartment: Extraorganism<br>Reactions: R_BALAVECSEC, R_GABAVESSEC, R_GLYVESSEC",
		"coordinates": {"x":"526","y":"218"}
	},
	{
		"node":"215",
		"title":"Node 215",
		"description":"Variation: 0<br>Gene: 2<br>Gene (inferred): 2<br><br>Compartment: Cytosol<br>Reactions: R_AHC, R_SEAHCYSHYD",
		"coordinates": {"x":"455","y":"155"}
	},
	{
		"node":"216",
		"title":"Node 216",
		"description":"Variation: 0<br>Gene: 2<br>Gene (inferred): 2<br><br>Compartment: Peroxisome<br>Reactions: R_PTE2x",
		"coordinates": {"x":"261","y":"633"}
	},
	{
		"node":"217",
		"title":"Node 217",
		"description":"Variation: 0<br>Gene: 1<br>Gene (inferred): 1<br><br>Compartment: GolgiApparatus<br>Reactions: R_ST8SIA51g, R_ST8SIA52g, R_ST8SIA53g, R_ST8SIA54g, R_ST8SIA55g, R_ST8SIA56g",
		"coordinates": {"x":"716","y":"369"}
	},
	{
		"node":"218",
		"title":"Node 218",
		"description":"Variation: 0<br>Gene: 1<br>Gene (inferred): 1<br><br>Compartment: Extraorganism<br>Reactions: R_LPSe",
		"coordinates": {"x":"541","y":"220"}
	},
	{
		"node":"219",
		"title":"Node 219",
		"description":"Variation: 0<br>Gene: 3<br>Gene (inferred): 3<br><br>Compartment: Cytosol<br>Reactions: R_PRPPS",
		"coordinates": {"x":"347","y":"333"}
	},
	{
		"node":"220",
		"title":"Node 220",
		"description":"Variation: 0<br>Gene: 2<br>Gene (inferred): 2<br><br>Compartment: Extraorganism<br>Reactions: R_DHEASt, R_ESTRONESt",
		"coordinates": {"x":"595","y":"113"}
	},
	{
		"node":"221",
		"title":"Node 221",
		"description":"Variation: 0<br>Gene: 2<br>Gene (inferred): 2<br><br>Compartment: GolgiApparatus<br>Reactions: R_UDPGALtg, R_UGALNACtg",
		"coordinates": {"x":"677","y":"379"}
	},
	{
		"node":"222",
		"title":"Node 222",
		"description":"Variation: 0<br>Gene: 2<br>Gene (inferred): 2<br><br>Compartment: Cytosol<br>Reactions: R_PGK",
		"coordinates": {"x":"276","y":"270"}
	},
	{
		"node":"223",
		"title":"Node 223",
		"description":"Variation: 2<br>Gene: 15<br>Gene (inferred): 15<br><br>Compartment: Cytosol<br>Reactions: R_CHLPCTD, R_CPCTDTX",
		"coordinates": {"x":"380","y":"441"}
	},
	{
		"node":"224",
		"title":"Node 224",
		"description":"Variation: 0<br>Gene: 2<br>Gene (inferred): 2<br><br>Compartment: Lysosome<br>Reactions: R_GLAl",
		"coordinates": {"x":"840","y":"479"}
	},
	{
		"node":"225",
		"title":"Node 225",
		"description":"Variation: 0<br>Gene: 1<br>Gene (inferred): 1<br><br>Compartment: Cytosol<br>Reactions: R_PI45P3K, R_PI4P3K, R_PI5P3K, R_PIK3",
		"coordinates": {"x":"285","y":"325"}
	},
	{
		"node":"226",
		"title":"Node 226",
		"description":"Variation: 0<br>Gene: 3<br>Gene (inferred): 3<br><br>Compartment: Cytosol<br>Reactions: R_AMPDA",
		"coordinates": {"x":"395","y":"294"}
	},
	{
		"node":"227",
		"title":"Node 227",
		"description":"Variation: 0<br>Gene: 1<br>Gene (inferred): 1<br><br>Compartment: Cytosol<br>Reactions: R_CYTDK1, R_URIK1",
		"coordinates": {"x":"374","y":"322"}
	},
	{
		"node":"228",
		"title":"Node 228",
		"description":"Variation: 0<br>Gene: 1<br>Gene (inferred): 1<br><br>Compartment: Cytosol<br>Reactions: R_MELATNOX",
		"coordinates": {"x":"438","y":"228"}
	},
	{
		"node":"229",
		"title":"Node 229",
		"description":"Variation: 0<br>Gene: 2<br>Gene (inferred): 2<br><br>Compartment: Mitochondria<br>Reactions: R_DHORD9",
		"coordinates": {"x":"148","y":"503"}
	},
	{
		"node":"230",
		"title":"Node 230",
		"description":"Variation: 0<br>Gene: 2<br>Gene (inferred): 2<br><br>Compartment: Extraorganism<br>Reactions: R_HAS1, R_HAS2",
		"coordinates": {"x":"611","y":"154"}
	},
	{
		"node":"231",
		"title":"Node 231",
		"description":"Variation: 0<br>Gene: 1<br>Gene (inferred): 1<br><br>Compartment: Multiple<br>Reactions: R_SMPD3g, R_SMPD3l",
		"coordinates": {"x":"752","y":"410"}
	},
	{
		"node":"232",
		"title":"Node 232",
		"description":"Variation: 1<br>Gene: 3<br>Gene (inferred): 3<br><br>Compartment: Extraorganism<br>Reactions: R_ARGLYSex",
		"coordinates": {"x":"536","y":"174"}
	},
	{
		"node":"233",
		"title":"Node 233",
		"description":"Variation: -1<br>Gene: 2<br>Gene (inferred): 2<br><br>Compartment: Multiple<br>Reactions: R_MCD, R_MCDm, R_MCDp, R_MMCD, R_MMCDm, R_MMCDp",
		"coordinates": {"x":"214","y":"429"}
	},
	{
		"node":"234",
		"title":"Node 234",
		"description":"Variation: 0<br>Gene: 4<br>Gene (inferred): 4<br><br>Compartment: Multiple<br>Reactions: R_5ADTSTSTERONEGLCte, R_ACOAO7p, R_AHANDROSTANGLCte, R_ANDRSTRNGLCte, R_BILDGLCURte, R_BILGLCURte, R_ESTRIOLGLCte, R_FAOXC16080x, R_FAOXC180x, R_FAOXC183806x, R_FAOXC18480x, R_FAOXC200180x, R_FAOXC2051843x, R_FAOXC2242046x, R_FAOXC2251836x, R_FAOXC2252053x, R_FAOXC226205x, R_FAOXC240200x, R_FAOXC241181x, R_FAOXC2442246x, R_FAOXC2452253x, R_FAOXC2452256x, R_FAOXC246226x, R_FAOXC260240x, R_TSTSTERONEGLCte",
		"coordinates": {"x":"322","y":"305"}
	},
	{
		"node":"235",
		"title":"Node 235",
		"description":"Variation: 0<br>Gene: 1<br>Gene (inferred): 1<br><br>Compartment: Cytosol<br>Reactions: R_GLYOX",
		"coordinates": {"x":"447","y":"299"}
	},
	{
		"node":"236",
		"title":"Node 236",
		"description":"Variation: 0<br>Gene: 2<br>Gene (inferred): 2<br><br>Compartment: Extraorganism<br>Reactions: R_METLEUex",
		"coordinates": {"x":"631","y":"110"}
	},
	{
		"node":"237",
		"title":"Node 237",
		"description":"Variation: 0<br>Gene: 1<br>Gene (inferred): 1<br><br>Compartment: Extraorganism<br>Reactions: R_GLCt1r",
		"coordinates": {"x":"668","y":"105"}
	},
	{
		"node":"238",
		"title":"Node 238",
		"description":"Variation: -1<br>Gene: 3<br>Gene (inferred): 3<br><br>Compartment: Cytosol<br>Reactions: R_CDIPTr",
		"coordinates": {"x":"392","y":"411"}
	},
	{
		"node":"239",
		"title":"Node 239",
		"description":"Variation: ?<br>Gene: ?<br>Gene (inferred): ?<br><br>Compartment: Mitochondria<br>Reactions: R_L_DASH_LACtcm, R_UREAtm",
		"coordinates": {"x":"185","y":"425"}
	},
	{
		"node":"240",
		"title":"Node 240",
		"description":"Variation: 0<br>Gene: 2<br>Gene (inferred): 2<br><br>Compartment: GolgiApparatus<br>Reactions: R_GALNTg",
		"coordinates": {"x":"748","y":"374"}
	},
	{
		"node":"241",
		"title":"Node 241",
		"description":"Variation: 0<br>Gene: 1<br>Gene (inferred): 1<br><br>Compartment: Cytosol<br>Reactions: R_H2CO3D",
		"coordinates": {"x":"368","y":"155"}
	},
	{
		"node":"242",
		"title":"Node 242",
		"description":"Variation: 0<br>Gene: 1<br>Gene (inferred): 1<br><br>Compartment: Cytosol<br>Reactions: R_GFUCS",
		"coordinates": {"x":"410","y":"405"}
	},
	{
		"node":"243",
		"title":"Node 243",
		"description":"Variation: 0<br>Gene: 1<br>Gene (inferred): 1<br><br>Compartment: Cytosol<br>Reactions: R_P5CR, R_P5CRx",
		"coordinates": {"x":"483","y":"385"}
	},
	{
		"node":"244",
		"title":"Node 244",
		"description":"Variation: 0<br>Gene: 1<br>Gene (inferred): 1<br><br>Compartment: EndoplasmicReticulum<br>Reactions: R_SQLEr",
		"coordinates": {"x":"506","y":"724"}
	},
	{
		"node":"245",
		"title":"Node 245",
		"description":"Variation: 0<br>Gene: 1<br>Gene (inferred): 1<br><br>Compartment: Mitochondria<br>Reactions: R_GTHO, R_GTHOm",
		"coordinates": {"x":"321","y":"429"}
	},
	{
		"node":"246",
		"title":"Node 246",
		"description":"Variation: 1<br>Gene: 2<br>Gene (inferred): 2<br><br>Compartment: Lysosome<br>Reactions: R_ASAH1",
		"coordinates": {"x":"813","y":"432"}
	},
	{
		"node":"247",
		"title":"Node 247",
		"description":"Variation: 0<br>Gene: 1<br>Gene (inferred): 1<br><br>Compartment: Lysosome<br>Reactions: R_A_MANASEly",
		"coordinates": {"x":"832","y":"474"}
	},
	{
		"node":"248",
		"title":"Node 248",
		"description":"Variation: 0<br>Gene: 3<br>Gene (inferred): 3<br><br>Compartment: Peroxisome<br>Reactions: R_C2M26DCOAHLx, R_ECOAH1x, R_T2M26DCOAHLx",
		"coordinates": {"x":"230","y":"676"}
	},
	{
		"node":"249",
		"title":"Node 249",
		"description":"Variation: 0<br>Gene: 2<br>Gene (inferred): 2<br><br>Compartment: GolgiApparatus<br>Reactions: R_S3T2g",
		"coordinates": {"x":"753","y":"363"}
	},
	{
		"node":"250",
		"title":"Node 250",
		"description":"Variation: 0<br>Gene: 1<br>Gene (inferred): 1<br><br>Compartment: Cytosol<br>Reactions: R_PGI",
		"coordinates": {"x":"470","y":"96"}
	},
	{
		"node":"251",
		"title":"Node 251",
		"description":"Variation: -1<br>Gene: 2<br>Gene (inferred): 2<br><br>Compartment: Extraorganism<br>Reactions: R_ALAASNNaEx, R_ALACYSNaEx, R_ALAGLNNaEx, R_ALASERNaEx, R_ALATHRNaEx, R_ASNALANaEx, R_ASNCYSNaEx, R_ASNGLNNaEx, R_ASNSERNaEx, R_ASNTHRNaEx, R_CYSALANaEx, R_CYSASNNaEx, R_CYSGLNNaEx, R_CYSSERNaEx, R_CYSTHRNaEx, R_GLNALANaEx, R_GLNASNNaEx, R_GLNCYSNaEx, R_GLNSERNaEx, R_GLNTHRNaEx, R_SERALANaEx, R_SERASNNaEx, R_SERCYSNaEx, R_SERGLNNaEx, R_SERTHRNaEx, R_THRALANaEx, R_THRASNNaEx, R_THRCYSNaEx, R_THRGLNNaEx, R_THRSERNaEx",
		"coordinates": {"x":"649","y":"188"}
	},
	{
		"node":"252",
		"title":"Node 252",
		"description":"Variation: 2<br>Gene: 6<br>Gene (inferred): 6<br><br>Compartment: Mitochondria<br>Reactions: R_ETF",
		"coordinates": {"x":"18","y":"630"}
	},
	{
		"node":"253",
		"title":"Node 253",
		"description":"Variation: 0<br>Gene: 1<br>Gene (inferred): 1<br><br>Compartment: Mitochondria<br>Reactions: R_GLUTCOADHm",
		"coordinates": {"x":"107","y":"614"}
	},
	{
		"node":"254",
		"title":"Node 254",
		"description":"Variation: 0<br>Gene: 1<br>Gene (inferred): 1<br><br>Compartment: Extraorganism<br>Reactions: R_NAIt, R_NAt, R_UREAt",
		"coordinates": {"x":"667","y":"138"}
	},
	{
		"node":"255",
		"title":"Node 255",
		"description":"Variation: 0<br>Gene: 1<br>Gene (inferred): 1<br><br>Compartment: Cytosol<br>Reactions: R_MI1PS",
		"coordinates": {"x":"416","y":"160"}
	},
	{
		"node":"256",
		"title":"Node 256",
		"description":"Variation: 0<br>Gene: 1<br>Gene (inferred): 1<br><br>Compartment: Extraorganism<br>Reactions: R_HKt",
		"coordinates": {"x":"492","y":"169"}
	},
	{
		"node":"257",
		"title":"Node 257",
		"description":"Variation: 0<br>Gene: 2<br>Gene (inferred): 2<br><br>Compartment: Cytosol<br>Reactions: R_GAPD",
		"coordinates": {"x":"415","y":"316"}
	},
	{
		"node":"258",
		"title":"Node 258",
		"description":"Variation: 0<br>Gene: 1<br>Gene (inferred): 1<br><br>Compartment: Extraorganism<br>Reactions: R_NTD2e, R_NTD4e, R_NTD7e, R_NTD9e",
		"coordinates": {"x":"550","y":"107"}
	},
	{
		"node":"259",
		"title":"Node 259",
		"description":"Variation: 0<br>Gene: 1<br>Gene (inferred): 1<br><br>Compartment: Cytosol<br>Reactions: R_P4503A5",
		"coordinates": {"x":"462","y":"256"}
	},
	{
		"node":"260",
		"title":"Node 260",
		"description":"Variation: -1<br>Gene: 3<br>Gene (inferred): 3<br><br>Compartment: GolgiApparatus<br>Reactions: R_N3Tg",
		"coordinates": {"x":"728","y":"359"}
	},
	{
		"node":"261",
		"title":"Node 261",
		"description":"Variation: 0<br>Gene: 1<br>Gene (inferred): 1<br><br>Compartment: Cytosol<br>Reactions: R_PCLYSOX",
		"coordinates": {"x":"345","y":"155"}
	},
	{
		"node":"262",
		"title":"Node 262",
		"description":"Variation: 0<br>Gene: 1<br>Gene (inferred): 1<br><br>Compartment: Cytosol<br>Reactions: R_HEX1, R_HEX10, R_HEX4, R_HEX7",
		"coordinates": {"x":"490","y":"245"}
	},
	{
		"node":"263",
		"title":"Node 263",
		"description":"Variation: 0<br>Gene: 1<br>Gene (inferred): 1<br><br>Compartment: Cytosol<br>Reactions: R_RNMK",
		"coordinates": {"x":"336","y":"365"}
	},
	{
		"node":"264",
		"title":"Node 264",
		"description":"Variation: 0<br>Gene: 1<br>Gene (inferred): 1<br><br>Compartment: Cytosol<br>Reactions: R_ADK1",
		"coordinates": {"x":"290","y":"271"}
	},
	{
		"node":"265",
		"title":"Node 265",
		"description":"Variation: 0<br>Gene: 2<br>Gene (inferred): 2<br><br>Compartment: Cytosol<br>Reactions: R_TYRASE",
		"coordinates": {"x":"386","y":"8"}
	},
	{
		"node":"266",
		"title":"Node 266",
		"description":"Variation: 0<br>Gene: 2<br>Gene (inferred): 2<br><br>Compartment: Cytosol<br>Reactions: R_PI34P5K, R_PI3P4K, R_PI3P5K, R_PI4P5K, R_PIK5",
		"coordinates": {"x":"300","y":"325"}
	},
	{
		"node":"267",
		"title":"Node 267",
		"description":"Variation: 0<br>Gene: 1<br>Gene (inferred): 1<br><br>Compartment: Cytosol<br>Reactions: R_ARGSS",
		"coordinates": {"x":"347","y":"355"}
	},
	{
		"node":"268",
		"title":"Node 268",
		"description":"Variation: 0<br>Gene: 1<br>Gene (inferred): 1<br><br>Compartment: Peroxisome<br>Reactions: R_PHYHx",
		"coordinates": {"x":"257","y":"621"}
	},
	{
		"node":"269",
		"title":"Node 269",
		"description":"Variation: 0<br>Gene: 1<br>Gene (inferred): 1<br><br>Compartment: Lysosome<br>Reactions: R_MALTly, R_MLTG1ly",
		"coordinates": {"x":"826","y":"467"}
	},
	{
		"node":"270",
		"title":"Node 270",
		"description":"Variation: 0<br>Gene: 1<br>Gene (inferred): 1<br><br>Compartment: Mitochondria<br>Reactions: R_THD1m",
		"coordinates": {"x":"275","y":"472"}
	},
	{
		"node":"271",
		"title":"Node 271",
		"description":"Variation: 0<br>Gene: 1<br>Gene (inferred): 1<br><br>Compartment: Mitochondria<br>Reactions: R_CK",
		"coordinates": {"x":"129","y":"454"}
	},
	{
		"node":"272",
		"title":"Node 272",
		"description":"Variation: 0<br>Gene: 1<br>Gene (inferred): 1<br><br>Compartment: Cytosol<br>Reactions: R_CYTD, R_DCYTD",
		"coordinates": {"x":"396","y":"209"}
	},
	{
		"node":"273",
		"title":"Node 273",
		"description":"Variation: 0<br>Gene: 1<br>Gene (inferred): 1<br><br>Compartment: Cytosol<br>Reactions: R_P4502C18",
		"coordinates": {"x":"461","y":"403"}
	},
	{
		"node":"274",
		"title":"Node 274",
		"description":"Variation: 0<br>Gene: 1<br>Gene (inferred): 1<br><br>Compartment: Cytosol<br>Reactions: R_PDX5PO, R_PYAM5POr",
		"coordinates": {"x":"423","y":"149"}
	},
	{
		"node":"275",
		"title":"Node 275",
		"description":"Variation: 0<br>Gene: 1<br>Gene (inferred): 1<br><br>Compartment: EndoplasmicReticulum<br>Reactions: R_P4503A7r",
		"coordinates": {"x":"512","y":"706"}
	},
	{
		"node":"276",
		"title":"Node 276",
		"description":"Variation: 0<br>Gene: 2<br>Gene (inferred): 2<br><br>Compartment: Cytosol<br>Reactions: R_ACGPID",
		"coordinates": {"x":"329","y":"99"}
	},
	{
		"node":"277",
		"title":"Node 277",
		"description":"Variation: 0<br>Gene: 1<br>Gene (inferred): 1<br><br>Compartment: Cytosol<br>Reactions: R_GALK",
		"coordinates": {"x":"380","y":"334"}
	},
	{
		"node":"278",
		"title":"Node 278",
		"description":"Variation: 0<br>Gene: 4<br>Gene (inferred): 4<br><br>Compartment: Mitochondria<br>Reactions: R_AKGMALtm",
		"coordinates": {"x":"138","y":"397"}
	},
	{
		"node":"279",
		"title":"Node 279",
		"description":"Variation: 0<br>Gene: 2<br>Gene (inferred): 2<br><br>Compartment: Extraorganism<br>Reactions: R_SRTNt6_LPAREN_2_RPAREN_r",
		"coordinates": {"x":"628","y":"165"}
	},
	{
		"node":"280",
		"title":"Node 280",
		"description":"Variation: 0<br>Gene: 1<br>Gene (inferred): 1<br><br>Compartment: Mitochondria<br>Reactions: R_ACACT1rm, R_C2M26DCOAHLm, R_ECOAH12m, R_ECOAH1m, R_ECOAH9m, R_HACD1m, R_PRPNCOAHYDm, R_T2M26DCOAHLm",
		"coordinates": {"x":"95","y":"584"}
	},
	{
		"node":"281",
		"title":"Node 281",
		"description":"Variation: -1<br>Gene: 11<br>Gene (inferred): 11<br><br>Compartment: Cytosol<br>Reactions: R_5HOXINDACTOX, R_ALDD20x, R_ALDD2x, R_ALDD2y, R_BAMPPALDOX, R_GCALDD, R_GLACO, R_IMACTD, R_LCADi, R_LCADi_D, R_NABTNO, R_PYLALDOX",
		"coordinates": {"x":"466","y":"318"}
	},
	{
		"node":"282",
		"title":"Node 282",
		"description":"Variation: 0<br>Gene: 1<br>Gene (inferred): 1<br><br>Compartment: Cytosol<br>Reactions: R_HSD17B1",
		"coordinates": {"x":"441","y":"379"}
	},
	{
		"node":"283",
		"title":"Node 283",
		"description":"Variation: 0<br>Gene: 1<br>Gene (inferred): 1<br><br>Compartment: Cytosol<br>Reactions: R_ALOX12",
		"coordinates": {"x":"356","y":"151"}
	},
	{
		"node":"284",
		"title":"Node 284",
		"description":"Variation: 0<br>Gene: 1<br>Gene (inferred): 1<br><br>Compartment: Extraorganism<br>Reactions: R_CHOLATEt3, R_ESTRONEGLCt, R_GCHOLAt3, R_TCHOLAt3",
		"coordinates": {"x":"511","y":"194"}
	},
	{
		"node":"285",
		"title":"Node 285",
		"description":"Variation: 2<br>Gene: 4<br>Gene (inferred): 4<br><br>Compartment: Cytosol<br>Reactions: R_FBA, R_FBA2, R_FBA4",
		"coordinates": {"x":"507","y":"265"}
	},
	{
		"node":"286",
		"title":"Node 286",
		"description":"Variation: 0<br>Gene: 1<br>Gene (inferred): 1<br><br>Compartment: Cytosol<br>Reactions: R_DHEASULT, R_ESTSULT",
		"coordinates": {"x":"553","y":"357"}
	},
	{
		"node":"287",
		"title":"Node 287",
		"description":"Variation: 0<br>Gene: 1<br>Gene (inferred): 1<br><br>Compartment: Lysosome<br>Reactions: R_B_MANNASEly",
		"coordinates": {"x":"837","y":"463"}
	},
	{
		"node":"288",
		"title":"Node 288",
		"description":"Variation: 0<br>Gene: 2<br>Gene (inferred): 2<br><br>Compartment: Mitochondria<br>Reactions: R_Htm",
		"coordinates": {"x":"328","y":"476"}
	},
	{
		"node":"289",
		"title":"Node 289",
		"description":"Variation: 0<br>Gene: 1<br>Gene (inferred): 1<br><br>Compartment: Cytosol<br>Reactions: R_3HKYNAKGAT, R_AATAi, R_KYNAKGAT",
		"coordinates": {"x":"274","y":"229"}
	},
	{
		"node":"290",
		"title":"Node 290",
		"description":"Variation: ?<br>Gene: ?<br>Gene (inferred): ?<br><br>Compartment: GolgiApparatus<br>Reactions: R_3HXKYNOXDA, R_3MOXTYROX, R_41R1H2MAE12BOOX, R_41R2A1H12BOOX, R_42A12BOOX, R_5HOXINOXDA, R_5HXKYNOXDA, R_APRTO2, R_GALNTg, R_MACOXO, R_MAOLNOR, R_PEAMNO, R_TRYPTAOX, R_TYROXDAc",
		"coordinates": {"x":"750","y":"340"}
	},
	{
		"node":"291",
		"title":"Node 291",
		"description":"Variation: 0<br>Gene: 3<br>Gene (inferred): 3<br><br>Compartment: Extraorganism<br>Reactions: R_TREHe",
		"coordinates": {"x":"703","y":"107"}
	},
	{
		"node":"292",
		"title":"Node 292",
		"description":"Variation: 0<br>Gene: 1<br>Gene (inferred): 1<br><br>Compartment: Mitochondria<br>Reactions: R_GCALDDm, R_LCADi_Dm, R_LCADim, R_MMSAD1m, R_MMSAD3m",
		"coordinates": {"x":"106","y":"579"}
	},
	{
		"node":"293",
		"title":"Node 293",
		"description":"Variation: 0<br>Gene: 1<br>Gene (inferred): 1<br><br>Compartment: Cytosol<br>Reactions: R_CHTNASE",
		"coordinates": {"x":"365","y":"81"}
	},
	{
		"node":"294",
		"title":"Node 294",
		"description":"Variation: 0<br>Gene: 1<br>Gene (inferred): 1<br><br>Compartment: Cytosol<br>Reactions: R_UDPGD",
		"coordinates": {"x":"492","y":"336"}
	},
	{
		"node":"295",
		"title":"Node 295",
		"description":"Variation: 0<br>Gene: 1<br>Gene (inferred): 1<br><br>Compartment: EndoplasmicReticulum<br>Reactions: R_LSTO1r, R_LSTO2r",
		"coordinates": {"x":"519","y":"730"}
	},
	{
		"node":"296",
		"title":"Node 296",
		"description":"Variation: 0<br>Gene: 1<br>Gene (inferred): 1<br><br>Compartment: GolgiApparatus<br>Reactions: R_GLCATg",
		"coordinates": {"x":"776","y":"369"}
	},
	{
		"node":"297",
		"title":"Node 297",
		"description":"Variation: 0<br>Gene: 1<br>Gene (inferred): 1<br><br>Compartment: Cytosol<br>Reactions: R_34HPPOR, R_PPOR",
		"coordinates": {"x":"425","y":"164"}
	},
	{
		"node":"298",
		"title":"Node 298",
		"description":"Variation: 0<br>Gene: 1<br>Gene (inferred): 1<br><br>Compartment: GolgiApparatus<br>Reactions: R_S23T2g, R_S23T4g",
		"coordinates": {"x":"761","y":"328"}
	},
	{
		"node":"299",
		"title":"Node 299",
		"description":"Variation: 0<br>Gene: 1<br>Gene (inferred): 1<br><br>Compartment: Cytosol<br>Reactions: R_ADRNCPT1, R_ARACHCPT1, R_C160CPT1, R_C161CPT1, R_C161CPT12, R_C180CPT1, R_C181CPT1, R_C204CPT1, R_C226CPT1, R_CLPNDCPT1, R_DCSPTN1CPT1, R_DLNLCGCPT1, R_EICOSTETCPT1, R_ELAIDCPT1, R_HEXCCPT1, R_HPDCACRNCPT1, R_LGNCCPT1, R_LNELDCCPT1, R_LNLCCPT1, R_LNLNCACPT1, R_LNLNCGCPT1, R_NRVNCCPT1, R_PTDCACRNCPT1, R_RTOTAL2CRNCPT1, R_RTOTAL3CRNCPT1, R_RTOTALCRNCPT1, R_STRDNCCPT1, R_TETPENT3CPT1, R_TETPENT6CPT1, R_TETTET6CPT1, R_TMNDNCCPT1, R_TTDCPT1, R_VACCCPT1",
		"coordinates": {"x":"239","y":"278"}
	},
	{
		"node":"300",
		"title":"Node 300",
		"description":"Variation: 0<br>Gene: 1<br>Gene (inferred): 1<br><br>Compartment: Cytosol<br>Reactions: R_ACTLMO, R_ACTNMO, R_ETOHMO, R_P4502E1",
		"coordinates": {"x":"408","y":"221"}
	},
	{
		"node":"301",
		"title":"Node 301",
		"description":"Variation: 0<br>Gene: 3<br>Gene (inferred): 3<br><br>Compartment: Mitochondria<br>Reactions: R_2OXOADOXm, R_AKGDm, R_PDHm",
		"coordinates": {"x":"75","y":"593"}
	},
	{
		"node":"302",
		"title":"Node 302",
		"description":"Variation: 0<br>Gene: 1<br>Gene (inferred): 1<br><br>Compartment: Cytosol<br>Reactions: R_CHOLK, R_ETHAK",
		"coordinates": {"x":"321","y":"320"}
	},
	{
		"node":"303",
		"title":"Node 303",
		"description":"Variation: 0<br>Gene: 2<br>Gene (inferred): 2<br><br>Compartment: Peroxisome<br>Reactions: R_DALAOXx, R_DARGOp, R_DORNOp, R_DPROOp",
		"coordinates": {"x":"250","y":"646"}
	},
	{
		"node":"304",
		"title":"Node 304",
		"description":"Variation: 0<br>Gene: 1<br>Gene (inferred): 1<br><br>Compartment: Peroxisome<br>Reactions: R_MEVK1x",
		"coordinates": {"x":"236","y":"651"}
	},
	{
		"node":"305",
		"title":"Node 305",
		"description":"Variation: 0<br>Gene: 1<br>Gene (inferred): 1<br><br>Compartment: Mitochondria<br>Reactions: R_25VITD2Hm, R_25VITD3Hm",
		"coordinates": {"x":"95","y":"548"}
	},
	{
		"node":"306",
		"title":"Node 306",
		"description":"Variation: 0<br>Gene: 2<br>Gene (inferred): 2<br><br>Compartment: Cytosol<br>Reactions: R_LTA4H",
		"coordinates": {"x":"401","y":"82"}
	},
	{
		"node":"307",
		"title":"Node 307",
		"description":"Variation: 0<br>Gene: 2<br>Gene (inferred): 2<br><br>Compartment: Extraorganism<br>Reactions: R_ABUTt4_LPAREN_2_RPAREN_r, R_GLYBt4_LPAREN_2_RPAREN_r",
		"coordinates": {"x":"675","y":"174"}
	},
	{
		"node":"308",
		"title":"Node 308",
		"description":"Variation: 0<br>Gene: 4<br>Gene (inferred): 4<br><br>Compartment: Mitochondria<br>Reactions: R_ACOAD1fm, R_PPCOAOm",
		"coordinates": {"x":"24","y":"611"}
	},
	{
		"node":"309",
		"title":"Node 309",
		"description":"Variation: 0<br>Gene: 1<br>Gene (inferred): 1<br><br>Compartment: Mitochondria<br>Reactions: R_5HOXINDACTOXm, R_ALDD20xm, R_ALDD2xm, R_BAMPPALDOXm, R_GCALDDm, R_GLACOm, R_IMACTD_m, R_LCADi_Dm, R_LCADim, R_NABTNOm, R_PYLALDOXm",
		"coordinates": {"x":"145","y":"569"}
	},
	{
		"node":"310",
		"title":"Node 310",
		"description":"Variation: 0<br>Gene: 3<br>Gene (inferred): 3<br><br>Compartment: Extraorganism<br>Reactions: R_ALAt4, R_ASNt4, R_GLNt4, R_GLYt4, R_LEUt4, R_METt4, R_PHEt4, R_PROt4, R_SERt4, R_THRt4",
		"coordinates": {"x":"639","y":"193"}
	},
	{
		"node":"311",
		"title":"Node 311",
		"description":"Variation: 1<br>Gene: 2<br>Gene (inferred): 2<br><br>Compartment: Cytosol<br>Reactions: R_CEPTC",
		"coordinates": {"x":"429","y":"428"}
	},
	{
		"node":"312",
		"title":"Node 312",
		"description":"Variation: 0<br>Gene: 1<br>Gene (inferred): 1<br><br>Compartment: Cytosol<br>Reactions: R_ENO",
		"coordinates": {"x":"372","y":"120"}
	},
	{
		"node":"313",
		"title":"Node 313",
		"description":"Variation: 0<br>Gene: 3<br>Gene (inferred): 3<br><br>Compartment: Extraorganism<br>Reactions: R_BILGLCURt, R_DHEASt, R_ESTRADIOLGLCt, R_ESTRONESt, R_GCHOLAt, R_LEUKTRC4t, R_TCHOLAt, R_TRIODTHYt",
		"coordinates": {"x":"578","y":"117"}
	},
	{
		"node":"314",
		"title":"Node 314",
		"description":"Variation: 0<br>Gene: 1<br>Gene (inferred): 1<br><br>Compartment: Cytosol<br>Reactions: R_GGNG, R_GLGNS1",
		"coordinates": {"x":"494","y":"456"}
	},
	{
		"node":"315",
		"title":"Node 315",
		"description":"Variation: 0<br>Gene: 1<br>Gene (inferred): 1<br><br>Compartment: Nucleus<br>Reactions: R_CMPSAS, R_CMPSASn",
		"coordinates": {"x":"236","y":"146"}
	},
	{
		"node":"316",
		"title":"Node 316",
		"description":"Variation: 0<br>Gene: 1<br>Gene (inferred): 1<br><br>Compartment: GolgiApparatus<br>Reactions: R_ST8SIA11, R_ST8SIA12",
		"coordinates": {"x":"709","y":"362"}
	},
	{
		"node":"317",
		"title":"Node 317",
		"description":"Variation: ?<br>Gene: ?<br>Gene (inferred): ?<br><br>Compartment: Nucleus<br>Reactions: R_CYTD, R_CYTDn, R_DCYTD, R_DCYTDn",
		"coordinates": {"x":"219","y":"165"}
	},
	{
		"node":"318",
		"title":"Node 318",
		"description":"Variation: 0<br>Gene: 1<br>Gene (inferred): 1<br><br>Compartment: GolgiApparatus<br>Reactions: R_GCNTg",
		"coordinates": {"x":"749","y":"296"}
	},
	{
		"node":"319",
		"title":"Node 319",
		"description":"Variation: 0<br>Gene: 1<br>Gene (inferred): 1<br><br>Compartment: Multiple<br>Reactions: R_MM5ag, R_MM5bg, R_MM5cg, R_MM6B1ag, R_MM6B1bg, R_MM6B2g, R_MM6bg, R_MM7B1g, R_MM7B2g, R_MM7Cag, R_MM7Cbg, R_MM8Ag, R_MM8Cg, R_SULFOX",
		"coordinates": {"x":"484","y":"292"}
	},
	{
		"node":"320",
		"title":"Node 320",
		"description":"Variation: 0<br>Gene: 1<br>Gene (inferred): 1<br><br>Compartment: GolgiApparatus<br>Reactions: R_S2T1g, R_S2T2g, R_S2T3g",
		"coordinates": {"x":"813","y":"357"}
	},
	{
		"node":"321",
		"title":"Node 321",
		"description":"Variation: 0<br>Gene: 1<br>Gene (inferred): 1<br><br>Compartment: Extraorganism<br>Reactions: R_CLHCOtex, R_SO4HCOtex",
		"coordinates": {"x":"612","y":"98"}
	},
	{
		"node":"322",
		"title":"Node 322",
		"description":"Variation: 0<br>Gene: 1<br>Gene (inferred): 1<br><br>Compartment: EndoplasmicReticulum<br>Reactions: R_P4507A1r",
		"coordinates": {"x":"523","y":"721"}
	},
	{
		"node":"323",
		"title":"Node 323",
		"description":"Variation: 0<br>Gene: 2<br>Gene (inferred): 2<br><br>Compartment: Mitochondria<br>Reactions: R_GCALDDm, R_LCADi_Dm, R_LCADim, R_SSALxm",
		"coordinates": {"x":"136","y":"574"}
	},
	{
		"node":"324",
		"title":"Node 324",
		"description":"Variation: 0<br>Gene: 1<br>Gene (inferred): 1<br><br>Compartment: Cytosol<br>Reactions: R_PNTEH",
		"coordinates": {"x":"340","y":"87"}
	},
	{
		"node":"325",
		"title":"Node 325",
		"description":"Variation: -1<br>Gene: 1<br>Gene (inferred): 1<br><br>Compartment: Extraorganism<br>Reactions: R_PIt7ir",
		"coordinates": {"x":"633","y":"130"}
	},
	{
		"node":"326",
		"title":"Node 326",
		"description":"Variation: 0<br>Gene: 1<br>Gene (inferred): 1<br><br>Compartment: Extraorganism<br>Reactions: R_34DHPHEt, R_PHEtec, R_TRPt, R_TYRt",
		"coordinates": {"x":"587","y":"184"}
	},
	{
		"node":"327",
		"title":"Node 327",
		"description":"Variation: -1<br>Gene: 1<br>Gene (inferred): 1<br><br>Compartment: GolgiApparatus<br>Reactions: R_PDE1, R_PDE1g, R_PDE4, R_PDE4g",
		"coordinates": {"x":"633","y":"331"}
	},
	{
		"node":"328",
		"title":"Node 328",
		"description":"Variation: 0<br>Gene: 1<br>Gene (inferred): 1<br><br>Compartment: Mitochondria<br>Reactions: R_P45011B21m",
		"coordinates": {"x":"114","y":"600"}
	},
	{
		"node":"329",
		"title":"Node 329",
		"description":"Variation: 0<br>Gene: 1<br>Gene (inferred): 1<br><br>Compartment: Cytosol<br>Reactions: R_XYLK",
		"coordinates": {"x":"336","y":"346"}
	},
	{
		"node":"330",
		"title":"Node 330",
		"description":"Variation: 0<br>Gene: 1<br>Gene (inferred): 1<br><br>Compartment: Cytosol<br>Reactions: R_GMAND",
		"coordinates": {"x":"345","y":"115"}
	},
	{
		"node":"331",
		"title":"Node 331",
		"description":"Variation: 0<br>Gene: 1<br>Gene (inferred): 1<br><br>Compartment: Multiple<br>Reactions: R_ADNt, R_ADNtm, R_CYTDt, R_CYTDtm, R_GSNt, R_GSNtm, R_INSt, R_INStm, R_THYMDt1, R_THYMDtm, R_URIt, R_Uritm",
		"coordinates": {"x":"447","y":"159"}
	},
	{
		"node":"332",
		"title":"Node 332",
		"description":"Variation: 0<br>Gene: 2<br>Gene (inferred): 2<br><br>Compartment: Extraorganism<br>Reactions: R_PCt",
		"coordinates": {"x":"558","y":"181"}
	},
	{
		"node":"333",
		"title":"Node 333",
		"description":"Variation: 0<br>Gene: 1<br>Gene (inferred): 1<br><br>Compartment: Multiple<br>Reactions: R_HMGCOARr, R_HMGCOARx",
		"coordinates": {"x":"400","y":"668"}
	},
	{
		"node":"334",
		"title":"Node 334",
		"description":"Variation: -2<br>Gene: 2<br>Gene (inferred): 2<br><br>Compartment: Multiple<br>Reactions: R_CERT1gt, R_CERT1rt, R_CERT2gt, R_CERT2rt",
		"coordinates": {"x":"721","y":"335"}
	},
	{
		"node":"335",
		"title":"Node 335",
		"description":"Variation: 0<br>Gene: 2<br>Gene (inferred): 2<br><br>Compartment: Lysosome<br>Reactions: R_S4TASE1ly, R_S4TASE2ly, R_S4TASE3ly, R_S4TASE4ly, R_S4TASE5ly",
		"coordinates": {"x":"768","y":"451"}
	},
	{
		"node":"336",
		"title":"Node 336",
		"description":"Variation: 0<br>Gene: 3<br>Gene (inferred): 3<br><br>Compartment: Extraorganism<br>Reactions: R_FATP1t",
		"coordinates": {"x":"637","y":"169"}
	},
	{
		"node":"337",
		"title":"Node 337",
		"description":"Variation: 0<br>Gene: 1<br>Gene (inferred): 1<br><br>Compartment: Mitochondria<br>Reactions: R_AGTim",
		"coordinates": {"x":"107","y":"639"}
	},
	{
		"node":"338",
		"title":"Node 338",
		"description":"Variation: 0<br>Gene: 1<br>Gene (inferred): 1<br><br>Compartment: Cytosol<br>Reactions: R_G6PDA",
		"coordinates": {"x":"445","y":"95"}
	},
	{
		"node":"339",
		"title":"Node 339",
		"description":"Variation: 0<br>Gene: 1<br>Gene (inferred): 1<br><br>Compartment: Cytosol<br>Reactions: R_HGNTOR",
		"coordinates": {"x":"404","y":"426"}
	},
	{
		"node":"340",
		"title":"Node 340",
		"description":"Variation: 0<br>Gene: 2<br>Gene (inferred): 2<br><br>Compartment: Mitochondria<br>Reactions: R_PDE4, R_PPCOACm",
		"coordinates": {"x":"260","y":"412"}
	},
	{
		"node":"341",
		"title":"Node 341",
		"description":"Variation: 2<br>Gene: 12<br>Gene (inferred): 12<br><br>Compartment: Cytosol<br>Reactions: R_FBP26, R_PFK26, R_PNTEH",
		"coordinates": {"x":"335","y":"229"}
	},
	{
		"node":"342",
		"title":"Node 342",
		"description":"Variation: 0<br>Gene: 1<br>Gene (inferred): 1<br><br>Compartment: Multiple<br>Reactions: R_HMGLm, R_HMGLx",
		"coordinates": {"x":"196","y":"525"}
	},
	{
		"node":"343",
		"title":"Node 343",
		"description":"Variation: -3<br>Gene: 1<br>Gene (inferred): 1<br><br>Compartment: Extraorganism<br>Reactions: R_PLA2_2, R_PLA2_2e",
		"coordinates": {"x":"605","y":"207"}
	},
	{
		"node":"344",
		"title":"Node 344",
		"description":"Variation: 0<br>Gene: 1<br>Gene (inferred): 1<br><br>Compartment: Cytosol<br>Reactions: R_LPS, R_LPS2",
		"coordinates": {"x":"363","y":"254"}
	},
	{
		"node":"345",
		"title":"Node 345",
		"description":"Variation: 0<br>Gene: 1<br>Gene (inferred): 1<br><br>Compartment: Cytosol<br>Reactions: R_GLBRAN",
		"coordinates": {"x":"394","y":"403"}
	},
	{
		"node":"346",
		"title":"Node 346",
		"description":"Variation: ?<br>Gene: ?<br>Gene (inferred): ?<br><br>Compartment: Cytosol<br>Reactions: R_TALA",
		"coordinates": {"x":"457","y":"95"}
	},
	{
		"node":"347",
		"title":"Node 347",
		"description":"Variation: -1<br>Gene: 4<br>Gene (inferred): 4<br><br>Compartment: EndoplasmicReticulum<br>Reactions: R_EGMESTr",
		"coordinates": {"x":"499","y":"699"}
	},
	{
		"node":"348",
		"title":"Node 348",
		"description":"Variation: ?<br>Gene: ?<br>Gene (inferred): ?<br><br>Compartment: Mitochondria<br>Reactions: R_DGNSKm",
		"coordinates": {"x":"76","y":"528"}
	},
	{
		"node":"349",
		"title":"Node 349",
		"description":"Variation: 0<br>Gene: 1<br>Gene (inferred): 1<br><br>Compartment: Cytosol<br>Reactions: R_PI4P5K",
		"coordinates": {"x":"311","y":"332"}
	},
	{
		"node":"350",
		"title":"Node 350",
		"description":"Variation: 0<br>Gene: 3<br>Gene (inferred): 3<br><br>Compartment: Mitochondria<br>Reactions: R_G3PD2m",
		"coordinates": {"x":"201","y":"474"}
	},
	{
		"node":"351",
		"title":"Node 351",
		"description":"Variation: 0<br>Gene: 3<br>Gene (inferred): 3<br><br>Compartment: Cytosol<br>Reactions: R_PDE1, R_PDE4",
		"coordinates": {"x":"363","y":"267"}
	},
	{
		"node":"352",
		"title":"Node 352",
		"description":"Variation: 0<br>Gene: 1<br>Gene (inferred): 1<br><br>Compartment: Mitochondria<br>Reactions: R_MDHm, R_SLDxm",
		"coordinates": {"x":"124","y":"571"}
	},
	{
		"node":"353",
		"title":"Node 353",
		"description":"Variation: 0<br>Gene: 1<br>Gene (inferred): 1<br><br>Compartment: EndoplasmicReticulum<br>Reactions: R_MG1er",
		"coordinates": {"x":"527","y":"710"}
	},
	{
		"node":"354",
		"title":"Node 354",
		"description":"Variation: 0<br>Gene: 1<br>Gene (inferred): 1<br><br>Compartment: Lysosome<br>Reactions: R_GLCAASE1ly, R_GLCAASE4ly, R_GLCAASE5ly, R_GLCAASE6ly, R_GLCAASE7ly, R_GLCAASE8ly, R_GLCAASE9ly",
		"coordinates": {"x":"772","y":"463"}
	},
	{
		"node":"355",
		"title":"Node 355",
		"description":"Variation: 0<br>Gene: 1<br>Gene (inferred): 1<br><br>Compartment: Multiple<br>Reactions: R_A_MANASEly, R_GALNTg",
		"coordinates": {"x":"788","y":"420"}
	},
	{
		"node":"356",
		"title":"Node 356",
		"description":"Variation: -1<br>Gene: 2<br>Gene (inferred): 2<br><br>Compartment: Cytosol<br>Reactions: R_GLUPRT",
		"coordinates": {"x":"403","y":"157"}
	},
	{
		"node":"357",
		"title":"Node 357",
		"description":"Variation: 0<br>Gene: 5<br>Gene (inferred): 5<br><br>Compartment: GolgiApparatus<br>Reactions: R_M16NTg",
		"coordinates": {"x":"770","y":"317"}
	},
	{
		"node":"358",
		"title":"Node 358",
		"description":"Variation: 0<br>Gene: 1<br>Gene (inferred): 1<br><br>Compartment: Cytosol<br>Reactions: R_SIAASE",
		"coordinates": {"x":"375","y":"90"}
	},
	{
		"node":"359",
		"title":"Node 359",
		"description":"Variation: 1<br>Gene: 2<br>Gene (inferred): 2<br><br>Compartment: GolgiApparatus<br>Reactions: R_SIAT9g",
		"coordinates": {"x":"740","y":"373"}
	},
	{
		"node":"360",
		"title":"Node 360",
		"description":"Variation: 0<br>Gene: 1<br>Gene (inferred): 1<br><br>Compartment: Extraorganism<br>Reactions: R_NAt3_1, R_NAt5",
		"coordinates": {"x":"537","y":"186"}
	},
	{
		"node":"361",
		"title":"Node 361",
		"description":"Variation: 0<br>Gene: 1<br>Gene (inferred): 1<br><br>Compartment: Cytosol<br>Reactions: R_ACITL",
		"coordinates": {"x":"225","y":"255"}
	},
	{
		"node":"362",
		"title":"Node 362",
		"description":"Variation: 1<br>Gene: 2<br>Gene (inferred): 2<br><br>Compartment: Extraorganism<br>Reactions: R_CHOLt4",
		"coordinates": {"x":"656","y":"169"}
	},
	{
		"node":"363",
		"title":"Node 363",
		"description":"Variation: 0<br>Gene: 1<br>Gene (inferred): 1<br><br>Compartment: Extraorganism<br>Reactions: R_DOPAt4_LPAREN_2_RPAREN_r, R_LACZe, R_NRPPHRt4_LPAREN_2_RPAREN_r",
		"coordinates": {"x":"656","y":"178"}
	},
	{
		"node":"364",
		"title":"Node 364",
		"description":"Variation: 0<br>Gene: 1<br>Gene (inferred): 1<br><br>Compartment: Extraorganism<br>Reactions: R_GTMLTe",
		"coordinates": {"x":"567","y":"221"}
	},
	{
		"node":"365",
		"title":"Node 365",
		"description":"Variation: 0<br>Gene: 5<br>Gene (inferred): 5<br><br>Compartment: Extraorganism<br>Reactions: R_ALACYSNaEx, R_ALASERNaEx, R_ALATHRNaEx, R_CYSALANaEx, R_CYSSERNaEx, R_CYSTHRNaEx, R_SERALANaEx, R_SERCYSNaEx, R_SERTHRNaEx, R_THRALANaEx, R_THRCYSNaEx, R_THRSERNaEx",
		"coordinates": {"x":"661","y":"188"}
	},
	{
		"node":"366",
		"title":"Node 366",
		"description":"Variation: 0<br>Gene: 1<br>Gene (inferred): 1<br><br>Compartment: Nucleus<br>Reactions: R_SPR, R_SPRn",
		"coordinates": {"x":"249","y":"174"}
	},
	{
		"node":"367",
		"title":"Node 367",
		"description":"Variation: 0<br>Gene: 2<br>Gene (inferred): 2<br><br>Compartment: Cytosol<br>Reactions: R_AIRCr, R_PRASCS",
		"coordinates": {"x":"351","y":"292"}
	},
	{
		"node":"368",
		"title":"Node 368",
		"description":"Variation: 0<br>Gene: 6<br>Gene (inferred): 6<br><br>Compartment: Mitochondria<br>Reactions: R_AGMTm",
		"coordinates": {"x":"84","y":"524"}
	},
	{
		"node":"369",
		"title":"Node 369",
		"description":"Variation: 0<br>Gene: 1<br>Gene (inferred): 1<br><br>Compartment: Cytosol<br>Reactions: R_F1PGT",
		"coordinates": {"x":"334","y":"384"}
	},
	{
		"node":"370",
		"title":"Node 370",
		"description":"Variation: 0<br>Gene: 1<br>Gene (inferred): 1<br><br>Compartment: Peroxisome<br>Reactions: R_DHAPA, R_DHAPAx",
		"coordinates": {"x":"254","y":"637"}
	},
	{
		"node":"371",
		"title":"Node 371",
		"description":"Variation: 0<br>Gene: 1<br>Gene (inferred): 1<br><br>Compartment: Extraorganism<br>Reactions: R_PIt7",
		"coordinates": {"x":"548","y":"131"}
	},
	{
		"node":"372",
		"title":"Node 372",
		"description":"Variation: -2<br>Gene: ?<br>Gene (inferred): 0<br><br>Compartment: Cytosol<br>Reactions: R_METS",
		"coordinates": {"x":"525","y":"394"}
	},
	{
		"node":"373",
		"title":"Node 373",
		"description":"Variation: 1<br>Gene: 2<br>Gene (inferred): 2<br><br>Compartment: Cytosol<br>Reactions: R_KYN3OX",
		"coordinates": {"x":"410","y":"200"}
	},
	{
		"node":"374",
		"title":"Node 374",
		"description":"Variation: 0<br>Gene: 2<br>Gene (inferred): 2<br><br>Compartment: GolgiApparatus<br>Reactions: R_ST6GALNAC31",
		"coordinates": {"x":"754","y":"379"}
	},
	{
		"node":"375",
		"title":"Node 375",
		"description":"Variation: 1<br>Gene: 4<br>Gene (inferred): 4<br><br>Compartment: Cytosol<br>Reactions: R_UAGDP",
		"coordinates": {"x":"388","y":"428"}
	},
	{
		"node":"376",
		"title":"Node 376",
		"description":"Variation: 0<br>Gene: 1<br>Gene (inferred): 1<br><br>Compartment: EndoplasmicReticulum<br>Reactions: R_PLYSPSer",
		"coordinates": {"x":"525","y":"691"}
	},
	{
		"node":"377",
		"title":"Node 377",
		"description":"Variation: 0<br>Gene: 1<br>Gene (inferred): 1<br><br>Compartment: Multiple<br>Reactions: R_DHAAt1r, R_GALt1r, R_GAMt1r, R_GLCt1r, R_GLCtg, R_MANt1r",
		"coordinates": {"x":"630","y":"156"}
	},
	{
		"node":"378",
		"title":"Node 378",
		"description":"Variation: 0<br>Gene: 1<br>Gene (inferred): 1<br><br>Compartment: Cytosol<br>Reactions: R_FBP26, R_PFK26",
		"coordinates": {"x":"331","y":"241"}
	},
	{
		"node":"379",
		"title":"Node 379",
		"description":"Variation: 0<br>Gene: 1<br>Gene (inferred): 1<br><br>Compartment: GolgiApparatus<br>Reactions: R_MM5ag, R_MM5bg, R_MM5cg, R_MM6B1ag, R_MM6B1bg, R_MM6B2g, R_MM6ag, R_MM6bg, R_MM7Ag, R_MM7B1g, R_MM7B2g, R_MM7Cag, R_MM7Cbg, R_MM8Ag, R_MM8Cg",
		"coordinates": {"x":"830","y":"342"}
	},
	{
		"node":"380",
		"title":"Node 380",
		"description":"Variation: 0<br>Gene: 1<br>Gene (inferred): 1<br><br>Compartment: Extraorganism<br>Reactions: R_FRUt4, R_GALt4, R_GLCt4, R_MANt4",
		"coordinates": {"x":"660","y":"149"}
	},
	{
		"node":"381",
		"title":"Node 381",
		"description":"Variation: 0<br>Gene: 3<br>Gene (inferred): 3<br><br>Compartment: GolgiApparatus<br>Reactions: R_A4GNT1g, R_A4GNT2g",
		"coordinates": {"x":"770","y":"307"}
	},
	{
		"node":"382",
		"title":"Node 382",
		"description":"Variation: -1<br>Gene: ?<br>Gene (inferred): 0<br><br>Compartment: Cytosol<br>Reactions: R_FAEL183, R_FAEL184, R_FAEL204, R_FAEL205",
		"coordinates": {"x":"346","y":"217"}
	},
	{
		"node":"383",
		"title":"Node 383",
		"description":"Variation: 0<br>Gene: 1<br>Gene (inferred): 1<br><br>Compartment: Multiple<br>Reactions: R_2HBt2, R_ACACt2, R_ACETONEt2, R_D_DASH_LACt2, R_L_DASH_LACt2r, R_PYRt2p, R_PYRt2r",
		"coordinates": {"x":"447","y":"425"}
	},
	{
		"node":"384",
		"title":"Node 384",
		"description":"Variation: 0<br>Gene: 1<br>Gene (inferred): 1<br><br>Compartment: EndoplasmicReticulum<br>Reactions: R_DOLASNT_Ler, R_DOLASNT_Uer",
		"coordinates": {"x":"530","y":"730"}
	},
	{
		"node":"385",
		"title":"Node 385",
		"description":"Variation: 0<br>Gene: 1<br>Gene (inferred): 1<br><br>Compartment: EndoplasmicReticulum<br>Reactions: R_LNS14DMr",
		"coordinates": {"x":"510","y":"732"}
	},
	{
		"node":"386",
		"title":"Node 386",
		"description":"Variation: 0<br>Gene: 2<br>Gene (inferred): 2<br><br>Compartment: Cytosol<br>Reactions: R_GUAD",
		"coordinates": {"x":"461","y":"274"}
	},
	{
		"node":"387",
		"title":"Node 387",
		"description":"Variation: 1<br>Gene: 3<br>Gene (inferred): 3<br><br>Compartment: EndoplasmicReticulum<br>Reactions: R_H6MTer_L, R_H6MTer_U, R_H7MTer_L, R_H7MTer_U, R_H8MTer_L, R_H8MTer_U",
		"coordinates": {"x":"531","y":"755"}
	},
	{
		"node":"388",
		"title":"Node 388",
		"description":"Variation: 0<br>Gene: 1<br>Gene (inferred): 1<br><br>Compartment: Cytosol<br>Reactions: R_G13MT_L, R_G13MT_U",
		"coordinates": {"x":"424","y":"472"}
	},
	{
		"node":"389",
		"title":"Node 389",
		"description":"Variation: 0<br>Gene: 2<br>Gene (inferred): 2<br><br>Compartment: Cytosol<br>Reactions: R_3DSPHR",
		"coordinates": {"x":"456","y":"414"}
	},
	{
		"node":"390",
		"title":"Node 390",
		"description":"Variation: 0<br>Gene: 1<br>Gene (inferred): 1<br><br>Compartment: Cytosol<br>Reactions: R_ACYP",
		"coordinates": {"x":"361","y":"241"}
	},
	{
		"node":"391",
		"title":"Node 391",
		"description":"Variation: 1<br>Gene: 2<br>Gene (inferred): 2<br><br>Compartment: Peroxisome<br>Reactions: R_PTE2x, R_PTE3x, R_PTE4x, R_PTE5x",
		"coordinates": {"x":"254","y":"628"}
	},
	{
		"node":"392",
		"title":"Node 392",
		"description":"Variation: 0<br>Gene: 1<br>Gene (inferred): 1<br><br>Compartment: Mitochondria<br>Reactions: R_COQ6m",
		"coordinates": {"x":"40","y":"535"}
	},
	{
		"node":"393",
		"title":"Node 393",
		"description":"Variation: 0<br>Gene: 3<br>Gene (inferred): 3<br><br>Compartment: Mitochondria<br>Reactions: R_ACOAD8m",
		"coordinates": {"x":"9","y":"612"}
	},
	{
		"node":"394",
		"title":"Node 394",
		"description":"Variation: -8<br>Gene: ?<br>Gene (inferred): 0<br><br>Compartment: Lysosome<br>Reactions: R_ACNAMlt, R_GLCURtly, R_IDOURtly",
		"coordinates": {"x":"704","y":"430"}
	},
	{
		"node":"395",
		"title":"Node 395",
		"description":"Variation: 0<br>Gene: 1<br>Gene (inferred): 1<br><br>Compartment: Cytosol<br>Reactions: R_NORANMT",
		"coordinates": {"x":"469","y":"424"}
	},
	{
		"node":"396",
		"title":"Node 396",
		"description":"Variation: 0<br>Gene: 2<br>Gene (inferred): 2<br><br>Compartment: Mitochondria<br>Reactions: R_GPAM_hs, R_GPAMm_hs",
		"coordinates": {"x":"75","y":"472"}
	},
	{
		"node":"397",
		"title":"Node 397",
		"description":"Variation: 0<br>Gene: 1<br>Gene (inferred): 1<br><br>Compartment: Cytosol<br>Reactions: R_3SALATAi, R_ASPTA, R_CYSTA, R_EHGLAT, R_LCYSTAT, R_PHETA1, R_TYRTA",
		"coordinates": {"x":"514","y":"300"}
	},
	{
		"node":"398",
		"title":"Node 398",
		"description":"Variation: 0<br>Gene: 1<br>Gene (inferred): 1<br><br>Compartment: Cytosol<br>Reactions: R_PNTK",
		"coordinates": {"x":"299","y":"357"}
	},
	{
		"node":"399",
		"title":"Node 399",
		"description":"Variation: 0<br>Gene: 1<br>Gene (inferred): 1<br><br>Compartment: Mitochondria<br>Reactions: R_ARGtm, R_CITRtm, R_LYStm, R_ORNt3m, R_ORNt4m",
		"coordinates": {"x":"330","y":"449"}
	},
	{
		"node":"400",
		"title":"Node 400",
		"description":"Variation: 0<br>Gene: 2<br>Gene (inferred): 2<br><br>Compartment: Extraorganism<br>Reactions: R_AMY1e, R_AMY2e",
		"coordinates": {"x":"711","y":"116"}
	},
	{
		"node":"401",
		"title":"Node 401",
		"description":"Variation: 0<br>Gene: 20<br>Gene (inferred): 20<br><br>Compartment: Cytosol<br>Reactions: R_RDH1a",
		"coordinates": {"x":"422","y":"346"}
	},
	{
		"node":"402",
		"title":"Node 402",
		"description":"Variation: 0<br>Gene: 1<br>Gene (inferred): 1<br><br>Compartment: Cytosol<br>Reactions: R_PRDX",
		"coordinates": {"x":"386","y":"152"}
	},
	{
		"node":"403",
		"title":"Node 403",
		"description":"Variation: 0<br>Gene: 1<br>Gene (inferred): 1<br><br>Compartment: Mitochondria<br>Reactions: R_3HBCDm",
		"coordinates": {"x":"42","y":"564"}
	},
	{
		"node":"404",
		"title":"Node 404",
		"description":"Variation: 0<br>Gene: 3<br>Gene (inferred): 3<br><br>Compartment: EndoplasmicReticulum<br>Reactions: R_DHCR71r, R_DHCR72r",
		"coordinates": {"x":"491","y":"716"}
	},
	{
		"node":"405",
		"title":"Node 405",
		"description":"Variation: 0<br>Gene: 1<br>Gene (inferred): 1<br><br>Compartment: Cytosol<br>Reactions: R_P4502A6",
		"coordinates": {"x":"460","y":"222"}
	},
	{
		"node":"406",
		"title":"Node 406",
		"description":"Variation: 0<br>Gene: 1<br>Gene (inferred): 1<br><br>Compartment: Cytosol<br>Reactions: R_NTD2, R_NTD4",
		"coordinates": {"x":"441","y":"150"}
	},
	{
		"node":"407",
		"title":"Node 407",
		"description":"Variation: 0<br>Gene: 1<br>Gene (inferred): 1<br><br>Compartment: Cytosol<br>Reactions: R_AKR1D, R_AKR1D2",
		"coordinates": {"x":"475","y":"405"}
	},
	{
		"node":"408",
		"title":"Node 408",
		"description":"Variation: 0<br>Gene: 1<br>Gene (inferred): 1<br><br>Compartment: Mitochondria<br>Reactions: R_COAtm",
		"coordinates": {"x":"108","y":"443"}
	},
	{
		"node":"409",
		"title":"Node 409",
		"description":"Variation: 1<br>Gene: 3<br>Gene (inferred): 3<br><br>Compartment: Mitochondria<br>Reactions: R_ACOAD1fm, R_FAOXC140, R_FAOXC150m, R_FAOXC160, R_FAOXC16080m, R_FAOXC161802m, R_FAOXC16180m, R_FAOXC180, R_FAOXC1811601m, R_FAOXC1811602m, R_FAOXC1811603m, R_FAOXC182806m, R_FAOXC18280m, R_FAOXC183803m, R_FAOXC183806m, R_FAOXC18480m, R_FAOXC200180m, R_FAOXC2031836m, R_FAOXC204, R_FAOXC204184m, R_FAOXC2051843m, R_FAOXC2242046m, R_FAOXC2251836m, R_FAOXC2252053m, R_FAOXC226, R_FAOXC226205m, R_FAOXC80, R_PPCOAOm",
		"coordinates": {"x":"106","y":"569"}
	},
	{
		"node":"410",
		"title":"Node 410",
		"description":"Variation: 0<br>Gene: 2<br>Gene (inferred): 2<br><br>Compartment: Nucleus<br>Reactions: R_DNAMTSEn, R_DNAMTn",
		"coordinates": {"x":"226","y":"164"}
	},
	{
		"node":"411",
		"title":"Node 411",
		"description":"Variation: 1<br>Gene: 3<br>Gene (inferred): 3<br><br>Compartment: Multiple<br>Reactions: R_ABUTt2r, R_ABUTt2rL, R_ALAt2r, R_ALAt2rL, R_DALAt2r, R_DALAt2rL, R_GLYt2r, R_GLYt2rL, R_PRODt2r, R_PRODt2rL, R_PROt2r, R_PROt2rL",
		"coordinates": {"x":"552","y":"333"}
	},
	{
		"node":"412",
		"title":"Node 412",
		"description":"Variation: 0<br>Gene: 1<br>Gene (inferred): 1<br><br>Compartment: Cytosol<br>Reactions: R_FACOAL140i, R_FACOAL150, R_FACOAL160i, R_FACOAL170, R_FACOAL180i, R_FACOAL181i, R_FACOAL204i, R_FACOAL80i",
		"coordinates": {"x":"249","y":"247"}
	},
	{
		"node":"413",
		"title":"Node 413",
		"description":"Variation: 0<br>Gene: 2<br>Gene (inferred): 2<br><br>Compartment: GolgiApparatus<br>Reactions: R_GALNACT2g, R_GALNACT3g, R_GALNACT4g, R_GALNACT5g, R_GLCAT2g, R_GLCAT3g, R_GLCAT4g, R_GLCAT5g",
		"coordinates": {"x":"818","y":"335"}
	},
	{
		"node":"414",
		"title":"Node 414",
		"description":"Variation: ?<br>Gene: ?<br>Gene (inferred): ?<br><br>Compartment: Cytosol<br>Reactions: R_MOGAT",
		"coordinates": {"x":"332","y":"280"}
	},
	{
		"node":"415",
		"title":"Node 415",
		"description":"Variation: 1<br>Gene: 6<br>Gene (inferred): 6<br><br>Compartment: Extraorganism<br>Reactions: R_KCCt",
		"coordinates": {"x":"620","y":"104"}
	},
	{
		"node":"416",
		"title":"Node 416",
		"description":"Variation: 0<br>Gene: 1<br>Gene (inferred): 1<br><br>Compartment: EndoplasmicReticulum<br>Reactions: R_H7_APOS_TAer, R_H8TAer, R_M4BTAer",
		"coordinates": {"x":"571","y":"815"}
	},
	{
		"node":"417",
		"title":"Node 417",
		"description":"Variation: 0<br>Gene: 1<br>Gene (inferred): 1<br><br>Compartment: EndoplasmicReticulum<br>Reactions: R_PGISr",
		"coordinates": {"x":"495","y":"646"}
	},
	{
		"node":"418",
		"title":"Node 418",
		"description":"Variation: 1<br>Gene: 2<br>Gene (inferred): 2<br><br>Compartment: Cytosol<br>Reactions: R_ACGAMK, R_AMANK",
		"coordinates": {"x":"277","y":"315"}
	},
	{
		"node":"419",
		"title":"Node 419",
		"description":"Variation: 0<br>Gene: 1<br>Gene (inferred): 1<br><br>Compartment: Multiple<br>Reactions: R_PEFLIP, R_PEFLIPm, R_PSFLIP, R_PSFLIPm",
		"coordinates": {"x":"316","y":"245"}
	},
	{
		"node":"420",
		"title":"Node 420",
		"description":"Variation: 0<br>Gene: 2<br>Gene (inferred): 2<br><br>Compartment: Cytosol<br>Reactions: R_ACP1_LPAREN_FMN_RPAREN_",
		"coordinates": {"x":"362","y":"102"}
	},
	{
		"node":"421",
		"title":"Node 421",
		"description":"Variation: 0<br>Gene: 1<br>Gene (inferred): 1<br><br>Compartment: Mitochondria<br>Reactions: R_3SALATAim, R_ASPTAm, R_CYSTAm, R_EHGLAT2m, R_EHGLATm, R_LCYSTATm, R_PHETA1m, R_TYRTAm",
		"coordinates": {"x":"93","y":"530"}
	},
	{
		"node":"422",
		"title":"Node 422",
		"description":"Variation: 0<br>Gene: 1<br>Gene (inferred): 1<br><br>Compartment: Cytosol<br>Reactions: R_CITL",
		"coordinates": {"x":"315","y":"149"}
	},
	{
		"node":"423",
		"title":"Node 423",
		"description":"Variation: 0<br>Gene: 1<br>Gene (inferred): 1<br><br>Compartment: Extraorganism<br>Reactions: R_CHOLATEt2, R_GCHOLAt2, R_TCHOLAt2",
		"coordinates": {"x":"642","y":"121"}
	},
	{
		"node":"424",
		"title":"Node 424",
		"description":"Variation: 0<br>Gene: 1<br>Gene (inferred): 1<br><br>Compartment: GolgiApparatus<br>Reactions: R_PRFGS, R_S3T3g",
		"coordinates": {"x":"703","y":"343"}
	},
	{
		"node":"425",
		"title":"Node 425",
		"description":"Variation: 0<br>Gene: 1<br>Gene (inferred): 1<br><br>Compartment: Mitochondria<br>Reactions: R_DNDPt10m, R_DNDPt11m, R_DNDPt12m, R_DNDPt13m, R_DNDPt14m, R_DNDPt15m, R_DNDPt16m, R_DNDPt17m, R_DNDPt18m, R_DNDPt19m, R_DNDPt1m, R_DNDPt20m, R_DNDPt21m, R_DNDPt22m, R_DNDPt23m, R_DNDPt24m, R_DNDPt25m, R_DNDPt26m, R_DNDPt27m, R_DNDPt28m, R_DNDPt29m, R_DNDPt2m, R_DNDPt30m, R_DNDPt31m, R_DNDPt32m, R_DNDPt33m, R_DNDPt34m, R_DNDPt35m, R_DNDPt36m, R_DNDPt37m, R_DNDPt38m, R_DNDPt39m, R_DNDPt3m, R_DNDPt40m, R_DNDPt41m, R_DNDPt42m, R_DNDPt43m, R_DNDPt44m, R_DNDPt45m, R_DNDPt46m, R_DNDPt47m, R_DNDPt48m, R_DNDPt49m, R_DNDPt4m, R_DNDPt50m, R_DNDPt51m, R_DNDPt52m, R_DNDPt53m, R_DNDPt54m, R_DNDPt55m, R_DNDPt56m, R_DNDPt57m, R_DNDPt58m, R_DNDPt59m, R_DNDPt5m, R_DNDPt60m, R_DNDPt61m, R_DNDPt62m, R_DNDPt63m, R_DNDPt6m, R_DNDPt7m, R_DNDPt8m, R_DNDPt9m",
		"coordinates": {"x":"194","y":"396"}
	},
	{
		"node":"426",
		"title":"Node 426",
		"description":"Variation: 1<br>Gene: 3<br>Gene (inferred): 3<br><br>Compartment: Cytosol<br>Reactions: R_NTD1, R_NTD12, R_NTD3, R_NTD5, R_NTD8",
		"coordinates": {"x":"333","y":"147"}
	},
	{
		"node":"427",
		"title":"Node 427",
		"description":"Variation: 0<br>Gene: 2<br>Gene (inferred): 2<br><br>Compartment: Extraorganism<br>Reactions: R_ATPH1e, R_ATPH2e",
		"coordinates": {"x":"570","y":"229"}
	},
	{
		"node":"428",
		"title":"Node 428",
		"description":"Variation: 0<br>Gene: 2<br>Gene (inferred): 2<br><br>Compartment: Mitochondria<br>Reactions: R_PNTK, R_PNTKm",
		"coordinates": {"x":"263","y":"431"}
	},
	{
		"node":"429",
		"title":"Node 429",
		"description":"Variation: 0<br>Gene: 2<br>Gene (inferred): 2<br><br>Compartment: EndoplasmicReticulum<br>Reactions: R_C14STRr",
		"coordinates": {"x":"514","y":"721"}
	},
	{
		"node":"430",
		"title":"Node 430",
		"description":"Variation: 0<br>Gene: 1<br>Gene (inferred): 1<br><br>Compartment: Cytosol<br>Reactions: R_CDS",
		"coordinates": {"x":"370","y":"405"}
	},
	{
		"node":"431",
		"title":"Node 431",
		"description":"Variation: 0<br>Gene: 1<br>Gene (inferred): 1<br><br>Compartment: Cytosol<br>Reactions: R_UPPDC1",
		"coordinates": {"x":"414","y":"449"}
	},
	{
		"node":"432",
		"title":"Node 432",
		"description":"Variation: 0<br>Gene: 2<br>Gene (inferred): 2<br><br>Compartment: GolgiApparatus<br>Reactions: R_S23T3g, R_ST3GAL31g",
		"coordinates": {"x":"735","y":"354"}
	},
	{
		"node":"433",
		"title":"Node 433",
		"description":"Variation: 0<br>Gene: 2<br>Gene (inferred): 2<br><br>Compartment: Cytosol<br>Reactions: R_ARGSL",
		"coordinates": {"x":"474","y":"139"}
	},
	{
		"node":"434",
		"title":"Node 434",
		"description":"Variation: 0<br>Gene: 1<br>Gene (inferred): 1<br><br>Compartment: EndoplasmicReticulum<br>Reactions: R_SBPP1er, R_SBPP3er",
		"coordinates": {"x":"549","y":"706"}
	},
	{
		"node":"435",
		"title":"Node 435",
		"description":"Variation: -1<br>Gene: 3<br>Gene (inferred): 3<br><br>Compartment: Extraorganism<br>Reactions: R_ADEt, R_ADNt, R_CSNt, R_CYTDt, R_GSNt, R_GUAt, R_HYXNt, R_INSt, R_THYMDt1, R_THYMt, R_URAt, R_URIt",
		"coordinates": {"x":"566","y":"142"}
	},
	{
		"node":"436",
		"title":"Node 436",
		"description":"Variation: 1<br>Gene: 4<br>Gene (inferred): 4<br><br>Compartment: Cytosol<br>Reactions: R_HMBS",
		"coordinates": {"x":"432","y":"94"}
	},
	{
		"node":"437",
		"title":"Node 437",
		"description":"Variation: 0<br>Gene: 1<br>Gene (inferred): 1<br><br>Compartment: Lysosome<br>Reactions: R_IDOAASE1ly, R_IDOAASE2ly, R_IDOAASE3ly, R_IDOAASE4ly",
		"coordinates": {"x":"771","y":"474"}
	},
	{
		"node":"438",
		"title":"Node 438",
		"description":"Variation: 0<br>Gene: 1<br>Gene (inferred): 1<br><br>Compartment: Mitochondria<br>Reactions: R_3AIBTm, R_ABTArm, R_APAT2rm",
		"coordinates": {"x":"61","y":"555"}
	},
	{
		"node":"439",
		"title":"Node 439",
		"description":"Variation: 0<br>Gene: 1<br>Gene (inferred): 1<br><br>Compartment: Extraorganism<br>Reactions: R_ADNt4, R_GSNt4, R_INSt4, R_URIt4",
		"coordinates": {"x":"603","y":"130"}
	},
	{
		"node":"440",
		"title":"Node 440",
		"description":"Variation: 0<br>Gene: 2<br>Gene (inferred): 2<br><br>Compartment: Mitochondria<br>Reactions: R_ECOAH12m, R_ECOAH1m, R_ECOAH9m, R_PRPNCOAHYDm",
		"coordinates": {"x":"48","y":"596"}
	},
	{
		"node":"441",
		"title":"Node 441",
		"description":"Variation: 0<br>Gene: 4<br>Gene (inferred): 4<br><br>Compartment: GolgiApparatus<br>Reactions: R_GAL3ST11, R_GAL3ST12",
		"coordinates": {"x":"761","y":"359"}
	},
	{
		"node":"442",
		"title":"Node 442",
		"description":"Variation: ?<br>Gene: ?<br>Gene (inferred): ?<br><br>Compartment: GolgiApparatus<br>Reactions: R_M14NTg",
		"coordinates": {"x":"746","y":"287"}
	},
	{
		"node":"443",
		"title":"Node 443",
		"description":"Variation: 1<br>Gene: 3<br>Gene (inferred): 3<br><br>Compartment: GolgiApparatus<br>Reactions: R_A4GALTc, R_A4GALTg",
		"coordinates": {"x":"699","y":"332"}
	},
	{
		"node":"444",
		"title":"Node 444",
		"description":"Variation: 0<br>Gene: 2<br>Gene (inferred): 2<br><br>Compartment: Cytosol<br>Reactions: R_MCPST",
		"coordinates": {"x":"501","y":"420"}
	},
	{
		"node":"445",
		"title":"Node 445",
		"description":"Variation: 0<br>Gene: 2<br>Gene (inferred): 2<br><br>Compartment: Mitochondria<br>Reactions: R_CYANSTm",
		"coordinates": {"x":"144","y":"553"}
	},
	{
		"node":"446",
		"title":"Node 446",
		"description":"Variation: 0<br>Gene: 3<br>Gene (inferred): 3<br><br>Compartment: Cytosol<br>Reactions: R_RPE",
		"coordinates": {"x":"481","y":"120"}
	},
	{
		"node":"447",
		"title":"Node 447",
		"description":"Variation: 0<br>Gene: 1<br>Gene (inferred): 1<br><br>Compartment: Cytosol<br>Reactions: R_3SALACBOXL, R_ASP1DC, R_GLUDC, R_LCYSTCBOXL",
		"coordinates": {"x":"454","y":"365"}
	},
	{
		"node":"448",
		"title":"Node 448",
		"description":"Variation: 0<br>Gene: 1<br>Gene (inferred): 1<br><br>Compartment: Cytosol<br>Reactions: R_ADPGLC, R_ADPMAN, R_ADPRDP",
		"coordinates": {"x":"472","y":"237"}
	},
	{
		"node":"449",
		"title":"Node 449",
		"description":"Variation: 0<br>Gene: 1<br>Gene (inferred): 1<br><br>Compartment: Multiple<br>Reactions: R_DUTPDPm, R_DUTPDPn",
		"coordinates": {"x":"204","y":"488"}
	},
	{
		"node":"450",
		"title":"Node 450",
		"description":"Variation: -3<br>Gene: 4<br>Gene (inferred): 4<br><br>Compartment: Cytosol<br>Reactions: R_BBHOX",
		"coordinates": {"x":"394","y":"157"}
	},
	{
		"node":"451",
		"title":"Node 451",
		"description":"Variation: ?<br>Gene: 1<br>Gene (inferred): 1.0<br><br>Compartment: Cytosol<br>Reactions: R_TRPHYDRO2",
		"coordinates": {"x":"447","y":"231"}
	},
	{
		"node":"452",
		"title":"Node 452",
		"description":"Variation: 0<br>Gene: 2<br>Gene (inferred): 2<br><br>Compartment: Mitochondria<br>Reactions: R_GLYK, R_GLYKm",
		"coordinates": {"x":"247","y":"422"}
	},
	{
		"node":"453",
		"title":"Node 453",
		"description":"Variation: 0<br>Gene: 2<br>Gene (inferred): 2<br><br>Compartment: Extraorganism<br>Reactions: R_NaKt",
		"coordinates": {"x":"499","y":"199"}
	},
	{
		"node":"454",
		"title":"Node 454",
		"description":"Variation: ?<br>Gene: 1<br>Gene (inferred): 1.0<br><br>Compartment: Cytosol<br>Reactions: R_SRTNACT",
		"coordinates": {"x":"373","y":"421"}
	},
	{
		"node":"455",
		"title":"Node 455",
		"description":"Variation: 0<br>Gene: 1<br>Gene (inferred): 1<br><br>Compartment: Extraorganism<br>Reactions: R_DHAAt1r, R_GAMt1r, R_GLCt1r",
		"coordinates": {"x":"665","y":"116"}
	},
	{
		"node":"456",
		"title":"Node 456",
		"description":"Variation: 0<br>Gene: 1<br>Gene (inferred): 1<br><br>Compartment: Cytosol<br>Reactions: R_GACMTRc",
		"coordinates": {"x":"464","y":"440"}
	},
	{
		"node":"457",
		"title":"Node 457",
		"description":"Variation: 0<br>Gene: 1<br>Gene (inferred): 1<br><br>Compartment: Extraorganism<br>Reactions: R_FATP1t, R_FATP2t, R_FATP3t",
		"coordinates": {"x":"619","y":"139"}
	},
	{
		"node":"458",
		"title":"Node 458",
		"description":"Variation: 0<br>Gene: 3<br>Gene (inferred): 3<br><br>Compartment: Cytosol<br>Reactions: R_PGL",
		"coordinates": {"x":"443","y":"287"}
	},
	{
		"node":"459",
		"title":"Node 459",
		"description":"Variation: 0<br>Gene: 3<br>Gene (inferred): 3<br><br>Compartment: Cytosol<br>Reactions: R_LRAT",
		"coordinates": {"x":"336","y":"201"}
	},
	{
		"node":"460",
		"title":"Node 460",
		"description":"Variation: 0<br>Gene: 1<br>Gene (inferred): 1<br><br>Compartment: Extraorganism<br>Reactions: R_ALADGLNexR, R_ALADGLYexR, R_ALAGLNexR, R_ALAGLYexR, R_CYSGLUexR, R_CYSGLYexR, R_SERDGLNexR, R_SERDGLYexR, R_SERGLNexR, R_SERGLYexR, R_THRGLNexR, R_THRGLYexR",
		"coordinates": {"x":"597","y":"210"}
	},
	{
		"node":"461",
		"title":"Node 461",
		"description":"Variation: 1<br>Gene: 2<br>Gene (inferred): 2<br><br>Compartment: EndoplasmicReticulum<br>Reactions: R_HSD17B3r",
		"coordinates": {"x":"531","y":"718"}
	},
	{
		"node":"462",
		"title":"Node 462",
		"description":"Variation: 0<br>Gene: 3<br>Gene (inferred): 3<br><br>Compartment: Cytosol<br>Reactions: R_FBP, R_FBP26",
		"coordinates": {"x":"385","y":"96"}
	},
	{
		"node":"463",
		"title":"Node 463",
		"description":"Variation: 0<br>Gene: 1<br>Gene (inferred): 1<br><br>Compartment: GolgiApparatus<br>Reactions: R_S6T15g, R_S6T18g, R_S6T19g, R_S6T20g, R_S6T21g, R_S6T24g, R_S6T3g",
		"coordinates": {"x":"792","y":"335"}
	},
	{
		"node":"464",
		"title":"Node 464",
		"description":"Variation: 1<br>Gene: 2<br>Gene (inferred): 2<br><br>Compartment: Extraorganism<br>Reactions: R_FRUt1r, R_GALt1r, R_GAMt1r, R_GLCt1r, R_MANt1r",
		"coordinates": {"x":"650","y":"150"}
	},
	{
		"node":"465",
		"title":"Node 465",
		"description":"Variation: 0<br>Gene: 2<br>Gene (inferred): 2<br><br>Compartment: EndoplasmicReticulum<br>Reactions: R_LTC4Sr",
		"coordinates": {"x":"508","y":"796"}
	},
	{
		"node":"466",
		"title":"Node 466",
		"description":"Variation: 0<br>Gene: 1<br>Gene (inferred): 1<br><br>Compartment: Cytosol<br>Reactions: R_ACCOAL, R_ACS, R_ACS2",
		"coordinates": {"x":"233","y":"269"}
	},
	{
		"node":"467",
		"title":"Node 467",
		"description":"Variation: 0<br>Gene: 2<br>Gene (inferred): 2<br><br>Compartment: Cytosol<br>Reactions: R_5HTRPDOX, R_MELATN23DOX, R_SRTN23OX",
		"coordinates": {"x":"489","y":"145"}
	},
	{
		"node":"468",
		"title":"Node 468",
		"description":"Variation: -2<br>Gene: 10<br>Gene (inferred): 10<br><br>Compartment: Cytosol<br>Reactions: R_DHPM1",
		"coordinates": {"x":"428","y":"324"}
	},
	{
		"node":"469",
		"title":"Node 469",
		"description":"Variation: 0<br>Gene: 1<br>Gene (inferred): 1<br><br>Compartment: Multiple<br>Reactions: R_TAURt4_LPAREN_2_RPAREN_r, R_TAURtcx",
		"coordinates": {"x":"683","y":"166"}
	},
	{
		"node":"470",
		"title":"Node 470",
		"description":"Variation: 0<br>Gene: 1<br>Gene (inferred): 1<br><br>Compartment: Cytosol<br>Reactions: R_GF6PTA",
		"coordinates": {"x":"499","y":"135"}
	},
	{
		"node":"471",
		"title":"Node 471",
		"description":"Variation: -1<br>Gene: 2<br>Gene (inferred): 2<br><br>Compartment: Cytosol<br>Reactions: R_13DAMPPOX, R_42A12BOOX, R_AACTOOR, R_MAOX, R_MHISOR, R_NMPTRCOX, R_PTRCOX1",
		"coordinates": {"x":"468","y":"155"}
	},
	{
		"node":"472",
		"title":"Node 472",
		"description":"Variation: 0<br>Gene: 1<br>Gene (inferred): 1<br><br>Compartment: EndoplasmicReticulum<br>Reactions: R_CBPPer, R_G6PPer, R_PPAer",
		"coordinates": {"x":"539","y":"686"}
	},
	{
		"node":"473",
		"title":"Node 473",
		"description":"Variation: 0<br>Gene: 2<br>Gene (inferred): 2<br><br>Compartment: Peroxisome<br>Reactions: R_HPCLx",
		"coordinates": {"x":"271","y":"657"}
	},
	{
		"node":"474",
		"title":"Node 474",
		"description":"Variation: 0<br>Gene: 1<br>Gene (inferred): 1<br><br>Compartment: Multiple<br>Reactions: R_CHSTEROLt1",
		"coordinates": {"x":"210","y":"511"}
	},
	{
		"node":"475",
		"title":"Node 475",
		"description":"Variation: 0<br>Gene: 1<br>Gene (inferred): 1<br><br>Compartment: Nucleus<br>Reactions: R_GTPCI, R_GTPCIn",
		"coordinates": {"x":"236","y":"178"}
	},
	{
		"node":"476",
		"title":"Node 476",
		"description":"Variation: 0<br>Gene: 1<br>Gene (inferred): 1<br><br>Compartment: Cytosol<br>Reactions: R_ACCOAC",
		"coordinates": {"x":"353","y":"275"}
	},
	{
		"node":"477",
		"title":"Node 477",
		"description":"Variation: 0<br>Gene: 1<br>Gene (inferred): 1<br><br>Compartment: Extraorganism<br>Reactions: R_ABUTt4_LPAREN_2_RPAREN_r",
		"coordinates": {"x":"683","y":"182"}
	},
	{
		"node":"478",
		"title":"Node 478",
		"description":"Variation: 0<br>Gene: 1<br>Gene (inferred): 1<br><br>Compartment: EndoplasmicReticulum<br>Reactions: R_HSD17B7r, R_HSD17B9r",
		"coordinates": {"x":"511","y":"689"}
	},
	{
		"node":"479",
		"title":"Node 479",
		"description":"Variation: -1<br>Gene: 3<br>Gene (inferred): 3<br><br>Compartment: Cytosol<br>Reactions: R_SELCYSLY, R_SELCYSLY2",
		"coordinates": {"x":"535","y":"360"}
	},
	{
		"node":"480",
		"title":"Node 480",
		"description":"Variation: 0<br>Gene: 1<br>Gene (inferred): 1<br><br>Compartment: Mitochondria<br>Reactions: R_COQ3m, R_DHDPBMTm",
		"coordinates": {"x":"158","y":"590"}
	},
	{
		"node":"481",
		"title":"Node 481",
		"description":"Variation: ?<br>Gene: 3<br>Gene (inferred): 3.0<br><br>Compartment: Cytosol<br>Reactions: R_3HLYTCL, R_3HXKYNDCL, R_5HLTDL, R_5HXKYNDCL, R_HISDC, R_LTDCL, R_PHYCBOXL, R_TYRCBOX",
		"coordinates": {"x":"535","y":"313"}
	},
	{
		"node":"482",
		"title":"Node 482",
		"description":"Variation: ?<br>Gene: ?<br>Gene (inferred): ?<br><br>Compartment: Extraorganism<br>Reactions: R_NH4t3r",
		"coordinates": {"x":"565","y":"212"}
	},
	{
		"node":"483",
		"title":"Node 483",
		"description":"Variation: 0<br>Gene: 1<br>Gene (inferred): 1<br><br>Compartment: Mitochondria<br>Reactions: R_DMGDHm",
		"coordinates": {"x":"39","y":"546"}
	},
	{
		"node":"484",
		"title":"Node 484",
		"description":"Variation: 0<br>Gene: 1<br>Gene (inferred): 1<br><br>Compartment: Cytosol<br>Reactions: R_BHMT",
		"coordinates": {"x":"446","y":"199"}
	},
	{
		"node":"485",
		"title":"Node 485",
		"description":"Variation: 0<br>Gene: 1<br>Gene (inferred): 1<br><br>Compartment: Extraorganism<br>Reactions: R_UREAt",
		"coordinates": {"x":"612","y":"236"}
	},
	{
		"node":"486",
		"title":"Node 486",
		"description":"Variation: 0<br>Gene: 1<br>Gene (inferred): 1<br><br>Compartment: Extraorganism<br>Reactions: R_GAMYe, R_MALTe, R_MLTG1e, R_SUCRe",
		"coordinates": {"x":"702","y":"124"}
	},
	{
		"node":"487",
		"title":"Node 487",
		"description":"Variation: 0<br>Gene: 1<br>Gene (inferred): 1<br><br>Compartment: Cytosol<br>Reactions: R_CYSO",
		"coordinates": {"x":"515","y":"421"}
	},
	{
		"node":"488",
		"title":"Node 488",
		"description":"Variation: 0<br>Gene: 1<br>Gene (inferred): 1<br><br>Compartment: Extraorganism<br>Reactions: R_FRUt1r, R_GLCt1r",
		"coordinates": {"x":"658","y":"109"}
	},
	{
		"node":"489",
		"title":"Node 489",
		"description":"Variation: ?<br>Gene: ?<br>Gene (inferred): ?<br><br>Compartment: Cytosol<br>Reactions: R_MI1PP, R_MI3PP, R_MI4PP",
		"coordinates": {"x":"385","y":"108"}
	},
	{
		"node":"490",
		"title":"Node 490",
		"description":"Variation: 0<br>Gene: 1<br>Gene (inferred): 1<br><br>Compartment: Cytosol<br>Reactions: R_GTHP",
		"coordinates": {"x":"381","y":"138"}
	},
	{
		"node":"491",
		"title":"Node 491",
		"description":"Variation: 0<br>Gene: 2<br>Gene (inferred): 2<br><br>Compartment: Cytosol<br>Reactions: R_RAI3",
		"coordinates": {"x":"467","y":"307"}
	},
	{
		"node":"492",
		"title":"Node 492",
		"description":"Variation: 0<br>Gene: 1<br>Gene (inferred): 1<br><br>Compartment: Extraorganism<br>Reactions: R_CHTNASE, R_CHTNASEe",
		"coordinates": {"x":"595","y":"150"}
	},
	{
		"node":"493",
		"title":"Node 493",
		"description":"Variation: -1<br>Gene: ?<br>Gene (inferred): 0<br><br>Compartment: Mitochondria<br>Reactions: R_HMGCOASim",
		"coordinates": {"x":"71","y":"581"}
	},
	{
		"node":"494",
		"title":"Node 494",
		"description":"Variation: 1<br>Gene: 3<br>Gene (inferred): 3<br><br>Compartment: Cytosol<br>Reactions: R_CEPTC, R_CEPTE",
		"coordinates": {"x":"402","y":"438"}
	},
	{
		"node":"495",
		"title":"Node 495",
		"description":"Variation: 0<br>Gene: 2<br>Gene (inferred): 2<br><br>Compartment: Extraorganism<br>Reactions: R_ALAt4, R_ASNt4, R_GLNt4, R_GLYt4, R_HISt4, R_METt4, R_PHEt4, R_PROt4, R_SERt4, R_THRt4",
		"coordinates": {"x":"629","y":"179"}
	},
	{
		"node":"496",
		"title":"Node 496",
		"description":"Variation: 0<br>Gene: 1<br>Gene (inferred): 1<br><br>Compartment: Extraorganism<br>Reactions: R_CREATt4_LPAREN_2_RPAREN_r",
		"coordinates": {"x":"673","y":"187"}
	},
	{
		"node":"497",
		"title":"Node 497",
		"description":"Variation: -1<br>Gene: 1<br>Gene (inferred): 1<br><br>Compartment: Extraorganism<br>Reactions: R_BILDGLCURt, R_BILGLCURt, R_BILIRUBt2, R_CHOLATEt, R_DHEASt, R_ESTRADIOLGLCt, R_ESTRONESt, R_GCHOLAt, R_LEUKTRC4t, R_TCHOLAt, R_THYOXt, R_TRIODTHYt",
		"coordinates": {"x":"571","y":"124"}
	},
	{
		"node":"498",
		"title":"Node 498",
		"description":"Variation: 1<br>Gene: 3<br>Gene (inferred): 3<br><br>Compartment: Cytosol<br>Reactions: R_DESAT18_10, R_DESAT18_6, R_DESAT18_7, R_DESAT18_8, R_DESAT18_9, R_DESAT24_1",
		"coordinates": {"x":"400","y":"255"}
	},
	{
		"node":"499",
		"title":"Node 499",
		"description":"Variation: 0<br>Gene: 1<br>Gene (inferred): 1<br><br>Compartment: Mitochondria<br>Reactions: R_ITCOALm, R_MECOALm, R_SUCOASm",
		"coordinates": {"x":"98","y":"501"}
	},
	{
		"node":"500",
		"title":"Node 500",
		"description":"Variation: 0<br>Gene: 2<br>Gene (inferred): 2<br><br>Compartment: Cytosol<br>Reactions: R_RBFK",
		"coordinates": {"x":"328","y":"355"}
	},
	{
		"node":"501",
		"title":"Node 501",
		"description":"Variation: 0<br>Gene: 3<br>Gene (inferred): 3<br><br>Compartment: Cytosol<br>Reactions: R_PSERT",
		"coordinates": {"x":"328","y":"170"}
	},
	{
		"node":"502",
		"title":"Node 502",
		"description":"Variation: 0<br>Gene: 1<br>Gene (inferred): 1<br><br>Compartment: Cytosol<br>Reactions: R_SERHL, R_THRD_L",
		"coordinates": {"x":"456","y":"120"}
	},
	{
		"node":"503",
		"title":"Node 503",
		"description":"Variation: 0<br>Gene: 1<br>Gene (inferred): 1<br><br>Compartment: EndoplasmicReticulum<br>Reactions: R_UGT1A3r, R_UGT1A4r, R_UGT1A8r, R_UGT1A9r",
		"coordinates": {"x":"582","y":"639"}
	},
	{
		"node":"504",
		"title":"Node 504",
		"description":"Variation: 0<br>Gene: 1<br>Gene (inferred): 1<br><br>Compartment: EndoplasmicReticulum<br>Reactions: R_PI4P3K, R_PI4P3Ker, R_PI5P3K, R_PI5P3Ker, R_PIK3, R_PIK3er",
		"coordinates": {"x":"387","y":"472"}
	},
	{
		"node":"505",
		"title":"Node 505",
		"description":"Variation: 0<br>Gene: 1<br>Gene (inferred): 1<br><br>Compartment: Mitochondria<br>Reactions: R_GLUNm",
		"coordinates": {"x":"59","y":"526"}
	},
	{
		"node":"506",
		"title":"Node 506",
		"description":"Variation: ?<br>Gene: ?<br>Gene (inferred): ?<br><br>Compartment: GolgiApparatus<br>Reactions: R_GALGT1, R_GALGT2, R_GALGT3, R_GALGT4",
		"coordinates": {"x":"745","y":"365"}
	},
	{
		"node":"507",
		"title":"Node 507",
		"description":"Variation: 1<br>Gene: 6<br>Gene (inferred): 6<br><br>Compartment: Mitochondria<br>Reactions: R_DCIm",
		"coordinates": {"x":"55","y":"505"}
	},
	{
		"node":"508",
		"title":"Node 508",
		"description":"Variation: 0<br>Gene: 1<br>Gene (inferred): 1<br><br>Compartment: Lysosome<br>Reactions: R_S6TASE11ly, R_S6TASE12ly, R_S6TASE13ly, R_S6TASE14ly, R_S6TASE15ly, R_S6TASE16ly, R_S6TASE17ly, R_S6TASE18ly, R_S6TASE19ly, R_S6TASE1ly, R_S6TASE20ly, R_S6TASE21ly, R_S6TASE23ly, R_S6TASE24ly, R_S6TASE26ly, R_S6TASE2ly, R_S6TASE3ly",
		"coordinates": {"x":"757","y":"447"}
	},
	{
		"node":"509",
		"title":"Node 509",
		"description":"Variation: 2<br>Gene: 4<br>Gene (inferred): 4<br><br>Compartment: Cytosol<br>Reactions: R_BCDO",
		"coordinates": {"x":"344","y":"227"}
	},
	{
		"node":"510",
		"title":"Node 510",
		"description":"Variation: 0<br>Gene: 1<br>Gene (inferred): 1<br><br>Compartment: GolgiApparatus<br>Reactions: R_S6T10g, R_S6T11g, R_S6T12g, R_S6T13g, R_S6T14g, R_S6T16g, R_S6T17g, R_S6T1g, R_S6T2g, R_S6T4g, R_S6T5g, R_S6T6g, R_S6T7g, R_S6T8g, R_S6T9g",
		"coordinates": {"x":"693","y":"299"}
	},
	{
		"node":"511",
		"title":"Node 511",
		"description":"Variation: 0<br>Gene: 1<br>Gene (inferred): 1<br><br>Compartment: Extraorganism<br>Reactions: R_NAt3_1",
		"coordinates": {"x":"541","y":"248"}
	},
	{
		"node":"512",
		"title":"Node 512",
		"description":"Variation: 0<br>Gene: 1<br>Gene (inferred): 1<br><br>Compartment: Extraorganism<br>Reactions: R_BTNt4i, R_THMt3",
		"coordinates": {"x":"585","y":"171"}
	},
	{
		"node":"513",
		"title":"Node 513",
		"description":"Variation: 0<br>Gene: 3<br>Gene (inferred): 3<br><br>Compartment: EndoplasmicReticulum<br>Reactions: R_SOAT11, R_SOAT11r, R_SOAT12, R_SOAT12r",
		"coordinates": {"x":"510","y":"635"}
	},
	{
		"node":"514",
		"title":"Node 514",
		"description":"Variation: 0<br>Gene: 1<br>Gene (inferred): 1<br><br>Compartment: GolgiApparatus<br>Reactions: R_S4T1g, R_S4T2g, R_S4T3g, R_S4T6g",
		"coordinates": {"x":"823","y":"354"}
	},
	{
		"node":"515",
		"title":"Node 515",
		"description":"Variation: 0<br>Gene: 1<br>Gene (inferred): 1<br><br>Compartment: Mitochondria<br>Reactions: R_ICDHyrm",
		"coordinates": {"x":"61","y":"584"}
	},
	{
		"node":"516",
		"title":"Node 516",
		"description":"Variation: 0<br>Gene: 2<br>Gene (inferred): 2<br><br>Compartment: Cytosol<br>Reactions: R_3SALACBOXL, R_GLUDC, R_LCYSTCBOXL",
		"coordinates": {"x":"510","y":"369"}
	},
	{
		"node":"517",
		"title":"Node 517",
		"description":"Variation: 0<br>Gene: 1<br>Gene (inferred): 1<br><br>Compartment: GolgiApparatus<br>Reactions: R_M13N4Tg",
		"coordinates": {"x":"758","y":"283"}
	},
	{
		"node":"518",
		"title":"Node 518",
		"description":"Variation: 0<br>Gene: 1<br>Gene (inferred): 1<br><br>Compartment: Extraorganism<br>Reactions: R_FRUt1r, R_GALt1r, R_GLCt1r",
		"coordinates": {"x":"667","y":"157"}
	},
	{
		"node":"519",
		"title":"Node 519",
		"description":"Variation: 0<br>Gene: 1<br>Gene (inferred): 1<br><br>Compartment: Peroxisome<br>Reactions: R_BAAT1x, R_BAAT2x, R_BAAT3x, R_BAAT4x, R_BAAT5x",
		"coordinates": {"x":"259","y":"661"}
	},
	{
		"node":"520",
		"title":"Node 520",
		"description":"Variation: 0<br>Gene: 3<br>Gene (inferred): 3<br><br>Compartment: Cytosol<br>Reactions: R_DOLPMT_L, R_DOLPMT_U, R_PIACGT",
		"coordinates": {"x":"428","y":"443"}
	},
	{
		"node":"521",
		"title":"Node 521",
		"description":"Variation: 0<br>Gene: 1<br>Gene (inferred): 1<br><br>Compartment: Cytosol<br>Reactions: R_MTAP",
		"coordinates": {"x":"297","y":"131"}
	},
	{
		"node":"522",
		"title":"Node 522",
		"description":"Variation: 0<br>Gene: 3<br>Gene (inferred): 3<br><br>Compartment: Cytosol<br>Reactions: R_DNADDP, R_NNAT, R_UDPGP",
		"coordinates": {"x":"374","y":"306"}
	},
	{
		"node":"523",
		"title":"Node 523",
		"description":"Variation: 0<br>Gene: 3<br>Gene (inferred): 3<br><br>Compartment: Multiple<br>Reactions: R_GGH_DASH_10FTHF5GLUe, R_GGH_DASH_10FTHF5GLUl, R_GGH_DASH_10FTHF6GLUe, R_GGH_DASH_10FTHF6GLUl, R_GGH_DASH_10FTHF7GLUe, R_GGH_DASH_10FTHF7GLUl, R_GGH_DASH_5DHFe, R_GGH_DASH_5DHFl, R_GGH_DASH_5THFe, R_GGH_DASH_5THFl, R_GGH_DASH_6DHFe, R_GGH_DASH_6DHFl, R_GGH_DASH_6THFe, R_GGH_DASH_6THFl, R_GGH_DASH_7DHFe, R_GGH_DASH_7DHFl, R_GGH_DASH_7THFe, R_GGH_DASH_7THFl",
		"coordinates": {"x":"713","y":"394"}
	},
	{
		"node":"524",
		"title":"Node 524",
		"description":"Variation: 0<br>Gene: 1<br>Gene (inferred): 1<br><br>Compartment: EndoplasmicReticulum<br>Reactions: R_G6Pter",
		"coordinates": {"x":"519","y":"588"}
	},
	{
		"node":"525",
		"title":"Node 525",
		"description":"Variation: 0<br>Gene: 2<br>Gene (inferred): 2<br><br>Compartment: Cytosol<br>Reactions: R_H2O2syn",
		"coordinates": {"x":"401","y":"375"}
	},
	{
		"node":"526",
		"title":"Node 526",
		"description":"Variation: 0<br>Gene: 1<br>Gene (inferred): 1<br><br>Compartment: EndoplasmicReticulum<br>Reactions: R_P45019A1r, R_P45019A2r",
		"coordinates": {"x":"513","y":"676"}
	},
	{
		"node":"527",
		"title":"Node 527",
		"description":"Variation: -1<br>Gene: 3<br>Gene (inferred): 3<br><br>Compartment: Cytosol<br>Reactions: R_KHK, R_KHK2, R_KHK3",
		"coordinates": {"x":"446","y":"350"}
	},
	{
		"node":"528",
		"title":"Node 528",
		"description":"Variation: 0<br>Gene: 1<br>Gene (inferred): 1<br><br>Compartment: EndoplasmicReticulum<br>Reactions: R_GAPD, R_MELATNOX, R_P4501B1r",
		"coordinates": {"x":"491","y":"498"}
	},
	{
		"node":"529",
		"title":"Node 529",
		"description":"Variation: 0<br>Gene: 2<br>Gene (inferred): 2<br><br>Compartment: Multiple<br>Reactions: R_AG13T10g, R_AG13T11g, R_AG13T12g, R_AG13T13g, R_AG13T14g, R_AG13T15g, R_AG13T16g, R_AG13T17g, R_AG13T18g, R_AG13T1g, R_AG13T2g, R_AG13T3g, R_AG13T4g, R_AG13T5g, R_AG13T6g, R_AG13T7g, R_AG13T8g, R_AG13T9g, R_BTNt3i, R_LIPOti, R_PNTOt5",
		"coordinates": {"x":"523","y":"249"}
	},
	{
		"node":"530",
		"title":"Node 530",
		"description":"Variation: ?<br>Gene: ?<br>Gene (inferred): ?<br><br>Compartment: Extraorganism<br>Reactions: R_AMY1e, R_AMY2e, R_CYSTSERex, R_SERLYSNaex",
		"coordinates": {"x":"644","y":"157"}
	},
	{
		"node":"531",
		"title":"Node 531",
		"description":"Variation: 0<br>Gene: 1<br>Gene (inferred): 1<br><br>Compartment: Cytosol<br>Reactions: R_P4502C9, R_P4502C92, R_P4502C93, R_P4502C94",
		"coordinates": {"x":"443","y":"245"}
	},
	{
		"node":"532",
		"title":"Node 532",
		"description":"Variation: 0<br>Gene: 1<br>Gene (inferred): 1<br><br>Compartment: Cytosol<br>Reactions: R_OMPDC, R_ORPT",
		"coordinates": {"x":"354","y":"397"}
	},
	{
		"node":"533",
		"title":"Node 533",
		"description":"Variation: 0<br>Gene: 1<br>Gene (inferred): 1<br><br>Compartment: Extraorganism<br>Reactions: R_ADPRIBt, R_NADNe, R_NADPNe",
		"coordinates": {"x":"556","y":"206"}
	},
	{
		"node":"534",
		"title":"Node 534",
		"description":"Variation: 0<br>Gene: 1<br>Gene (inferred): 1<br><br>Compartment: Peroxisome<br>Reactions: R_ICDHy, R_ICDHyp",
		"coordinates": {"x":"282","y":"588"}
	},
	{
		"node":"535",
		"title":"Node 535",
		"description":"Variation: 0<br>Gene: 1<br>Gene (inferred): 1<br><br>Compartment: GolgiApparatus<br>Reactions: R_GLCAE2g",
		"coordinates": {"x":"873","y":"370"}
	},
	{
		"node":"536",
		"title":"Node 536",
		"description":"Variation: 2<br>Gene: 7<br>Gene (inferred): 7<br><br>Compartment: Cytosol<br>Reactions: R_PPCDC",
		"coordinates": {"x":"416","y":"434"}
	},
	{
		"node":"537",
		"title":"Node 537",
		"description":"Variation: 0<br>Gene: 1<br>Gene (inferred): 1<br><br>Compartment: Mitochondria<br>Reactions: R_P45027A11m, R_P45027A12m, R_P45027A13m, R_P45027A14m, R_P45027A15m, R_P45027A16m, R_P45027A1m, R_VITD2Hm, R_VITD3Hm",
		"coordinates": {"x":"118","y":"550"}
	},
	{
		"node":"538",
		"title":"Node 538",
		"description":"Variation: 0<br>Gene: 1<br>Gene (inferred): 1<br><br>Compartment: Mitochondria<br>Reactions: R_HACD1m",
		"coordinates": {"x":"122","y":"590"}
	},
	{
		"node":"539",
		"title":"Node 539",
		"description":"Variation: 0<br>Gene: 1<br>Gene (inferred): 1<br><br>Compartment: Cytosol<br>Reactions: R_ADSELK, R_ADSK, R_SADT, R_SELADT",
		"coordinates": {"x":"378","y":"353"}
	},
	{
		"node":"540",
		"title":"Node 540",
		"description":"Variation: 0<br>Gene: 1<br>Gene (inferred): 1<br><br>Compartment: Cytosol<br>Reactions: R_3HAO",
		"coordinates": {"x":"476","y":"450"}
	},
	{
		"node":"541",
		"title":"Node 541",
		"description":"Variation: 0<br>Gene: 1<br>Gene (inferred): 1<br><br>Compartment: EndoplasmicReticulum<br>Reactions: R_DOLPGT3_Ler, R_DOLPGT3_Uer",
		"coordinates": {"x":"545","y":"717"}
	},
	{
		"node":"542",
		"title":"Node 542",
		"description":"Variation: 0<br>Gene: 1<br>Gene (inferred): 1<br><br>Compartment: Extraorganism<br>Reactions: R_ESTRADIOLGLCt, R_ESTRONESt, R_THYOXt, R_TRIODTHYt",
		"coordinates": {"x":"587","y":"105"}
	},
	{
		"node":"543",
		"title":"Node 543",
		"description":"Variation: 0<br>Gene: 1<br>Gene (inferred): 1<br><br>Compartment: Cytosol<br>Reactions: R_ETHAK",
		"coordinates": {"x":"322","y":"369"}
	},
	{
		"node":"544",
		"title":"Node 544",
		"description":"Variation: 0<br>Gene: 1<br>Gene (inferred): 1<br><br>Compartment: Extraorganism<br>Reactions: R_ALAt4, R_ARGtiDF, R_ASNt4, R_GLNt4, R_GLYt4, R_HIStiDF, R_LEUt4, R_LYStiDF, R_PHEt4, R_PROt4, R_SERt4",
		"coordinates": {"x":"636","y":"203"}
	},
	{
		"node":"545",
		"title":"Node 545",
		"description":"Variation: 0<br>Gene: 1<br>Gene (inferred): 1<br><br>Compartment: Extraorganism<br>Reactions: R_It",
		"coordinates": {"x":"626","y":"73"}
	},
	{
		"node":"546",
		"title":"Node 546",
		"description":"Variation: 0<br>Gene: 1<br>Gene (inferred): 1<br><br>Compartment: Cytosol<br>Reactions: R_RDH1",
		"coordinates": {"x":"464","y":"388"}
	},
	{
		"node":"547",
		"title":"Node 547",
		"description":"Variation: 0<br>Gene: 1<br>Gene (inferred): 1<br><br>Compartment: Cytosol<br>Reactions: R_3SALACBOXL, R_LCYSTCBOXL",
		"coordinates": {"x":"443","y":"445"}
	},
	{
		"node":"548",
		"title":"Node 548",
		"description":"Variation: 0<br>Gene: 1<br>Gene (inferred): 1<br><br>Compartment: Cytosol<br>Reactions: R_SFGTH",
		"coordinates": {"x":"426","y":"248"}
	},
	{
		"node":"549",
		"title":"Node 549",
		"description":"Variation: 0<br>Gene: 2<br>Gene (inferred): 2<br><br>Compartment: Extraorganism<br>Reactions: R_NCKt",
		"coordinates": {"x":"653","y":"141"}
	},
	{
		"node":"550",
		"title":"Node 550",
		"description":"Variation: 0<br>Gene: 1<br>Gene (inferred): 1<br><br>Compartment: Cytosol<br>Reactions: R_SBTD_D2",
		"coordinates": {"x":"524","y":"377"}
	},
	{
		"node":"551",
		"title":"Node 551",
		"description":"Variation: -2<br>Gene: 1<br>Gene (inferred): 1<br><br>Compartment: GolgiApparatus<br>Reactions: R_CORE2GTg, R_CORE4GTg",
		"coordinates": {"x":"780","y":"321"}
	},
	{
		"node":"552",
		"title":"Node 552",
		"description":"Variation: 1<br>Gene: 3<br>Gene (inferred): 3<br><br>Compartment: Cytosol<br>Reactions: R_A_MANASE",
		"coordinates": {"x":"441","y":"83"}
	},
	{
		"node":"553",
		"title":"Node 553",
		"description":"Variation: 0<br>Gene: 1<br>Gene (inferred): 1<br><br>Compartment: Multiple<br>Reactions: R_GALNTg, R_P45011A1m",
		"coordinates": {"x":"161","y":"556"}
	},
	{
		"node":"554",
		"title":"Node 554",
		"description":"Variation: 0<br>Gene: 1<br>Gene (inferred): 1<br><br>Compartment: Cytosol",
		"coordinates": {"x":"502","y":"105"}
	},
	{
		"node":"555",
		"title":"Node 555",
		"description":"Variation: -2<br>Gene: 1<br>Gene (inferred): 1<br><br>Compartment: Mitochondria<br>Reactions: R_GCC2am, R_GCC2bim, R_GCC2cm, R_GCCam, R_GCCbim, R_GCCcm",
		"coordinates": {"x":"111","y":"589"}
	},
	{
		"node":"556",
		"title":"Node 556",
		"description":"Variation: 0<br>Gene: 5<br>Gene (inferred): 5<br><br>Compartment: Multiple<br>Reactions: R_GALASE10ly, R_GALASE11ly, R_GALASE12ly, R_GALASE13ly, R_GALASE14ly, R_GALASE15ly, R_GALASE16ly, R_GALASE17ly, R_GALASE18ly, R_GALASE19ly, R_GALASE1ly, R_GALASE20ly, R_GALASE3ly, R_GALASE4ly, R_GALASE5ly, R_GALASE6ly, R_GALASE7ly, R_GALASE8ly, R_GALASE9ly, R_GLB1, R_LACZly, R_M1316Mg, R_S6TASE10ly, R_S6TASE22ly, R_S6TASE25ly, R_S6TASE4ly, R_S6TASE5ly, R_S6TASE6ly, R_S6TASE7ly, R_S6TASE8ly, R_S6TASE9ly, R_SIAASE2ly, R_SIAASE3ly, R_SIAASE4ly, R_SIAASEly",
		"coordinates": {"x":"707","y":"415"}
	},
	{
		"node":"557",
		"title":"Node 557",
		"description":"Variation: 0<br>Gene: 1<br>Gene (inferred): 1<br><br>Compartment: GolgiApparatus<br>Reactions: R_A_MANASE, R_GALNTg",
		"coordinates": {"x":"730","y":"334"}
	},
	{
		"node":"558",
		"title":"Node 558",
		"description":"Variation: 0<br>Gene: 1<br>Gene (inferred): 1<br><br>Compartment: Cytosol<br>Reactions: R_PTRCAT1",
		"coordinates": {"x":"377","y":"459"}
	},
	{
		"node":"559",
		"title":"Node 559",
		"description":"Variation: 0<br>Gene: 1<br>Gene (inferred): 1<br><br>Compartment: Extraorganism<br>Reactions: R_2HBt2, R_ACETONEt2, R_D_DASH_LACt2, R_L_DASH_LACt2r, R_PYRt2r",
		"coordinates": {"x":"564","y":"196"}
	},
	{
		"node":"560",
		"title":"Node 560",
		"description":"Variation: 0<br>Gene: 1<br>Gene (inferred): 1<br><br>Compartment: Cytosol<br>Reactions: R_PPAP",
		"coordinates": {"x":"322","y":"145"}
	},
	{
		"node":"561",
		"title":"Node 561",
		"description":"Variation: 0<br>Gene: 4<br>Gene (inferred): 4<br><br>Compartment: Cytosol<br>Reactions: R_TREH",
		"coordinates": {"x":"489","y":"106"}
	},
	{
		"node":"562",
		"title":"Node 562",
		"description":"Variation: 0<br>Gene: 2<br>Gene (inferred): 2<br><br>Compartment: Extraorganism<br>Reactions: R_DOPAt4_LPAREN_2_RPAREN_r, R_NRPPHRt4_LPAREN_2_RPAREN_r",
		"coordinates": {"x":"645","y":"176"}
	},
	{
		"node":"563",
		"title":"Node 563",
		"description":"Variation: 0<br>Gene: 1<br>Gene (inferred): 1<br><br>Compartment: Mitochondria<br>Reactions: R_ARGDCm",
		"coordinates": {"x":"87","y":"556"}
	},
	{
		"node":"564",
		"title":"Node 564",
		"description":"Variation: 0<br>Gene: 2<br>Gene (inferred): 2<br><br>Compartment: EndoplasmicReticulum<br>Reactions: R_5HOXINDACTOX, R_ABUTD, R_ALDD20x, R_ALDD2x, R_ALDD2y, R_BAMPPALDOX, R_BETALDHx, R_GCALDD, R_GLACO, R_IMACTD, R_LCADi, R_LCADi_D, R_NABTNO, R_PYLALDOX, R_STS1, R_STS1r, R_STS2, R_STS2r, R_STS3, R_STS3r, R_STS4, R_STS4r, R_TMABADH",
		"coordinates": {"x":"506","y":"573"}
	},
	{
		"node":"565",
		"title":"Node 565",
		"description":"Variation: 2<br>Gene: 4<br>Gene (inferred): 4<br><br>Compartment: Mitochondria<br>Reactions: R_PPPGOm",
		"coordinates": {"x":"47","y":"527"}
	},
	{
		"node":"566",
		"title":"Node 566",
		"description":"Variation: 1<br>Gene: 3<br>Gene (inferred): 3<br><br>Compartment: EndoplasmicReticulum<br>Reactions: R_EBP1r, R_EBP2r",
		"coordinates": {"x":"524","y":"794"}
	},
	{
		"node":"567",
		"title":"Node 567",
		"description":"Variation: 0<br>Gene: 1<br>Gene (inferred): 1<br><br>Compartment: Cytosol<br>Reactions: R_MI1345PP, R_MI145PP, R_PI345P5P, R_PI45P5P",
		"coordinates": {"x":"296","y":"152"}
	},
	{
		"node":"568",
		"title":"Node 568",
		"description":"Variation: 0<br>Gene: 1<br>Gene (inferred): 1<br><br>Compartment: EndoplasmicReticulum<br>Reactions: R_GPIMTer_L, R_GPIMTer_U",
		"coordinates": {"x":"519","y":"741"}
	},
	{
		"node":"569",
		"title":"Node 569",
		"description":"Variation: 3<br>Gene: 77<br>Gene (inferred): 77<br><br>Compartment: Cytosol<br>Reactions: R_PI3P4K, R_PI5P4K, R_PIK4",
		"coordinates": {"x":"285","y":"344"}
	},
	{
		"node":"570",
		"title":"Node 570",
		"description":"Variation: 0<br>Gene: 1<br>Gene (inferred): 1<br><br>Compartment: Extraorganism<br>Reactions: R_CRNtHa, R_CRNtuIR",
		"coordinates": {"x":"601","y":"235"}
	},
	{
		"node":"571",
		"title":"Node 571",
		"description":"Variation: 0<br>Gene: 1<br>Gene (inferred): 1<br><br>Compartment: GolgiApparatus<br>Reactions: R_M1316Mg",
		"coordinates": {"x":"828","y":"332"}
	},
	{
		"node":"572",
		"title":"Node 572",
		"description":"Variation: 0<br>Gene: 1<br>Gene (inferred): 1<br><br>Compartment: Cytosol<br>Reactions: R_DHCRD1, R_DHCRD2",
		"coordinates": {"x":"474","y":"359"}
	},
	{
		"node":"573",
		"title":"Node 573",
		"description":"Variation: 0<br>Gene: 2<br>Gene (inferred): 2<br><br>Compartment: Mitochondria<br>Reactions: R_PDHm",
		"coordinates": {"x":"91","y":"619"}
	},
	{
		"node":"574",
		"title":"Node 574",
		"description":"Variation: 0<br>Gene: 1<br>Gene (inferred): 1<br><br>Compartment: Extraorganism<br>Reactions: R_FRUt1r",
		"coordinates": {"x":"696","y":"160"}
	},
	{
		"node":"575",
		"title":"Node 575",
		"description":"Variation: 0<br>Gene: 3<br>Gene (inferred): 3<br><br>Compartment: Extraorganism<br>Reactions: R_PIt8",
		"coordinates": {"x":"539","y":"113"}
	},
	{
		"node":"576",
		"title":"Node 576",
		"description":"Variation: 0<br>Gene: 1<br>Gene (inferred): 1<br><br>Compartment: Mitochondria<br>Reactions: R_FTHFLm, R_MTHFCm, R_MTHFDm",
		"coordinates": {"x":"131","y":"523"}
	},
	{
		"node":"577",
		"title":"Node 577",
		"description":"Variation: 0<br>Gene: 2<br>Gene (inferred): 2<br><br>Compartment: Cytosol<br>Reactions: R_P4502D6",
		"coordinates": {"x":"381","y":"246"}
	},
	{
		"node":"578",
		"title":"Node 578",
		"description":"Variation: 0<br>Gene: 1<br>Gene (inferred): 1<br><br>Compartment: Mitochondria<br>Reactions: R_AMETt2m",
		"coordinates": {"x":"190","y":"475"}
	},
	{
		"node":"579",
		"title":"Node 579",
		"description":"Variation: 0<br>Gene: 2<br>Gene (inferred): 2<br><br>Compartment: Extraorganism<br>Reactions: R_OXAHCOtex, R_SO4HCOtex",
		"coordinates": {"x":"603","y":"79"}
	},
	{
		"node":"580",
		"title":"Node 580",
		"description":"Variation: 0<br>Gene: 1<br>Gene (inferred): 1<br><br>Compartment: Mitochondria<br>Reactions: R_ITCOAL1m, R_MECOAS1m, R_SUCOAS1m",
		"coordinates": {"x":"54","y":"537"}
	},
	{
		"node":"581",
		"title":"Node 581",
		"description":"Variation: 0<br>Gene: 1<br>Gene (inferred): 1<br><br>Compartment: Mitochondria<br>Reactions: R_SARDHm",
		"coordinates": {"x":"46","y":"620"}
	},
	{
		"node":"582",
		"title":"Node 582",
		"description":"Variation: 0<br>Gene: 1<br>Gene (inferred): 1<br><br>Compartment: EndoplasmicReticulum<br>Reactions: R_SR5AR2r, R_SR5ARr",
		"coordinates": {"x":"518","y":"684"}
	},
	{
		"node":"583",
		"title":"Node 583",
		"description":"Variation: ?<br>Gene: ?<br>Gene (inferred): ?<br><br>Compartment: Mitochondria<br>Reactions: R_FPGS, R_FPGS2, R_FPGS2m, R_FPGS3, R_FPGS3m, R_FPGS4, R_FPGS4m, R_FPGS5, R_FPGS5m, R_FPGS6, R_FPGS6m, R_FPGS7, R_FPGS7m, R_FPGS8, R_FPGS8m, R_FPGS9, R_FPGS9m, R_FPGSm",
		"coordinates": {"x":"244","y":"378"}
	},
	{
		"node":"584",
		"title":"Node 584",
		"description":"Variation: 0<br>Gene: 1<br>Gene (inferred): 1<br><br>Compartment: GolgiApparatus<br>Reactions: R_M13N2Tg",
		"coordinates": {"x":"744","y":"330"}
	},
	{
		"node":"585",
		"title":"Node 585",
		"description":"Variation: 0<br>Gene: 2<br>Gene (inferred): 2<br><br>Compartment: Mitochondria<br>Reactions: R_HMGLm",
		"coordinates": {"x":"69","y":"631"}
	},
	{
		"node":"586",
		"title":"Node 586",
		"description":"Variation: 0<br>Gene: 1<br>Gene (inferred): 1<br><br>Compartment: Cytosol<br>Reactions: R_GLNS",
		"coordinates": {"x":"372","y":"281"}
	},
	{
		"node":"587",
		"title":"Node 587",
		"description":"Variation: 0<br>Gene: 2<br>Gene (inferred): 2<br><br>Compartment: EndoplasmicReticulum<br>Reactions: R_P45039A1r",
		"coordinates": {"x":"518","y":"695"}
	},
	{
		"node":"588",
		"title":"Node 588",
		"description":"Variation: 0<br>Gene: 1<br>Gene (inferred): 1<br><br>Compartment: Cytosol<br>Reactions: R_PSP_L",
		"coordinates": {"x":"419","y":"93"}
	},
	{
		"node":"589",
		"title":"Node 589",
		"description":"Variation: 2<br>Gene: 7<br>Gene (inferred): 7<br><br>Compartment: Extraorganism<br>Reactions: R_THYOXt2, R_TRIODTHYt2",
		"coordinates": {"x":"569","y":"97"}
	},
	{
		"node":"590",
		"title":"Node 590",
		"description":"Variation: 0<br>Gene: 11<br>Gene (inferred): 11<br><br>Compartment: GolgiApparatus<br>Reactions: R_S6T19g, R_S6T20g, R_S6T21g, R_S6T22g, R_S6T23g, R_S6T24g",
		"coordinates": {"x":"816","y":"348"}
	},
	{
		"node":"591",
		"title":"Node 591",
		"description":"Variation: 0<br>Gene: 2<br>Gene (inferred): 2<br><br>Compartment: Cytosol<br>Reactions: R_TDPGDH",
		"coordinates": {"x":"355","y":"110"}
	},
	{
		"node":"592",
		"title":"Node 592",
		"description":"Variation: 1<br>Gene: 3<br>Gene (inferred): 3<br><br>Compartment: EndoplasmicReticulum<br>Reactions: R_C3STDH1Pr, R_C3STDH1r, R_C4STMO2Pr, R_C4STMO2r",
		"coordinates": {"x":"485","y":"682"}
	},
	{
		"node":"593",
		"title":"Node 593",
		"description":"Variation: 0<br>Gene: 1<br>Gene (inferred): 1<br><br>Compartment: GolgiApparatus<br>Reactions: R_GALNACT1g, R_GALNACT2g, R_GALNACT3g, R_GALNACT4g, R_GALNACT5g",
		"coordinates": {"x":"803","y":"341"}
	},
	{
		"node":"594",
		"title":"Node 594",
		"description":"Variation: 0<br>Gene: 1<br>Gene (inferred): 1<br><br>Compartment: Cytosol<br>Reactions: R_ALAR",
		"coordinates": {"x":"467","y":"281"}
	},
	{
		"node":"595",
		"title":"Node 595",
		"description":"Variation: 0<br>Gene: 6<br>Gene (inferred): 6<br><br>Compartment: Mitochondria<br>Reactions: R_ADK3m",
		"coordinates": {"x":"86","y":"477"}
	},
	{
		"node":"596",
		"title":"Node 596",
		"description":"Variation: 0<br>Gene: 2<br>Gene (inferred): 2<br><br>Compartment: Cytosol<br>Reactions: R_ALKP",
		"coordinates": {"x":"384","y":"118"}
	},
	{
		"node":"597",
		"title":"Node 597",
		"description":"Variation: 0<br>Gene: 1<br>Gene (inferred): 1<br><br>Compartment: EndoplasmicReticulum<br>Reactions: R_UGCG",
		"coordinates": {"x":"534","y":"669"}
	},
	{
		"node":"598",
		"title":"Node 598",
		"description":"Variation: -4<br>Gene: 4<br>Gene (inferred): 4<br><br>Compartment: Cytosol<br>Reactions: R_PPBNGS",
		"coordinates": {"x":"455","y":"195"}
	},
	{
		"node":"599",
		"title":"Node 599",
		"description":"Variation: 0<br>Gene: 1<br>Gene (inferred): 1<br><br>Compartment: GolgiApparatus<br>Reactions: R_GBGT1",
		"coordinates": {"x":"733","y":"379"}
	},
	{
		"node":"600",
		"title":"Node 600",
		"description":"Variation: 0<br>Gene: 1<br>Gene (inferred): 1<br><br>Compartment: Peroxisome<br>Reactions: R_IPDDIx",
		"coordinates": {"x":"234","y":"622"}
	},
	{
		"node":"601",
		"title":"Node 601",
		"description":"Variation: 0<br>Gene: 2<br>Gene (inferred): 2<br><br>Compartment: Mitochondria<br>Reactions: R_GLUDxm, R_GLUDym",
		"coordinates": {"x":"121","y":"560"}
	},
	{
		"node":"602",
		"title":"Node 602",
		"description":"Variation: 0<br>Gene: 1<br>Gene (inferred): 1<br><br>Compartment: EndoplasmicReticulum<br>Reactions: R_GACMTRc, R_P45017A1r, R_P45017A2r, R_P45017A3r, R_P45017A4r",
		"coordinates": {"x":"461","y":"529"}
	},
	{
		"node":"603",
		"title":"Node 603",
		"description":"Variation: -1<br>Gene: 2<br>Gene (inferred): 2<br><br>Compartment: Extraorganism<br>Reactions: R_GLCt4",
		"coordinates": {"x":"682","y":"143"}
	},
	{
		"node":"604",
		"title":"Node 604",
		"description":"Variation: 0<br>Gene: 2<br>Gene (inferred): 2<br><br>Compartment: Nucleus<br>Reactions: R_DAGK_hs, R_DAGKn_hs",
		"coordinates": {"x":"246","y":"195"}
	},
	{
		"node":"605",
		"title":"Node 605",
		"description":"Variation: 0<br>Gene: 1<br>Gene (inferred): 1<br><br>Compartment: Extraorganism<br>Reactions: R_ILEtec, R_LEUtec, R_METtec, R_VALtec",
		"coordinates": {"x":"620","y":"174"}
	},
	{
		"node":"606",
		"title":"Node 606",
		"description":"Variation: 0<br>Gene: 1<br>Gene (inferred): 1<br><br>Compartment: Cytosol<br>Reactions: R_DESAT20_1, R_DESAT20_2",
		"coordinates": {"x":"416","y":"263"}
	},
	{
		"node":"607",
		"title":"Node 607",
		"description":"Variation: 0<br>Gene: 1<br>Gene (inferred): 1<br><br>Compartment: Cytosol<br>Reactions: R_IDHPOXOX2b, R_IDHPOXOX3, R_IDHPOXOX4, R_IDHPOXOXb, R_THYPX",
		"coordinates": {"x":"419","y":"178"}
	},
	{
		"node":"608",
		"title":"Node 608",
		"description":"Variation: 0<br>Gene: 1<br>Gene (inferred): 1<br><br>Compartment: Cytosol<br>Reactions: R_DGK1, R_GK1",
		"coordinates": {"x":"268","y":"285"}
	},
	{
		"node":"609",
		"title":"Node 609",
		"description":"Variation: 0<br>Gene: 1<br>Gene (inferred): 1<br><br>Compartment: Nucleus<br>Reactions: R_PTHPS, R_PTHPSn",
		"coordinates": {"x":"202","y":"170"}
	},
	{
		"node":"610",
		"title":"Node 610",
		"description":"Variation: 0<br>Gene: 1<br>Gene (inferred): 1<br><br>Compartment: Cytosol<br>Reactions: R_TKT1, R_TKT2",
		"coordinates": {"x":"451","y":"105"}
	},
	{
		"node":"611",
		"title":"Node 611",
		"description":"Variation: 1<br>Gene: 2<br>Gene (inferred): 2<br><br>Compartment: Extraorganism<br>Reactions: R_CYSTGLUex",
		"coordinates": {"x":"561","y":"149"}
	},
	{
		"node":"612",
		"title":"Node 612",
		"description":"Variation: ?<br>Gene: ?<br>Gene (inferred): ?<br><br>Compartment: Cytosol<br>Reactions: R_2HBO, R_GLXO1, R_LDH_L, R_MCLOR",
		"coordinates": {"x":"500","y":"327"}
	},
	{
		"node":"613",
		"title":"Node 613",
		"description":"Variation: 0<br>Gene: 3<br>Gene (inferred): 3<br><br>Compartment: Nucleus<br>Reactions: R_MI1345PKn, R_MI1346PKn, R_MI1456PKn, R_MI145P6Kn, R_MI145PKn",
		"coordinates": {"x":"208","y":"187"}
	},
	{
		"node":"614",
		"title":"Node 614",
		"description":"Variation: 0<br>Gene: 1<br>Gene (inferred): 1<br><br>Compartment: Cytosol<br>Reactions: R_METAT, R_SELMETAT",
		"coordinates": {"x":"337","y":"178"}
	},
	{
		"node":"615",
		"title":"Node 615",
		"description":"Variation: 0<br>Gene: 3<br>Gene (inferred): 3<br><br>Compartment: Extraorganism<br>Reactions: R_INSTt2r",
		"coordinates": {"x":"585","y":"237"}
	},
	{
		"node":"616",
		"title":"Node 616",
		"description":"Variation: ?<br>Gene: 9<br>Gene (inferred): 9.0<br><br>Compartment: GolgiApparatus<br>Reactions: R_GLCAT6g, R_GLCAT7g, R_GLCAT8g, R_GLCAT9g, R_GLCNACT2g, R_GLCNACT3g, R_GLCNACT4g, R_GLCNACT5g",
		"coordinates": {"x":"774","y":"294"}
	},
	{
		"node":"617",
		"title":"Node 617",
		"description":"Variation: ?<br>Gene: 9<br>Gene (inferred): 9.0<br><br>Compartment: Mitochondria<br>Reactions: R_ME2m",
		"coordinates": {"x":"72","y":"539"}
	},
	{
		"node":"618",
		"title":"Node 618",
		"description":"Variation: 0<br>Gene: 1<br>Gene (inferred): 1<br><br>Compartment: Mitochondria<br>Reactions: R_ACOAD1fm, R_ACOAD9m, R_PPCOAOm",
		"coordinates": {"x":"35","y":"618"}
	},
	{
		"node":"619",
		"title":"Node 619",
		"description":"Variation: -1<br>Gene: 1<br>Gene (inferred): 1<br><br>Compartment: Mitochondria<br>Reactions: R_CBL2tm, R_CBLATm",
		"coordinates": {"x":"116","y":"524"}
	},
	{
		"node":"620",
		"title":"Node 620",
		"description":"Variation: 0<br>Gene: 1<br>Gene (inferred): 1<br><br>Compartment: Cytosol<br>Reactions: R_MI134PP, R_MI14PP",
		"coordinates": {"x":"339","y":"100"}
	},
	{
		"node":"621",
		"title":"Node 621",
		"description":"Variation: 0<br>Gene: 1<br>Gene (inferred): 1<br><br>Compartment: Cytosol<br>Reactions: R_FACOAL150, R_FACOAL160i, R_FACOAL161, R_FACOAL170, R_FACOAL180i, R_FACOAL1812, R_FACOAL1813, R_FACOAL181i, R_FACOAL1821, R_FACOAL1822, R_FACOAL1831, R_FACOAL1832, R_FACOAL184, R_FACOAL200, R_FACOAL203, R_FACOAL204, R_FACOAL2042, R_FACOAL204i, R_FACOAL205, R_FACOAL224, R_FACOAL2251, R_FACOAL2252, R_FACOAL226, R_FACOAL240, R_FACOAL241, R_FACOAL244_1, R_FACOAL245_1, R_FACOAL245_2, R_FACOAL246_1, R_FACOAL260",
		"coordinates": {"x":"312","y":"233"}
	},
	{
		"node":"622",
		"title":"Node 622",
		"description":"Variation: 0<br>Gene: 2<br>Gene (inferred): 2<br><br>Compartment: Cytosol<br>Reactions: R_TRPO2",
		"coordinates": {"x":"382","y":"167"}
	},
	{
		"node":"623",
		"title":"Node 623",
		"description":"Variation: 0<br>Gene: 1<br>Gene (inferred): 1<br><br>Compartment: Cytosol<br>Reactions: R_FA120ACPH, R_FA140ACPH, R_FA141ACPH, R_FA160ACPH, R_FA161ACPH, R_FA180ACPH, R_FA181ACPH, R_FA182ACPH",
		"coordinates": {"x":"388","y":"229"}
	},
	{
		"node":"624",
		"title":"Node 624",
		"description":"Variation: 0<br>Gene: 1<br>Gene (inferred): 1<br><br>Compartment: GolgiApparatus<br>Reactions: R_M16N6Tg",
		"coordinates": {"x":"746","y":"277"}
	},
	{
		"node":"625",
		"title":"Node 625",
		"description":"Variation: 0<br>Gene: 1<br>Gene (inferred): 1<br><br>Compartment: Nucleus<br>Reactions: R_PMI12346PH, R_PMI12346PHn, R_PMI1346PH, R_PMI1346PHn",
		"coordinates": {"x":"225","y":"156"}
	},
	{
		"node":"626",
		"title":"Node 626",
		"description":"Variation: -1<br>Gene: 1<br>Gene (inferred): 1<br><br>Compartment: Cytosol<br>Reactions: R_PCLAD",
		"coordinates": {"x":"428","y":"457"}
	},
	{
		"node":"627",
		"title":"Node 627",
		"description":"Variation: 0<br>Gene: 1<br>Gene (inferred): 1<br><br>Compartment: Cytosol<br>Reactions: R_RPI",
		"coordinates": {"x":"468","y":"128"}
	},
	{
		"node":"628",
		"title":"Node 628",
		"description":"Variation: 0<br>Gene: 1<br>Gene (inferred): 1<br><br>Compartment: GolgiApparatus<br>Reactions: R_S2T4g",
		"coordinates": {"x":"798","y":"370"}
	},
	{
		"node":"629",
		"title":"Node 629",
		"description":"Variation: 0<br>Gene: 1<br>Gene (inferred): 1<br><br>Compartment: GolgiApparatus<br>Reactions: R_S3T3g",
		"coordinates": {"x":"762","y":"369"}
	},
	{
		"node":"630",
		"title":"Node 630",
		"description":"Variation: 0<br>Gene: 1<br>Gene (inferred): 1<br><br>Compartment: Cytosol<br>Reactions: R_ADK1, R_ADK3, R_ADKd, R_CYTK3, R_CYTK4",
		"coordinates": {"x":"283","y":"282"}
	},
	{
		"node":"631",
		"title":"Node 631",
		"description":"Variation: 0<br>Gene: 1<br>Gene (inferred): 1<br><br>Compartment: Peroxisome<br>Reactions: R_ACACT1, R_ACACT1r, R_ACACT1x",
		"coordinates": {"x":"260","y":"642"}
	},
	{
		"node":"632",
		"title":"Node 632",
		"description":"Variation: 0<br>Gene: 1<br>Gene (inferred): 1<br><br>Compartment: Multiple<br>Reactions: R_CAT2p, R_CATm, R_CATp",
		"coordinates": {"x":"156","y":"621"}
	},
	{
		"node":"633",
		"title":"Node 633",
		"description":"Variation: 0<br>Gene: 1<br>Gene (inferred): 1<br><br>Compartment: Cytosol<br>Reactions: R_34DHPLACOX, R_34DHPLACOX_LPAREN_NADP_RPAREN_, R_34DHXMANDACOX, R_34DHXMANDACOX_LPAREN_NADP_RPAREN_, R_3M4HDXPAC, R_3MOX4HOXPGALDOX, R_3MOX4HOXPGALDOX_LPAREN_NADP_RPAREN_, R_4HOXPACDOX_LPAREN_NADP_RPAREN_, R_ALDD19x, R_ALDD19x_LPAREN_P_RPAREN_, R_ALDD2x, R_ALDD2y, R_GCALDD, R_GLACO, R_LCADi, R_LCADi_D, R_MACOXO",
		"coordinates": {"x":"461","y":"332"}
	},
	{
		"node":"634",
		"title":"Node 634",
		"description":"Variation: 0<br>Gene: 1<br>Gene (inferred): 1<br><br>Compartment: Cytosol<br>Reactions: R_DPGM, R_DPGase, R_PGM",
		"coordinates": {"x":"396","y":"327"}
	},
	{
		"node":"635",
		"title":"Node 635",
		"description":"Variation: 0<br>Gene: 1<br>Gene (inferred): 1<br><br>Compartment: Multiple<br>Reactions: R_2HBt2, R_ACACt2, R_ACACt2m, R_ACETONEt2, R_ACETONEt2m, R_BTNt2, R_BTNt2m, R_BUTt2m, R_BUTt2r, R_D_DASH_LACt2, R_D_DASH_LACtm, R_L_DASH_LACt2r, R_L_DASH_LACtm, R_PYRt2m, R_PYRt2p, R_PYRt2r",
		"coordinates": {"x":"353","y":"455"}
	},
	{
		"node":"636",
		"title":"Node 636",
		"description":"Variation: 0<br>Gene: 1<br>Gene (inferred): 1<br><br>Compartment: Extraorganism<br>Reactions: R_SERLYSNaex",
		"coordinates": {"x":"672","y":"149"}
	},
	{
		"node":"637",
		"title":"Node 637",
		"description":"Variation: 0<br>Gene: 1<br>Gene (inferred): 1<br><br>Compartment: EndoplasmicReticulum<br>Reactions: R_UGT1A8r",
		"coordinates": {"x":"488","y":"652"}
	},
	{
		"node":"638",
		"title":"Node 638",
		"description":"Variation: -1<br>Gene: 1<br>Gene (inferred): 1<br><br>Compartment: Cytosol<br>Reactions: R_GNMT",
		"coordinates": {"x":"548","y":"375"}
	},
	{
		"node":"639",
		"title":"Node 639",
		"description":"Variation: 0<br>Gene: 2<br>Gene (inferred): 2<br><br>Compartment: Multiple<br>Reactions: R_ADNt4, R_CYTDt4, R_FACOAL191, R_FACOAL206, R_FATP6t, R_FATP7t, R_FATP8t, R_FATP9t, R_THMDt4, R_URIt4, R_VLCS2p, R_VLCS2r, R_VLCSp, R_VLCSr",
		"coordinates": {"x":"512","y":"221"}
	},
	{
		"node":"640",
		"title":"Node 640",
		"description":"Variation: ?<br>Gene: ?<br>Gene (inferred): ?<br><br>Compartment: Cytosol<br>Reactions: R_PSSA1_hs",
		"coordinates": {"x":"508","y":"122"}
	},
	{
		"node":"641",
		"title":"Node 641",
		"description":"Variation: 0<br>Gene: 1<br>Gene (inferred): 1<br><br>Compartment: GolgiApparatus<br>Reactions: R_AG13T10g, R_AG13T11g, R_AG13T12g, R_AG13T13g, R_AG13T14g, R_AG13T15g, R_AG13T16g, R_AG13T17g, R_AG13T18g, R_AG13T1g, R_AG13T2g, R_AG13T3g, R_AG13T4g, R_AG13T5g, R_AG13T6g, R_AG13T7g, R_AG13T8g, R_AG13T9g",
		"coordinates": {"x":"719","y":"301"}
	},
	{
		"node":"642",
		"title":"Node 642",
		"description":"Variation: 0<br>Gene: 1<br>Gene (inferred): 1<br><br>Compartment: EndoplasmicReticulum<br>Reactions: R_HSD3B11r, R_HSD3B12r, R_HSD3B13r, R_HSD3B2r, R_HSD3B3r",
		"coordinates": {"x":"492","y":"689"}
	},
	{
		"node":"643",
		"title":"Node 643",
		"description":"Variation: 0<br>Gene: 1<br>Gene (inferred): 1<br><br>Compartment: Cytosol<br>Reactions: R_NMNATr, R_NNATr",
		"coordinates": {"x":"366","y":"342"}
	},
	{
		"node":"644",
		"title":"Node 644",
		"description":"Variation: -1<br>Gene: 1<br>Gene (inferred): 1<br><br>Compartment: Mitochondria<br>Reactions: R_ADRNCPT2, R_ARACHCPT2, R_C160CPT2, R_C161CPT2, R_C161CPT22, R_C180CPT2, R_C181CPT2, R_C204CPT2, R_C226CPT2, R_CLPNDCPT2, R_DCSPTN1CPT2, R_DLNLCGCPT2, R_EICOSTETCPT2, R_ELAIDCPT2, R_HEXCCPT2, R_HPDCACRNCPT2, R_LGNCCPT2, R_LNELDCCPT2, R_LNLCCPT2, R_LNLNCACPT2, R_LNLNCGCPT2, R_NRVNCCPT2, R_PTDCACRNCPT2, R_RTOTAL2CRNCPT2, R_RTOTAL3CRNCPT2, R_RTOTALCRNCPT2, R_STRDNCCPT2, R_TETPENT3CPT2, R_TETPENT6CPT2, R_TETTET6CPT2, R_TMNDNCCPT2, R_TTDCPT2, R_VACCCPT2",
		"coordinates": {"x":"105","y":"517"}
	},
	{
		"node":"645",
		"title":"Node 645",
		"description":"Variation: 0<br>Gene: 1<br>Gene (inferred): 1<br><br>Compartment: Cytosol<br>Reactions: R_THMTP",
		"coordinates": {"x":"377","y":"214"}
	},
	{
		"node":"646",
		"title":"Node 646",
		"description":"Variation: 1<br>Gene: 3<br>Gene (inferred): 3<br><br>Compartment: Cytosol<br>Reactions: R_FK",
		"coordinates": {"x":"315","y":"383"}
	},
	{
		"node":"647",
		"title":"Node 647",
		"description":"Variation: 0<br>Gene: 1<br>Gene (inferred): 1<br><br>Compartment: Peroxisome<br>Reactions: R_SCP21x, R_SCP22x, R_SCP2x, R_SCP3x, R_SCPx",
		"coordinates": {"x":"243","y":"633"}
	},
	{
		"node":"648",
		"title":"Node 648",
		"description":"Variation: -2<br>Gene: 6<br>Gene (inferred): 6<br><br>Compartment: GolgiApparatus<br>Reactions: R_PAPStg",
		"coordinates": {"x":"729","y":"370"}
	},
	{
		"node":"649",
		"title":"Node 649",
		"description":"Variation: -3<br>Gene: 1<br>Gene (inferred): 1<br><br>Compartment: GolgiApparatus<br>Reactions: R_GLCNACT2g, R_GLCNACT3g, R_GLCNACT4g, R_GLCNACT5g",
		"coordinates": {"x":"765","y":"292"}
	},
	{
		"node":"650",
		"title":"Node 650",
		"description":"Variation: 0<br>Gene: 1<br>Gene (inferred): 1<br><br>Compartment: Peroxisome<br>Reactions: R_XANDp, R_XAO2x, R_XAOx",
		"coordinates": {"x":"269","y":"632"}
	},
	{
		"node":"651",
		"title":"Node 651",
		"description":"Variation: 0<br>Gene: 2<br>Gene (inferred): 2<br><br>Compartment: Extraorganism<br>Reactions: R_AKGt4_3, R_SUCCt4_3",
		"coordinates": {"x":"613","y":"125"}
	},
	{
		"node":"652",
		"title":"Node 652",
		"description":"Variation: 0<br>Gene: 1<br>Gene (inferred): 1<br><br>Compartment: GolgiApparatus<br>Reactions: R_G14T10g, R_G14T11g, R_G14T12g, R_G14T13g, R_G14T14g, R_G14T15g, R_G14T16g, R_G14T17g, R_G14T18g, R_G14T19g, R_G14T20g, R_G14T21g, R_G14T2g, R_G14T3g, R_G14T4g, R_G14T5g, R_G14T6g, R_G14T7g, R_G14T8g, R_G14T9g, R_G14Tg",
		"coordinates": {"x":"706","y":"306"}
	},
	{
		"node":"653",
		"title":"Node 653",
		"description":"Variation: 0<br>Gene: 1<br>Gene (inferred): 1<br><br>Compartment: Cytosol<br>Reactions: R_DCMPDA",
		"coordinates": {"x":"408","y":"238"}
	},
	{
		"node":"654",
		"title":"Node 654",
		"description":"Variation: 0<br>Gene: 1<br>Gene (inferred): 1<br><br>Compartment: Cytosol<br>Reactions: R_DCT",
		"coordinates": {"x":"391","y":"23"}
	},
	{
		"node":"655",
		"title":"Node 655",
		"description":"Variation: 0<br>Gene: 1<br>Gene (inferred): 1<br><br>Compartment: Cytosol<br>Reactions: R_HMGCOASi",
		"coordinates": {"x":"302","y":"273"}
	},
	{
		"node":"656",
		"title":"Node 656",
		"description":"Variation: 0<br>Gene: 1<br>Gene (inferred): 1<br><br>Compartment: Extraorganism<br>Reactions: R_INSTt4_2",
		"coordinates": {"x":"656","y":"157"}
	},
	{
		"node":"657",
		"title":"Node 657",
		"description":"Variation: 0<br>Gene: 1<br>Gene (inferred): 1<br><br>Compartment: EndoplasmicReticulum<br>Reactions: R_DOLPGT2_Ler, R_DOLPGT2_Uer",
		"coordinates": {"x":"509","y":"698"}
	},
	{
		"node":"658",
		"title":"Node 658",
		"description":"Variation: 0<br>Gene: 1<br>Gene (inferred): 1<br><br>Compartment: Cytosol<br>Reactions: R_GARFT, R_PRAGSr, R_PRAIS",
		"coordinates": {"x":"445","y":"276"}
	},
	{
		"node":"659",
		"title":"Node 659",
		"description":"Variation: 0<br>Gene: 1<br>Gene (inferred): 1<br><br>Compartment: Mitochondria<br>Reactions: R_GHMT2rm, R_GHMT3m",
		"coordinates": {"x":"88","y":"593"}
	},
	{
		"node":"660",
		"title":"Node 660",
		"description":"Variation: 0<br>Gene: 1<br>Gene (inferred): 1<br><br>Compartment: Mitochondria<br>Reactions: R_BACCL, R_BACCLm, R_BTNPL, R_BTNPLm",
		"coordinates": {"x":"281","y":"417"}
	},
	{
		"node":"661",
		"title":"Node 661",
		"description":"Variation: 0<br>Gene: 1<br>Gene (inferred): 1<br><br>Compartment: Cytosol<br>Reactions: R_URCN",
		"coordinates": {"x":"379","y":"80"}
	},
	{
		"node":"662",
		"title":"Node 662",
		"description":"Variation: -1<br>Gene: 16<br>Gene (inferred): 16<br><br>Compartment: EndoplasmicReticulum<br>Reactions: R_MAN1_6B1er, R_MAN1_7Ber, R_MM8Ber",
		"coordinates": {"x":"493","y":"707"}
	},
	{
		"node":"663",
		"title":"Node 663",
		"description":"Variation: 1<br>Gene: 2<br>Gene (inferred): 2<br><br>Compartment: Cytosol<br>Reactions: R_AMANK, R_UAG2EMAi",
		"coordinates": {"x":"310","y":"285"}
	},
	{
		"node":"664",
		"title":"Node 664",
		"description":"Variation: 0<br>Gene: 1<br>Gene (inferred): 1<br><br>Compartment: Nucleus<br>Reactions: R_PDE4, R_PDE4n",
		"coordinates": {"x":"206","y":"165"}
	},
	{
		"node":"665",
		"title":"Node 665",
		"description":"Variation: 0<br>Gene: 1<br>Gene (inferred): 1<br><br>Compartment: Cytosol<br>Reactions: R_CYSTS, R_SELCYSTS",
		"coordinates": {"x":"423","y":"105"}
	},
	{
		"node":"666",
		"title":"Node 666",
		"description":"Variation: 0<br>Gene: 1<br>Gene (inferred): 1<br><br>Compartment: Cytosol<br>Reactions: R_GND",
		"coordinates": {"x":"503","y":"314"}
	},
	{
		"node":"667",
		"title":"Node 667",
		"description":"Variation: 0<br>Gene: 2<br>Gene (inferred): 2<br><br>Compartment: Cytosol<br>Reactions: R_PYDAMK, R_PYDXK, R_PYDXNK",
		"coordinates": {"x":"326","y":"333"}
	},
	{
		"node":"668",
		"title":"Node 668",
		"description":"Variation: 0<br>Gene: 1<br>Gene (inferred): 1<br><br>Compartment: Cytosol<br>Reactions: R_G6PDH2r",
		"coordinates": {"x":"461","y":"351"}
	},
	{
		"node":"669",
		"title":"Node 669",
		"description":"Variation: 1<br>Gene: 4<br>Gene (inferred): 4<br><br>Compartment: Cytosol<br>Reactions: R_FTCD, R_GluForTx",
		"coordinates": {"x":"502","y":"349"}
	},
	{
		"node":"670",
		"title":"Node 670",
		"description":"Variation: 0<br>Gene: 2<br>Gene (inferred): 2<br><br>Compartment: GolgiApparatus<br>Reactions: R_ST6GALNAC31, R_ST6GALNAC61, R_ST6GALNAC62",
		"coordinates": {"x":"753","y":"387"}
	},
	{
		"node":"671",
		"title":"Node 671",
		"description":"Variation: 0<br>Gene: 1<br>Gene (inferred): 1<br><br>Compartment: Cytosol<br>Reactions: R_FMNAT",
		"coordinates": {"x":"337","y":"401"}
	},
	{
		"node":"672",
		"title":"Node 672",
		"description":"Variation: 0<br>Gene: 1<br>Gene (inferred): 1<br><br>Compartment: Cytosol<br>Reactions: R_FDH, R_FTHFDH",
		"coordinates": {"x":"437","y":"315"}
	},
	{
		"node":"673",
		"title":"Node 673",
		"description":"Variation: 0<br>Gene: 1<br>Gene (inferred): 1<br><br>Compartment: Peroxisome<br>Reactions: R_C2M26DCOAHLx, R_ECOAH1x, R_FAOXC16080x, R_FAOXC180x, R_FAOXC183806x, R_FAOXC18480x, R_FAOXC200180x, R_FAOXC2051843x, R_FAOXC2242046x, R_FAOXC2251836x, R_FAOXC2252053x, R_FAOXC226205x, R_FAOXC240200x, R_FAOXC241181x, R_FAOXC2442246x, R_FAOXC2452253x, R_FAOXC2452256x, R_FAOXC246226x, R_FAOXC260240x, R_HACD1x, R_PEROXx, R_PRPNCOAHYDx, R_T2M26DCOAHLx",
		"coordinates": {"x":"229","y":"643"}
	},
	{
		"node":"674",
		"title":"Node 674",
		"description":"Variation: 1<br>Gene: 2<br>Gene (inferred): 2<br><br>Compartment: Cytosol<br>Reactions: R_MI34PP",
		"coordinates": {"x":"350","y":"95"}
	},
	{
		"node":"675",
		"title":"Node 675",
		"description":"Variation: 0<br>Gene: 1<br>Gene (inferred): 1<br><br>Compartment: Mitochondria<br>Reactions: R_P45011B11m, R_P45011B12m",
		"coordinates": {"x":"100","y":"538"}
	},
	{
		"node":"676",
		"title":"Node 676",
		"description":"Variation: 0<br>Gene: 2<br>Gene (inferred): 2<br><br>Compartment: Mitochondria<br>Reactions: R_BDHm",
		"coordinates": {"x":"125","y":"604"}
	},
	{
		"node":"677",
		"title":"Node 677",
		"description":"Variation: 1<br>Gene: 2<br>Gene (inferred): 2<br><br>Compartment: Peroxisome<br>Reactions: R_ACOAO7p, R_FAOXC16080x, R_FAOXC180x, R_FAOXC183806x, R_FAOXC18480x, R_FAOXC200180x, R_FAOXC2051843x, R_FAOXC2242046x, R_FAOXC2251836x, R_FAOXC2252053x, R_FAOXC226205x, R_FAOXC240200x, R_FAOXC241181x, R_FAOXC2442246x, R_FAOXC2452253x, R_FAOXC2452256x, R_FAOXC246226x, R_FAOXC260240x",
		"coordinates": {"x":"241","y":"644"}
	},
	{
		"node":"678",
		"title":"Node 678",
		"description":"Variation: 0<br>Gene: 1<br>Gene (inferred): 1<br><br>Compartment: Mitochondria<br>Reactions: R_ACGSm",
		"coordinates": {"x":"72","y":"568"}
	},
	{
		"node":"679",
		"title":"Node 679",
		"description":"Variation: 0<br>Gene: 1<br>Gene (inferred): 1<br><br>Compartment: Cytosol<br>Reactions: R_ALOX15",
		"coordinates": {"x":"368","y":"170"}
	},
	{
		"node":"680",
		"title":"Node 680",
		"description":"Variation: 0<br>Gene: 2<br>Gene (inferred): 2<br><br>Compartment: Cytosol<br>Reactions: R_ALCD2yf, R_ALR2, R_ALR3, R_ARABR, R_GALOR, R_LALDO2, R_PPDOy, R_SBTR",
		"coordinates": {"x":"520","y":"324"}
	},
	{
		"node":"681",
		"title":"Node 681",
		"description":"Variation: 0<br>Gene: 1<br>Gene (inferred): 1<br><br>Compartment: Mitochondria<br>Reactions: R_ASNNm",
		"coordinates": {"x":"62","y":"514"}
	},
	{
		"node":"682",
		"title":"Node 682",
		"description":"Variation: 0<br>Gene: 1<br>Gene (inferred): 1<br><br>Compartment: GolgiApparatus<br>Reactions: R_AG13T10g, R_AG13T11g, R_AG13T12g, R_AG13T13g, R_AG13T14g, R_AG13T15g, R_AG13T16g, R_AG13T17g, R_AG13T18g, R_AG13T1g, R_AG13T2g, R_AG13T3g, R_AG13T4g, R_AG13T5g, R_AG13T6g, R_AG13T7g, R_AG13T8g, R_AG13T9g, R_B3GNT310g, R_B3GNT311g, R_B3GNT312g, R_B3GNT313g, R_B3GNT314g, R_B3GNT315g, R_B3GNT31g, R_B3GNT32g, R_B3GNT33g, R_B3GNT34g, R_B3GNT35g, R_B3GNT36g, R_B3GNT37g, R_B3GNT38g, R_B3GNT39g",
		"coordinates": {"x":"730","y":"323"}
	},
	{
		"node":"683",
		"title":"Node 683",
		"description":"Variation: 0<br>Gene: 2<br>Gene (inferred): 2<br><br>Compartment: Cytosol<br>Reactions: R_FAH1, R_FAH2, R_FAH3",
		"coordinates": {"x":"387","y":"195"}
	},
	{
		"node":"684",
		"title":"Node 684",
		"description":"Variation: 0<br>Gene: 4<br>Gene (inferred): 4<br><br>Compartment: GolgiApparatus<br>Reactions: R_FUT11g, R_FUT12g, R_FUT14g, R_FUT15g, R_FUT16g, R_FUT17g, R_FUT18g",
		"coordinates": {"x":"686","y":"358"}
	},
	{
		"node":"685",
		"title":"Node 685",
		"description":"Variation: 0<br>Gene: 1<br>Gene (inferred): 1<br><br>Compartment: Cytosol<br>Reactions: R_ACSOMT, R_ACSRTNMT",
		"coordinates": {"x":"501","y":"434"}
	},
	{
		"node":"686",
		"title":"Node 686",
		"description":"Variation: 0<br>Gene: 1<br>Gene (inferred): 1<br><br>Compartment: Cytosol<br>Reactions: R_GLDBRAN",
		"coordinates": {"x":"488","y":"93"}
	},
	{
		"node":"687",
		"title":"Node 687",
		"description":"Variation: 0<br>Gene: 1<br>Gene (inferred): 1<br><br>Compartment: GolgiApparatus<br>Reactions: R_GLCNACT1g",
		"coordinates": {"x":"761","y":"300"}
	},
	{
		"node":"688",
		"title":"Node 688",
		"description":"Variation: 0<br>Gene: 1<br>Gene (inferred): 1<br><br>Compartment: Cytosol<br>Reactions: R_BPNT, R_BPNT2",
		"coordinates": {"x":"396","y":"146"}
	},
	{
		"node":"689",
		"title":"Node 689",
		"description":"Variation: 0<br>Gene: 1<br>Gene (inferred): 1<br><br>Compartment: EndoplasmicReticulum<br>Reactions: R_PGDI, R_PGDIr",
		"coordinates": {"x":"475","y":"621"}
	},
	{
		"node":"690",
		"title":"Node 690",
		"description":"Variation: 0<br>Gene: 2<br>Gene (inferred): 2<br><br>Compartment: Extraorganism<br>Reactions: R_PAFHe",
		"coordinates": {"x":"520","y":"180"}
	},
	{
		"node":"691",
		"title":"Node 691",
		"description":"Variation: 0<br>Gene: 1<br>Gene (inferred): 1<br><br>Compartment: Peroxisome<br>Reactions: R_PMEVKx",
		"coordinates": {"x":"240","y":"670"}
	},
	{
		"node":"692",
		"title":"Node 692",
		"description":"Variation: 0<br>Gene: 1<br>Gene (inferred): 1<br><br>Compartment: Extraorganism<br>Reactions: R_SPODMe",
		"coordinates": {"x":"533","y":"211"}
	},
	{
		"node":"693",
		"title":"Node 693",
		"description":"Variation: 0<br>Gene: 1<br>Gene (inferred): 1<br><br>Compartment: Extraorganism<br>Reactions: R_CGLYt3_LPAREN_2_RPAREN_",
		"coordinates": {"x":"634","y":"149"}
	},
	{
		"node":"694",
		"title":"Node 694",
		"description":"Variation: 0<br>Gene: 1<br>Gene (inferred): 1<br><br>Compartment: Multiple<br>Reactions: R_SPODM, R_SPODMn, R_SPODMx",
		"coordinates": {"x":"354","y":"419"}
	},
	{
		"node":"695",
		"title":"Node 695",
		"description":"Variation: 0<br>Gene: 1<br>Gene (inferred): 1<br><br>Compartment: Lysosome<br>Reactions: R_GALASE10ly, R_GALASE11ly, R_GALASE12ly, R_GALASE13ly, R_GALASE14ly, R_GALASE15ly, R_GALASE16ly, R_GALASE17ly, R_GALASE18ly, R_GALASE19ly, R_GALASE1ly, R_GALASE20ly, R_GALASE3ly, R_GALASE4ly, R_GALASE5ly, R_GALASE6ly, R_GALASE7ly, R_GALASE8ly, R_GALASE9ly, R_GLB1, R_LACZly, R_S6TASE10ly, R_S6TASE22ly, R_S6TASE25ly, R_S6TASE4ly, R_S6TASE5ly, R_S6TASE6ly, R_S6TASE7ly, R_S6TASE8ly, R_S6TASE9ly, R_SIAASE2ly, R_SIAASE3ly, R_SIAASE4ly, R_SIAASEly",
		"coordinates": {"x":"740","y":"450"}
	},
	{
		"node":"696",
		"title":"Node 696",
		"description":"Variation: 0<br>Gene: 1<br>Gene (inferred): 1<br><br>Compartment: Cytosol<br>Reactions: R_ADMDC",
		"coordinates": {"x":"405","y":"461"}
	},
	{
		"node":"697",
		"title":"Node 697",
		"description":"Variation: 0<br>Gene: 1<br>Gene (inferred): 1<br><br>Compartment: Mitochondria<br>Reactions: R_ITCOAL1m, R_ITCOALm, R_MECOALm, R_MECOAS1m, R_SUCOAS1m, R_SUCOASm",
		"coordinates": {"x":"87","y":"505"}
	},
	{
		"node":"698",
		"title":"Node 698",
		"description":"Variation: 0<br>Gene: 2<br>Gene (inferred): 2<br><br>Compartment: Extraorganism<br>Reactions: R_THMt3",
		"coordinates": {"x":"596","y":"187"}
	},
	{
		"node":"699",
		"title":"Node 699",
		"description":"Variation: 1<br>Gene: 2<br>Gene (inferred): 2<br><br>Compartment: Cytosol<br>Reactions: R_GMPS2",
		"coordinates": {"x":"337","y":"255"}
	},
	{
		"node":"700",
		"title":"Node 700",
		"description":"Variation: 0<br>Gene: 1<br>Gene (inferred): 1<br><br>Compartment: Mitochondria<br>Reactions: R_MMMm",
		"coordinates": {"x":"8","y":"601"}
	},
	{
		"node":"701",
		"title":"Node 701",
		"description":"Variation: 0<br>Gene: 1<br>Gene (inferred): 1<br><br>Compartment: Lysosome<br>Reactions: R_AHEXASE2ly, R_AHEXASEly, R_NACHEX10ly, R_NACHEX11ly, R_NACHEX12ly, R_NACHEX13ly, R_NACHEX14ly, R_NACHEX15ly, R_NACHEX16ly, R_NACHEX17ly, R_NACHEX18ly, R_NACHEX19ly, R_NACHEX1ly, R_NACHEX20ly, R_NACHEX21ly, R_NACHEX22ly, R_NACHEX23ly, R_NACHEX24ly, R_NACHEX25ly, R_NACHEX26ly, R_NACHEX27ly, R_NACHEX2ly, R_NACHEX3ly, R_NACHEX4ly, R_NACHEX5ly, R_NACHEX6ly, R_NACHEX7ly, R_NACHEX8ly, R_NACHEX9ly, R_NACHEXA10ly, R_NACHEXA11ly, R_NACHEXA12ly, R_NACHEXA13ly, R_NACHEXA14ly, R_NACHEXA15ly, R_NACHEXA16ly, R_NACHEXA17ly, R_NACHEXA18ly, R_NACHEXA19ly, R_NACHEXA1ly, R_NACHEXA20ly, R_NACHEXA21ly, R_NACHEXA22ly, R_NACHEXA2ly, R_NACHEXA3ly, R_NACHEXA4ly, R_NACHEXA5ly, R_NACHEXA6ly, R_NACHEXA7ly, R_NACHEXA8ly, R_NACHEXA9ly",
		"coordinates": {"x":"746","y":"445"}
	},
	{
		"node":"702",
		"title":"Node 702",
		"description":"Variation: 0<br>Gene: 2<br>Gene (inferred): 2<br><br>Compartment: GolgiApparatus<br>Reactions: R_CMPACNAtg",
		"coordinates": {"x":"696","y":"374"}
	},
	{
		"node":"703",
		"title":"Node 703",
		"description":"Variation: 0<br>Gene: 1<br>Gene (inferred): 1<br><br>Compartment: Extraorganism<br>Reactions: R_SO4t4_2",
		"coordinates": {"x":"659","y":"131"}
	},
	{
		"node":"704",
		"title":"Node 704",
		"description":"Variation: 1<br>Gene: 3<br>Gene (inferred): 3<br><br>Compartment: Cytosol<br>Reactions: R_5HOXINDACTOX, R_ALDD20x, R_ALDD2x, R_BAMPPALDOX, R_GCALDD, R_IMACTD, R_LCADi, R_LCADi_D, R_NABTNO, R_PYLALDOX",
		"coordinates": {"x":"479","y":"305"}
	},
	{
		"node":"705",
		"title":"Node 705",
		"description":"Variation: 0<br>Gene: 1<br>Gene (inferred): 1<br><br>Compartment: Multiple<br>Reactions: R_CHSTEROLt, R_CHSTEROLtg",
		"coordinates": {"x":"332","y":"270"}
	},
	{
		"node":"706",
		"title":"Node 706",
		"description":"Variation: 0<br>Gene: 1<br>Gene (inferred): 1<br><br>Compartment: EndoplasmicReticulum<br>Reactions: R_H4ET3er, R_H6ET3er, R_M4CET3er",
		"coordinates": {"x":"569","y":"830"}
	},
	{
		"node":"707",
		"title":"Node 707",
		"description":"Variation: 0<br>Gene: 1<br>Gene (inferred): 1<br><br>Compartment: Extraorganism<br>Reactions: R_5HTRPVESSEC, R_ADRNLPVESSEC, R_DOPAVESSEC, R_HISTAVESSEC, R_NRPPHRVESSEC",
		"coordinates": {"x":"574","y":"202"}
	},
	{
		"node":"708",
		"title":"Node 708",
		"description":"Variation: 0<br>Gene: 1<br>Gene (inferred): 1<br><br>Compartment: Cytosol<br>Reactions: R_GUAPRT, R_HXPRT",
		"coordinates": {"x":"257","y":"236"}
	},
	{
		"node":"709",
		"title":"Node 709",
		"description":"Variation: 0<br>Gene: 1<br>Gene (inferred): 1<br><br>Compartment: Extraorganism<br>Reactions: R_GLYt7_LPAREN_311_RPAREN_r",
		"coordinates": {"x":"643","y":"139"}
	},
	{
		"node":"710",
		"title":"Node 710",
		"description":"Variation: -1<br>Gene: ?<br>Gene (inferred): 0<br><br>Compartment: Cytosol<br>Reactions: R_ALATA_L",
		"coordinates": {"x":"482","y":"191"}
	},
	{
		"node":"711",
		"title":"Node 711",
		"description":"Variation: 0<br>Gene: 1<br>Gene (inferred): 1<br><br>Compartment: EndoplasmicReticulum<br>Reactions: R_SGPL11r, R_SGPL12r",
		"coordinates": {"x":"488","y":"700"}
	},
	{
		"node":"712",
		"title":"Node 712",
		"description":"Variation: 0<br>Gene: 1<br>Gene (inferred): 1<br><br>Compartment: Mitochondria<br>Reactions: R_DURIK1, R_DURIK1m, R_TMDK1, R_TMDK1m",
		"coordinates": {"x":"244","y":"398"}
	},
	{
		"node":"713",
		"title":"Node 713",
		"description":"Variation: 0<br>Gene: 1<br>Gene (inferred): 1<br><br>Compartment: Mitochondria<br>Reactions: R_FACOAL40im",
		"coordinates": {"x":"31","y":"550"}
	},
	{
		"node":"714",
		"title":"Node 714",
		"description":"Variation: 0<br>Gene: 1<br>Gene (inferred): 1<br><br>Compartment: Cytosol<br>Reactions: R_2HBO, R_GLXO1, R_HPYRR2x, R_LDH_L, R_MCLOR",
		"coordinates": {"x":"481","y":"318"}
	},
	{
		"node":"715",
		"title":"Node 715",
		"description":"Variation: 0<br>Gene: 1<br>Gene (inferred): 1<br><br>Compartment: Cytosol<br>Reactions: R_GLXO1, R_HPYRR2x, R_LDH_D",
		"coordinates": {"x":"478","y":"342"}
	},
	{
		"node":"716",
		"title":"Node 716",
		"description":"Variation: 0<br>Gene: 1<br>Gene (inferred): 1<br><br>Compartment: Extraorganism<br>Reactions: R_AMPTASECG, R_AMPTASECGe",
		"coordinates": {"x":"546","y":"121"}
	},
	{
		"node":"717",
		"title":"Node 717",
		"description":"Variation: 0<br>Gene: 1<br>Gene (inferred): 1<br><br>Compartment: Extraorganism<br>Reactions: R_FATP1t, R_FATP4t, R_FATP5t, R_FATP6t, R_FATP7t, R_FATP8t, R_FATP9t",
		"coordinates": {"x":"583","y":"158"}
	},
	{
		"node":"718",
		"title":"Node 718",
		"description":"Variation: 0<br>Gene: 1<br>Gene (inferred): 1<br><br>Compartment: EndoplasmicReticulum<br>Reactions: R_DOLDPP_Ler, R_DOLDPP_Uer",
		"coordinates": {"x":"520","y":"705"}
	},
	{
		"node":"719",
		"title":"Node 719",
		"description":"Variation: -4<br>Gene: 4<br>Gene (inferred): 4<br><br>Compartment: Cytosol<br>Reactions: R_ENGASE, R_ENGASE2",
		"coordinates": {"x":"353","y":"80"}
	},
	{
		"node":"720",
		"title":"Node 720",
		"description":"Variation: 0<br>Gene: 1<br>Gene (inferred): 1<br><br>Compartment: GolgiApparatus<br>Reactions: R_UGALGTg",
		"coordinates": {"x":"727","y":"291"}
	},
	{
		"node":"721",
		"title":"Node 721",
		"description":"Variation: 0<br>Gene: 1<br>Gene (inferred): 1<br><br>Compartment: Cytosol<br>Reactions: R_G3PD1",
		"coordinates": {"x":"445","y":"398"}
	},
	{
		"node":"722",
		"title":"Node 722",
		"description":"Variation: 0<br>Gene: 1<br>Gene (inferred): 1<br><br>Compartment: Extraorganism<br>Reactions: R_CYStec, R_ILEtec, R_LEUtec, R_METtec, R_PHEtec, R_VALtec",
		"coordinates": {"x":"636","y":"183"}
	},
	{
		"node":"723",
		"title":"Node 723",
		"description":"Variation: 0<br>Gene: 1<br>Gene (inferred): 1<br><br>Compartment: Extraorganism<br>Reactions: R_ALADGLNexR, R_ALADGLYexR, R_ALAGLNexR, R_ALAGLYexR, R_AMY1e, R_AMY2e, R_ARGLYSex, R_CYSGLUexR, R_CYSGLYex, R_CYSGLYexR, R_CYSTGLUex, R_LEUt4, R_METLEUex, R_SERDGLNexR, R_SERDGLYexR, R_SERGLNexR, R_SERGLYexR, R_THRGLNexR, R_THRGLYexR",
		"coordinates": {"x":"619","y":"184"}
	},
	{
		"node":"724",
		"title":"Node 724",
		"description":"Variation: 0<br>Gene: 1<br>Gene (inferred): 1<br><br>Compartment: Peroxisome<br>Reactions: R_ACOX22x, R_ACOX2x",
		"coordinates": {"x":"246","y":"680"}
	},
	{
		"node":"725",
		"title":"Node 725",
		"description":"Variation: 0<br>Gene: 1<br>Gene (inferred): 1<br><br>Compartment: Extraorganism<br>Reactions: R_ACHEe",
		"coordinates": {"x":"558","y":"217"}
	},
	{
		"node":"726",
		"title":"Node 726",
		"description":"Variation: 0<br>Gene: 1<br>Gene (inferred): 1<br><br>Compartment: Multiple<br>Reactions: R_BTND1, R_BTND1n, R_BTNDe, R_BTNDm",
		"coordinates": {"x":"254","y":"260"}
	},
	{
		"node":"727",
		"title":"Node 727",
		"description":"Variation: -1<br>Gene: 1<br>Gene (inferred): 1<br><br>Compartment: GolgiApparatus<br>Reactions: R_FUT910g, R_FUT911g, R_FUT91g, R_FUT92g, R_FUT93g, R_FUT94g, R_FUT95g, R_FUT96g, R_FUT97g, R_FUT98g, R_FUT99g",
		"coordinates": {"x":"662","y":"359"}
	},
	{
		"node":"728",
		"title":"Node 728",
		"description":"Variation: 0<br>Gene: 1<br>Gene (inferred): 1<br><br>Compartment: Cytosol<br>Reactions: R_5HOXINDACTOX, R_ALDD20x, R_ALDD2x, R_BAMPPALDOX, R_GCALDD, R_GLACO, R_IMACTD, R_LCADi, R_LCADi_D, R_NABTNO, R_PYLALDOX",
		"coordinates": {"x":"493","y":"310"}
	},
	{
		"node":"729",
		"title":"Node 729",
		"description":"Variation: 0<br>Gene: 1<br>Gene (inferred): 1<br><br>Compartment: Extraorganism<br>Reactions: R_CAMPt, R_CGMPt, R_ESTRADIOLGLCt2, R_PROSTGE1t3, R_PROSTGE2t3",
		"coordinates": {"x":"576","y":"177"}
	},
	{
		"node":"730",
		"title":"Node 730",
		"description":"Variation: 0<br>Gene: 1<br>Gene (inferred): 1<br><br>Compartment: Mitochondria<br>Reactions: R_ATPtm",
		"coordinates": {"x":"211","y":"347"}
	},
	{
		"node":"731",
		"title":"Node 731",
		"description":"Variation: -1<br>Gene: 1<br>Gene (inferred): 1<br><br>Compartment: Cytosol<br>Reactions: R_ACGAM2E",
		"coordinates": {"x":"305","y":"187"}
	},
	{
		"node":"732",
		"title":"Node 732",
		"description":"Variation: 0<br>Gene: 1<br>Gene (inferred): 1<br><br>Compartment: Mitochondria<br>Reactions: R_H2CO3Dm",
		"coordinates": {"x":"43","y":"582"}
	},
	{
		"node":"733",
		"title":"Node 733",
		"description":"Variation: 0<br>Gene: 1<br>Gene (inferred): 1<br><br>Compartment: GolgiApparatus<br>Reactions: R_B3GALT3g",
		"coordinates": {"x":"738","y":"400"}
	},
	{
		"node":"734",
		"title":"Node 734",
		"description":"Variation: 0<br>Gene: 1<br>Gene (inferred): 1<br><br>Compartment: Cytosol<br>Reactions: R_PGMT, R_PMANM",
		"coordinates": {"x":"474","y":"167"}
	},
	{
		"node":"735",
		"title":"Node 735",
		"description":"Variation: 0<br>Gene: 1<br>Gene (inferred): 1<br><br>Compartment: Cytosol<br>Reactions: R_MTHFR3",
		"coordinates": {"x":"489","y":"397"}
	},
	{
		"node":"736",
		"title":"Node 736",
		"description":"Variation: 0<br>Gene: 1<br>Gene (inferred): 1<br><br>Compartment: Cytosol<br>Reactions: R_XYLUR",
		"coordinates": {"x":"435","y":"362"}
	},
	{
		"node":"737",
		"title":"Node 737",
		"description":"Variation: 0<br>Gene: 1<br>Gene (inferred): 1<br><br>Compartment: Mitochondria<br>Reactions: R_4HGLSDm, R_5HOXINDACTOXm, R_ALDD20xm, R_BAMPPALDOXm, R_GCALDDm, R_GLACOm, R_HPROxm, R_IMACTD_m, R_LCADi_Dm, R_LCADim, R_NABTNOm, R_P5CDm, R_PHCDm, R_PYLALDOXm",
		"coordinates": {"x":"135","y":"562"}
	},
	{
		"node":"738",
		"title":"Node 738",
		"description":"Variation: 0<br>Gene: 1<br>Gene (inferred): 1<br><br>Compartment: GolgiApparatus<br>Reactions: R_AG13T10g, R_AG13T11g, R_AG13T12g, R_AG13T13g, R_AG13T14g, R_AG13T15g, R_AG13T16g, R_AG13T17g, R_AG13T18g, R_AG13T1g, R_AG13T2g, R_AG13T3g, R_AG13T4g, R_AG13T5g, R_AG13T6g, R_AG13T7g, R_AG13T8g, R_AG13T9g, R_B3GNT11g, R_B3GNT12g",
		"coordinates": {"x":"725","y":"306"}
	},
	{
		"node":"739",
		"title":"Node 739",
		"description":"Variation: ?<br>Gene: ?<br>Gene (inferred): ?<br><br>Compartment: Mitochondria<br>Reactions: R_ADPRDPm",
		"coordinates": {"x":"110","y":"540"}
	},
	{
		"node":"740",
		"title":"Node 740",
		"description":"Variation: 0<br>Gene: 1<br>Gene (inferred): 1<br><br>Compartment: Cytosol<br>Reactions: R_SEAHCYSHYD",
		"coordinates": {"x":"392","y":"78"}
	},
	{
		"node":"741",
		"title":"Node 741",
		"description":"Variation: 0<br>Gene: 1<br>Gene (inferred): 1<br><br>Compartment: EndoplasmicReticulum<br>Reactions: R_H4ET3er, R_H6ET3er, R_H6_APOS_ET2er, R_H7ET2er, R_M4BET2er, R_M4CET3er",
		"coordinates": {"x":"565","y":"822"}
	},
	{
		"node":"742",
		"title":"Node 742",
		"description":"Variation: -4<br>Gene: ?<br>Gene (inferred): 0<br><br>Compartment: Mitochondria<br>Reactions: R_SPODMm",
		"coordinates": {"x":"120","y":"615"}
	},
	{
		"node":"743",
		"title":"Node 743",
		"description":"Variation: 0<br>Gene: 1<br>Gene (inferred): 1<br><br>Compartment: Cytosol<br>Reactions: R_3HKYNAKGAT, R_KYNAKGAT",
		"coordinates": {"x":"349","y":"178"}
	},
	{
		"node":"744",
		"title":"Node 744",
		"description":"Variation: 0<br>Gene: 1<br>Gene (inferred): 1<br><br>Compartment: GolgiApparatus<br>Reactions: R_FUT31g, R_FUT32g, R_FUT33g, R_FUT34g, R_FUT35g",
		"coordinates": {"x":"699","y":"324"}
	},
	{
		"node":"745",
		"title":"Node 745",
		"description":"Variation: 0<br>Gene: 2<br>Gene (inferred): 2<br><br>Compartment: Cytosol<br>Reactions: R_DRBK, R_RBK",
		"coordinates": {"x":"299","y":"315"}
	},
	{
		"node":"746",
		"title":"Node 746",
		"description":"Variation: 0<br>Gene: 1<br>Gene (inferred): 1<br><br>Compartment: EndoplasmicReticulum<br>Reactions: R_UGT1A3r",
		"coordinates": {"x":"512","y":"624"}
	},
	{
		"node":"747",
		"title":"Node 747",
		"description":"Variation: 0<br>Gene: 2<br>Gene (inferred): 2<br><br>Compartment: Extraorganism<br>Reactions: R_NDP10ex, R_NDP3ex, R_NDP7ex, R_NDP8ex, R_NTP3e",
		"coordinates": {"x":"558","y":"250"}
	},
	{
		"node":"748",
		"title":"Node 748",
		"description":"Variation: 0<br>Gene: 1<br>Gene (inferred): 1<br><br>Compartment: Mitochondria<br>Reactions: R_ETFQO",
		"coordinates": {"x":"118","y":"650"}
	},
	{
		"node":"749",
		"title":"Node 749",
		"description":"Variation: -1<br>Gene: ?<br>Gene (inferred): 0<br><br>Compartment: Cytosol<br>Reactions: R_PHETHPTOX2",
		"coordinates": {"x":"457","y":"204"}
	},
	{
		"node":"750",
		"title":"Node 750",
		"description":"Variation: 0<br>Gene: 1<br>Gene (inferred): 1<br><br>Compartment: Cytosol<br>Reactions: R_GLYAMDTRc",
		"coordinates": {"x":"481","y":"240"}
	},
	{
		"node":"751",
		"title":"Node 751",
		"description":"Variation: 0<br>Gene: 1<br>Gene (inferred): 1<br><br>Compartment: Extraorganism<br>Reactions: R_CTPS1, R_FUCASE2e, R_FUCASEe",
		"coordinates": {"x":"548","y":"163"}
	},
	{
		"node":"752",
		"title":"Node 752",
		"description":"Variation: 0<br>Gene: 1<br>Gene (inferred): 1<br><br>Compartment: Nucleus<br>Reactions: R_PI345P3P, R_PI345P3Pn",
		"coordinates": {"x":"202","y":"152"}
	},
	{
		"node":"753",
		"title":"Node 753",
		"description":"Variation: 0<br>Gene: 2<br>Gene (inferred): 2<br><br>Compartment: Cytosol<br>Reactions: R_4NPHSULT, R_DOPASULT, R_ESTSULT, R_TRIODTHYSULT, R_TYMSULT",
		"coordinates": {"x":"555","y":"317"}
	},
	{
		"node":"754",
		"title":"Node 754",
		"description":"Variation: 0<br>Gene: 1<br>Gene (inferred): 1<br><br>Compartment: Peroxisome<br>Reactions: R_AGTix, R_SPTix",
		"coordinates": {"x":"246","y":"660"}
	},
	{
		"node":"755",
		"title":"Node 755",
		"description":"Variation: 0<br>Gene: 1<br>Gene (inferred): 1<br><br>Compartment: Cytosol<br>Reactions: R_ACOAHi",
		"coordinates": {"x":"290","y":"253"}
	},
	{
		"node":"756",
		"title":"Node 756",
		"description":"Variation: 0<br>Gene: 1<br>Gene (inferred): 1<br><br>Compartment: EndoplasmicReticulum<br>Reactions: R_P4507B11r, R_P4507B12r",
		"coordinates": {"x":"509","y":"715"}
	},
	{
		"node":"757",
		"title":"Node 757",
		"description":"Variation: 0<br>Gene: 1<br>Gene (inferred): 1<br><br>Compartment: EndoplasmicReticulum<br>Reactions: R_COKECBESr",
		"coordinates": {"x":"502","y":"708"}
	},
	{
		"node":"758",
		"title":"Node 758",
		"description":"Variation: ?<br>Gene: ?<br>Gene (inferred): ?<br><br>Compartment: Cytosol<br>Reactions: R_GTHS",
		"coordinates": {"x":"384","y":"287"}
	},
	{
		"node":"759",
		"title":"Node 759",
		"description":"Variation: 0<br>Gene: 1<br>Gene (inferred): 1<br><br>Compartment: Cytosol<br>Reactions: R_NADS2",
		"coordinates": {"x":"409","y":"296"}
	},
	{
		"node":"760",
		"title":"Node 760",
		"description":"Variation: 0<br>Gene: 1<br>Gene (inferred): 1<br><br>Compartment: Mitochondria<br>Reactions: R_PCm",
		"coordinates": {"x":"132","y":"535"}
	},
	{
		"node":"761",
		"title":"Node 761",
		"description":"Variation: ?<br>Gene: ?<br>Gene (inferred): ?<br><br>Compartment: Nucleus<br>Reactions: R_NMNATn, R_NNATn",
		"coordinates": {"x":"209","y":"145"}
	},
	{
		"node":"762",
		"title":"Node 762",
		"description":"Variation: 0<br>Gene: 1<br>Gene (inferred): 1<br><br>Compartment: Extraorganism<br>Reactions: R_5FTHFt2, R_5MTHFt2, R_FOLt2, R_THFt2, R_THMMPt4, R_THMTPt",
		"coordinates": {"x":"528","y":"181"}
	},
	{
		"node":"763",
		"title":"Node 763",
		"description":"Variation: 0<br>Gene: 1<br>Gene (inferred): 1<br><br>Compartment: Cytosol<br>Reactions: R_CHLP, R_ETHP",
		"coordinates": {"x":"346","y":"139"}
	},
	{
		"node":"764",
		"title":"Node 764",
		"description":"Variation: 0<br>Gene: 1<br>Gene (inferred): 1<br><br>Compartment: Mitochondria<br>Reactions: R_ALASm, R_GLYATm",
		"coordinates": {"x":"79","y":"603"}
	},
	{
		"node":"765",
		"title":"Node 765",
		"description":"Variation: 0<br>Gene: 1<br>Gene (inferred): 1<br><br>Compartment: Extraorganism<br>Reactions: R_PROSTGD2t, R_PROSTGE1t, R_PROSTGE2t",
		"coordinates": {"x":"586","y":"89"}
	},
	{
		"node":"766",
		"title":"Node 766",
		"description":"Variation: ?<br>Gene: 1<br>Gene (inferred): 1.0<br><br>Compartment: Extraorganism<br>Reactions: R_CYSGLYex",
		"coordinates": {"x":"634","y":"219"}
	},
	{
		"node":"767",
		"title":"Node 767",
		"description":"Variation: 0<br>Gene: 2<br>Gene (inferred): 2<br><br>Compartment: Extraorganism<br>Reactions: R_AMY1e, R_AMY2e, R_NaKt",
		"coordinates": {"x":"515","y":"207"}
	},
	{
		"node":"768",
		"title":"Node 768",
		"description":"Variation: 0<br>Gene: 1<br>Gene (inferred): 1<br><br>Compartment: Extraorganism<br>Reactions: R_PROSTGE2t2, R_PROSTGF2t, R_SRTNtu",
		"coordinates": {"x":"562","y":"123"}
	},
	{
		"node":"769",
		"title":"Node 769",
		"description":"Variation: 0<br>Gene: 1<br>Gene (inferred): 1<br><br>Compartment: GolgiApparatus<br>Reactions: R_S6T15g, R_S6T18g, R_S6T3g",
		"coordinates": {"x":"742","y":"322"}
	},
	{
		"node":"770",
		"title":"Node 770",
		"description":"Variation: 0<br>Gene: 1<br>Gene (inferred): 1<br><br>Compartment: GolgiApparatus<br>Reactions: R_GALT2g",
		"coordinates": {"x":"721","y":"382"}
	},
	{
		"node":"771",
		"title":"Node 771",
		"description":"Variation: 1<br>Gene: 3<br>Gene (inferred): 3<br><br>Compartment: Cytosol<br>Reactions: R_RNDR1, R_RNDR2, R_RNDR3, R_RNDR4",
		"coordinates": {"x":"298","y":"193"}
	},
	{
		"node":"772",
		"title":"Node 772",
		"description":"Variation: 0<br>Gene: 1<br>Gene (inferred): 1<br><br>Compartment: EndoplasmicReticulum<br>Reactions: R_HSD11B2r",
		"coordinates": {"x":"481","y":"716"}
	},
	{
		"node":"773",
		"title":"Node 773",
		"description":"Variation: 0<br>Gene: 1<br>Gene (inferred): 1<br><br>Compartment: Extraorganism<br>Reactions: R_ESTRONESt, R_PROSTGE2t",
		"coordinates": {"x":"592","y":"97"}
	},
	{
		"node":"774",
		"title":"Node 774",
		"description":"Variation: 0<br>Gene: 1<br>Gene (inferred): 1<br><br>Compartment: GolgiApparatus<br>Reactions: R_B3GNT51g",
		"coordinates": {"x":"748","y":"304"}
	},
	{
		"node":"775",
		"title":"Node 775",
		"description":"Variation: 0<br>Gene: 1<br>Gene (inferred): 1<br><br>Compartment: GolgiApparatus<br>Reactions: R_CORE2GTg",
		"coordinates": {"x":"781","y":"312"}
	},
	{
		"node":"776",
		"title":"Node 776",
		"description":"Variation: 0<br>Gene: 1<br>Gene (inferred): 1<br><br>Compartment: Nucleus<br>Reactions: R_DCK1n, R_DCK2n",
		"coordinates": {"x":"189","y":"163"}
	},
	{
		"node":"777",
		"title":"Node 777",
		"description":"Variation: 0<br>Gene: 1<br>Gene (inferred): 1<br><br>Compartment: Mitochondria<br>Reactions: R_GLUt2m",
		"coordinates": {"x":"305","y":"448"}
	},
	{
		"node":"778",
		"title":"Node 778",
		"description":"Variation: 0<br>Gene: 2<br>Gene (inferred): 2<br><br>Compartment: Lysosome<br>Reactions: R_GBA, R_GBAl",
		"coordinates": {"x":"749","y":"425"}
	},
	{
		"node":"779",
		"title":"Node 779",
		"description":"Variation: 0<br>Gene: 10<br>Gene (inferred): 10<br><br>Compartment: Mitochondria<br>Reactions: R_ACRNtm, R_ADRNCRNt, R_ARACHCRNt, R_C160CRNt, R_C161CRN2t, R_C161CRNt, R_C180CRNt, R_C181CRNt, R_CLPNDCRNt, R_CRNtim, R_DCSPTN1CRNt, R_DLNLCGCRNt, R_EICOSTETCRNt, R_ELAIDCRNt, R_HEXCCRNt, R_HPDCACRNt, R_LGNCCRNt, R_LNELDCCRNt, R_LNLCCRNt, R_LNLNCACRNt, R_LNLNCGCRNt, R_NRVNCCRNt, R_PTDCACRNt, R_RTOTAL2CRNt, R_RTOTAL3CRNt, R_RTOTALCRNt, R_STRDNCCRNt, R_TETPENT3CRNt, R_TETPENT6CRNt, R_TETTET6CRNt, R_TMNDNCCRNt, R_TTDCRNt, R_VACCCRNt",
		"coordinates": {"x":"167","y":"410"}
	},
	{
		"node":"780",
		"title":"Node 780",
		"description":"Variation: ?<br>Gene: ?<br>Gene (inferred): ?<br><br>Compartment: Cytosol<br>Reactions: R_OPAHir",
		"coordinates": {"x":"346","y":"265"}
	},
	{
		"node":"781",
		"title":"Node 781",
		"description":"Variation: 0<br>Gene: 1<br>Gene (inferred): 1<br><br>Compartment: Cytosol<br>Reactions: R_GALT, R_UGLT",
		"coordinates": {"x":"378","y":"387"}
	},
	{
		"node":"782",
		"title":"Node 782",
		"description":"Variation: 0<br>Gene: 1<br>Gene (inferred): 1<br><br>Compartment: Lysosome<br>Reactions: R_FUCASE2ly, R_FUCASEly",
		"coordinates": {"x":"710","y":"425"}
	},
	{
		"node":"783",
		"title":"Node 783",
		"description":"Variation: -4<br>Gene: 11<br>Gene (inferred): 11<br><br>Compartment: Peroxisome<br>Reactions: R_LPCOXp, R_SARCOXp",
		"coordinates": {"x":"275","y":"650"}
	},
	{
		"node":"784",
		"title":"Node 784",
		"description":"Variation: 0<br>Gene: 2<br>Gene (inferred): 2<br><br>Compartment: Cytosol<br>Reactions: R_SELNPS",
		"coordinates": {"x":"291","y":"170"}
	},
	{
		"node":"785",
		"title":"Node 785",
		"description":"Variation: ?<br>Gene: ?<br>Gene (inferred): ?<br><br>Compartment: Cytosol<br>Reactions: R_ALCD1, R_ALCD21_D, R_ALCD21_L, R_ALCD22_D, R_ALCD22_L, R_ALCD2if",
		"coordinates": {"x":"510","y":"389"}
	},
	{
		"node":"786",
		"title":"Node 786",
		"description":"Variation: 0<br>Gene: 1<br>Gene (inferred): 1<br><br>Compartment: Mitochondria<br>Reactions: R_GTHP, R_GTHPm",
		"coordinates": {"x":"153","y":"442"}
	},
	{
		"node":"787",
		"title":"Node 787",
		"description":"Variation: 0<br>Gene: 1<br>Gene (inferred): 1<br><br>Compartment: Cytosol<br>Reactions: R_TYR3MO2",
		"coordinates": {"x":"419","y":"193"}
	},
	{
		"node":"788",
		"title":"Node 788",
		"description":"Variation: 0<br>Gene: 2<br>Gene (inferred): 2<br><br>Compartment: Multiple<br>Reactions: R_GCC2am, R_GCC2bim, R_GCC2cm, R_GCCam, R_GCCbim, R_GCCcm, R_P4508B11r, R_P4508B13r",
		"coordinates": {"x":"185","y":"611"}
	},
	{
		"node":"789",
		"title":"Node 789",
		"description":"Variation: 0<br>Gene: 1<br>Gene (inferred): 1<br><br>Compartment: EndoplasmicReticulum<br>Reactions: R_P4504F122r",
		"coordinates": {"x":"496","y":"724"}
	},
	{
		"node":"790",
		"title":"Node 790",
		"description":"Variation: 0<br>Gene: 1<br>Gene (inferred): 1<br><br>Compartment: Extraorganism<br>Reactions: R_SO4HCOtex",
		"coordinates": {"x":"596","y":"86"}
	},
	{
		"node":"791",
		"title":"Node 791",
		"description":"Variation: 0<br>Gene: 1<br>Gene (inferred): 1<br><br>Compartment: GolgiApparatus<br>Reactions: R_GDPFUCtg",
		"coordinates": {"x":"739","y":"346"}
	},
	{
		"node":"792",
		"title":"Node 792",
		"description":"Variation: 0<br>Gene: 1<br>Gene (inferred): 1<br><br>Compartment: Mitochondria<br>Reactions: R_L_DASH_LACDcm",
		"coordinates": {"x":"182","y":"453"}
	},
	{
		"node":"793",
		"title":"Node 793",
		"description":"Variation: 0<br>Gene: 1<br>Gene (inferred): 1<br><br>Compartment: GolgiApparatus<br>Reactions: R_S3T1g, R_S3T2g, R_S3T3g",
		"coordinates": {"x":"785","y":"379"}
	},
	{
		"node":"794",
		"title":"Node 794",
		"description":"Variation: ?<br>Gene: ?<br>Gene (inferred): ?<br><br>Compartment: Nucleus<br>Reactions: R_PI45PLC, R_PI45PLCn, R_PI4PLC, R_PI4PLCn, R_PIPLC, R_PIPLCn",
		"coordinates": {"x":"219","y":"177"}
	},
	{
		"node":"795",
		"title":"Node 795",
		"description":"Variation: ?<br>Gene: 1<br>Gene (inferred): 1.0<br><br>Compartment: EndoplasmicReticulum<br>Reactions: R_DOLPMT3_Ler, R_DOLPMT3_Uer",
		"coordinates": {"x":"546","y":"693"}
	},
	{
		"node":"796",
		"title":"Node 796",
		"description":"Variation: ?<br>Gene: ?<br>Gene (inferred): ?<br><br>Compartment: Extraorganism<br>Reactions: R_GLCt2r, R_GLCt4",
		"coordinates": {"x":"565","y":"287"}
	},
	{
		"node":"797",
		"title":"Node 797",
		"description":"Variation: ?<br>Gene: ?<br>Gene (inferred): ?<br><br>Compartment: Mitochondria<br>Reactions: R_P5CRm, R_P5CRxm",
		"coordinates": {"x":"128","y":"581"}
	},
	{
		"node":"798",
		"title":"Node 798",
		"description":"Variation: 0<br>Gene: 1<br>Gene (inferred): 1<br><br>Compartment: Mitochondria<br>Reactions: R_2AMADPTm, R_2OXOADPTm",
		"coordinates": {"x":"148","y":"398"}
	},
	{
		"node":"799",
		"title":"Node 799",
		"description":"Variation: 0<br>Gene: 1<br>Gene (inferred): 1<br><br>Compartment: Cytosol<br>Reactions: R_UAG4E, R_UDPG4E",
		"coordinates": {"x":"539","y":"406"}
	},
	{
		"node":"800",
		"title":"Node 800",
		"description":"Variation: ?<br>Gene: 2<br>Gene (inferred): 2.0<br><br>Compartment: Mitochondria<br>Reactions: R_FUMSO3tm, R_FUMSO4tm, R_FUMTSULtm, R_FUMtm, R_MALSO3tm, R_MALSO4tm, R_MALTSULtm, R_MALtm, R_SUCCt2m",
		"coordinates": {"x":"176","y":"492"}
	},
	{
		"node":"801",
		"title":"Node 801",
		"description":"Variation: 0<br>Gene: 2<br>Gene (inferred): 2<br><br>Compartment: Cytosol<br>Reactions: R_NTPP10, R_NTPP11, R_NTPP9",
		"coordinates": {"x":"366","y":"291"}
	},
	{
		"node":"802",
		"title":"Node 802",
		"description":"Variation: 0<br>Gene: 1<br>Gene (inferred): 1<br><br>Compartment: Cytosol<br>Reactions: R_PYNP2r",
		"coordinates": {"x":"325","y":"108"}
	},
	{
		"node":"803",
		"title":"Node 803",
		"description":"Variation: 0<br>Gene: 1<br>Gene (inferred): 1<br><br>Compartment: GolgiApparatus<br>Reactions: R_B3GALT5g",
		"coordinates": {"x":"764","y":"379"}
	},
	{
		"node":"804",
		"title":"Node 804",
		"description":"Variation: -2<br>Gene: 5<br>Gene (inferred): 5<br><br>Compartment: Cytosol<br>Reactions: R_34DHPLACOX, R_34DHXMANDACOX, R_3M4HDXPAC, R_3MOX4HOXPGALDOX, R_3MOX4HOXPGALDOX_LPAREN_NADP_RPAREN_, R_4HOXPACDOX_LPAREN_NADP_RPAREN_, R_ALDD19x, R_ALDD19x_LPAREN_P_RPAREN_, R_ALDD2x, R_GCALDD, R_GLACO, R_LCADi, R_LCADi_D, R_MACOXO",
		"coordinates": {"x":"457","y":"304"}
	},
	{
		"node":"805",
		"title":"Node 805",
		"description":"Variation: 1<br>Gene: 2<br>Gene (inferred): 2<br><br>Compartment: Cytosol<br>Reactions: R_GLCNACPT_L, R_GLCNACPT_U",
		"coordinates": {"x":"430","y":"204"}
	},
	{
		"node":"806",
		"title":"Node 806",
		"description":"Variation: 1<br>Gene: 2<br>Gene (inferred): 2<br><br>Compartment: Cytosol<br>Reactions: R_PLA2_2",
		"coordinates": {"x":"475","y":"274"}
	},
	{
		"node":"807",
		"title":"Node 807",
		"description":"Variation: 1<br>Gene: 2<br>Gene (inferred): 2<br><br>Compartment: Cytosol<br>Reactions: R_GPIAT",
		"coordinates": {"x":"368","y":"262"}
	},
	{
		"node":"808",
		"title":"Node 808",
		"description":"Variation: 0<br>Gene: 1<br>Gene (inferred): 1<br><br>Compartment: Cytosol<br>Reactions: R_NTD11, R_NTD3, R_NTD7",
		"coordinates": {"x":"330","y":"159"}
	},
	{
		"node":"809",
		"title":"Node 809",
		"description":"Variation: 0<br>Gene: 3<br>Gene (inferred): 3<br><br>Compartment: Mitochondria<br>Reactions: R_GLYOX, R_GLYOXm",
		"coordinates": {"x":"284","y":"400"}
	},
	{
		"node":"810",
		"title":"Node 810",
		"description":"Variation: 0<br>Gene: 1<br>Gene (inferred): 1<br><br>Compartment: Cytosol<br>Reactions: R_EPCTX, R_PETHCT",
		"coordinates": {"x":"366","y":"433"}
	},
	{
		"node":"811",
		"title":"Node 811",
		"description":"Variation: 0<br>Gene: 3<br>Gene (inferred): 3<br><br>Compartment: Cytosol<br>Reactions: R_THRS",
		"coordinates": {"x":"405","y":"95"}
	},
	{
		"node":"812",
		"title":"Node 812",
		"description":"Variation: 0<br>Gene: 2<br>Gene (inferred): 2<br><br>Compartment: Cytosol<br>Reactions: R_TMLYSOX",
		"coordinates": {"x":"342","y":"147"}
	},
	{
		"node":"813",
		"title":"Node 813",
		"description":"Variation: 1<br>Gene: 4<br>Gene (inferred): 4<br><br>Compartment: EndoplasmicReticulum<br>Reactions: R_P4504F121r, R_P4504F122r, R_P4504F123r",
		"coordinates": {"x":"518","y":"713"}
	},
	{
		"node":"814",
		"title":"Node 814",
		"description":"Variation: 0<br>Gene: 1<br>Gene (inferred): 1<br><br>Compartment: EndoplasmicReticulum<br>Reactions: R_LNS14DM, R_P4504F81r",
		"coordinates": {"x":"488","y":"572"}
	},
	{
		"node":"815",
		"title":"Node 815",
		"description":"Variation: 0<br>Gene: 1<br>Gene (inferred): 1<br><br>Compartment: Cytosol<br>Reactions: R_ADSELK, R_ADSK, R_PI45PLC, R_PI4PLC, R_PIPLC, R_SADT, R_SELADT",
		"coordinates": {"x":"326","y":"288"}
	},
	{
		"node":"816",
		"title":"Node 816",
		"description":"Variation: 0<br>Gene: 2<br>Gene (inferred): 2<br><br>Compartment: Cytosol<br>Reactions: R_AKR1C1",
		"coordinates": {"x":"434","y":"413"}
	},
	{
		"node":"817",
		"title":"Node 817",
		"description":"Variation: 1<br>Gene: 5<br>Gene (inferred): 5<br><br>Compartment: GolgiApparatus<br>Reactions: R_CORE2GTg, R_CORE6GTg",
		"coordinates": {"x":"714","y":"353"}
	},
	{
		"node":"818",
		"title":"Node 818",
		"description":"Variation: 0<br>Gene: 1<br>Gene (inferred): 1<br><br>Compartment: Extraorganism<br>Reactions: R_ACHVESSEC",
		"coordinates": {"x":"546","y":"175"}
	},
	{
		"node":"819",
		"title":"Node 819",
		"description":"Variation: 0<br>Gene: 1<br>Gene (inferred): 1<br><br>Compartment: Cytosol<br>Reactions: R_34DHOXPEGOX, R_ALCD1, R_ALCD21_D, R_ALCD21_L, R_ALCD22_D, R_ALCD22_L, R_ALCD2if, R_ALKP",
		"coordinates": {"x":"469","y":"294"}
	},
	{
		"node":"820",
		"title":"Node 820",
		"description":"Variation: -1<br>Gene: 1<br>Gene (inferred): 1<br><br>Compartment: Mitochondria<br>Reactions: R_OCOAT1m",
		"coordinates": {"x":"37","y":"593"}
	},
	{
		"node":"821",
		"title":"Node 821",
		"description":"Variation: 0<br>Gene: 1<br>Gene (inferred): 1<br><br>Compartment: Cytosol<br>Reactions: R_DURAD, R_DURAD2",
		"coordinates": {"x":"406","y":"349"}
	},
	{
		"node":"822",
		"title":"Node 822",
		"description":"Variation: 1<br>Gene: 3<br>Gene (inferred): 3<br><br>Compartment: Extraorganism<br>Reactions: R_2HCO3_NAt, R_3HCO3_NAt",
		"coordinates": {"x":"642","y":"108"}
	},
	{
		"node":"823",
		"title":"Node 823",
		"description":"Variation: 0<br>Gene: 1<br>Gene (inferred): 1<br><br>Compartment: EndoplasmicReticulum<br>Reactions: R_LNSTLSr",
		"coordinates": {"x":"537","y":"795"}
	},
	{
		"node":"824",
		"title":"Node 824",
		"description":"Variation: 0<br>Gene: 1<br>Gene (inferred): 1<br><br>Compartment: GolgiApparatus<br>Reactions: R_S3T1g",
		"coordinates": {"x":"787","y":"370"}
	},
	{
		"node":"825",
		"title":"Node 825",
		"description":"Variation: 0<br>Gene: 1<br>Gene (inferred): 1<br><br>Compartment: Cytosol<br>Reactions: R_3HXKYNOXDA, R_3MOXTYROX, R_41R1H2MAE12BOOX, R_41R2A1H12BOOX, R_42A12BOOX, R_5HOXINOXDA, R_5HXKYNOXDA, R_APRTO2, R_MAOLNOR, R_PEAMNO, R_TRYPTAOX, R_TYROXDAc",
		"coordinates": {"x":"474","y":"201"}
	},
	{
		"node":"826",
		"title":"Node 826",
		"description":"Variation: 0<br>Gene: 1<br>Gene (inferred): 1<br><br>Compartment: Mitochondria<br>Reactions: R_ACOAD10m, R_ACOAD1fm, R_PPCOAOm",
		"coordinates": {"x":"34","y":"608"}
	},
	{
		"node":"827",
		"title":"Node 827",
		"description":"Variation: 0<br>Gene: 1<br>Gene (inferred): 1<br><br>Compartment: GolgiApparatus<br>Reactions: R_F6Tg",
		"coordinates": {"x":"660","y":"345"}
	},
	{
		"node":"828",
		"title":"Node 828",
		"description":"Variation: 0<br>Gene: 1<br>Gene (inferred): 1<br><br>Compartment: Extraorganism<br>Reactions: R_GLYt7_LPAREN_211_RPAREN_r",
		"coordinates": {"x":"630","y":"138"}
	},
	{
		"node":"829",
		"title":"Node 829",
		"description":"Variation: ?<br>Gene: 4<br>Gene (inferred): 4.0<br><br>Compartment: Cytosol<br>Reactions: R_NDPK1, R_NDPK10, R_NDPK2, R_NDPK3, R_NDPK4, R_NDPK5, R_NDPK6, R_NDPK7, R_NDPK8, R_NDPK9",
		"coordinates": {"x":"277","y":"295"}
	},
	{
		"node":"830",
		"title":"Node 830",
		"description":"Variation: ?<br>Gene: ?<br>Gene (inferred): ?<br><br>Compartment: Mitochondria<br>Reactions: R_ORNTArm",
		"coordinates": {"x":"53","y":"548"}
	},
	{
		"node":"831",
		"title":"Node 831",
		"description":"Variation: 0<br>Gene: 1<br>Gene (inferred): 1<br><br>Compartment: EndoplasmicReticulum<br>Reactions: R_GPIDA2er, R_GPIDAer",
		"coordinates": {"x":"540","y":"703"}
	},
	{
		"node":"832",
		"title":"Node 832",
		"description":"Variation: 1<br>Gene: 3<br>Gene (inferred): 3<br><br>Compartment: Cytosol<br>Reactions: R_FACOAL160i, R_FACOAL180i",
		"coordinates": {"x":"224","y":"278"}
	},
	{
		"node":"833",
		"title":"Node 833",
		"description":"Variation: 0<br>Gene: 2<br>Gene (inferred): 2<br><br>Compartment: Extraorganism<br>Reactions: R_CHOLtu, R_CRNt, R_CRNtuNa, R_LYSt4, R_METt4",
		"coordinates": {"x":"666","y":"167"}
	},
	{
		"node":"834",
		"title":"Node 834",
		"description":"Variation: 0<br>Gene: 1<br>Gene (inferred): 1<br><br>Compartment: EndoplasmicReticulum<br>Reactions: R_P4502F1, R_P4504B1r",
		"coordinates": {"x":"495","y":"547"}
	},
	{
		"node":"835",
		"title":"Node 835",
		"description":"Variation: 0<br>Gene: 1<br>Gene (inferred): 1<br><br>Compartment: Extraorganism<br>Reactions: R_GALt1r, R_GLCt1r",
		"coordinates": {"x":"646","y":"166"}
	},
	{
		"node":"836",
		"title":"Node 836",
		"description":"Variation: 0<br>Gene: 1<br>Gene (inferred): 1<br><br>Compartment: EndoplasmicReticulum<br>Reactions: R_H2ETer, R_H3ETer, R_H4ETer, R_H6_APOS_ETer, R_H7_APOS_ETer",
		"coordinates": {"x":"557","y":"819"}
	},
	{
		"node":"837",
		"title":"Node 837",
		"description":"Variation: 0<br>Gene: 1<br>Gene (inferred): 1<br><br>Compartment: Cytosol<br>Reactions: R_PEPCK",
		"coordinates": {"x":"219","y":"229"}
	},
	{
		"node":"838",
		"title":"Node 838",
		"description":"Variation: 0<br>Gene: 1<br>Gene (inferred): 1<br><br>Compartment: Cytosol<br>Reactions: R_DNADDP, R_FADDP, R_NNAT, R_UDPGP",
		"coordinates": {"x":"389","y":"308"}
	},
	{
		"node":"839",
		"title":"Node 839",
		"description":"Variation: 0<br>Gene: 1<br>Gene (inferred): 1<br><br>Compartment: Cytosol<br>Reactions: R_34DHOXPEGOX, R_ALCD1, R_ALCD21_D, R_ALCD21_L, R_ALCD22_D, R_ALCD22_L, R_ALCD2if, R_FALDH, R_LALDO",
		"coordinates": {"x":"489","y":"354"}
	},
	{
		"node":"840",
		"title":"Node 840",
		"description":"Variation: 0<br>Gene: 1<br>Gene (inferred): 1<br><br>Compartment: Cytosol<br>Reactions: R_IMPD",
		"coordinates": {"x":"435","y":"302"}
	},
	{
		"node":"841",
		"title":"Node 841",
		"description":"Variation: 0<br>Gene: 1<br>Gene (inferred): 1<br><br>Compartment: GolgiApparatus<br>Reactions: R_5ADTSTSTERONESULT, R_DHEASULT, R_MM5ag, R_MM5bg, R_MM5cg, R_MM6B1ag, R_MM6B1bg, R_MM6B2g, R_MM6bg, R_MM7B1g, R_MM7B2g, R_MM7Cag, R_MM7Cbg, R_MM8Ag, R_MM8Cg, R_PRGNLONESULT, R_TSTSTERONESULT",
		"coordinates": {"x":"666","y":"350"}
	},
	{
		"node":"842",
		"title":"Node 842",
		"description":"Variation: 0<br>Gene: 1<br>Gene (inferred): 1<br><br>Compartment: Lysosome<br>Reactions: R_ADEtl, R_ADNtl, R_CYTDtl, R_GSNtl, R_HXANtl, R_INStl, R_THYMDtl, R_Uritl",
		"coordinates": {"x":"710","y":"463"}
	},
	{
		"node":"843",
		"title":"Node 843",
		"description":"Variation: 0<br>Gene: 1<br>Gene (inferred): 1<br><br>Compartment: Cytosol<br>Reactions: R_TRDR, R_TRDR2, R_TRDR3",
		"coordinates": {"x":"488","y":"369"}
	},
	{
		"node":"844",
		"title":"Node 844",
		"description":"Variation: 0<br>Gene: 1<br>Gene (inferred): 1<br><br>Compartment: GolgiApparatus<br>Reactions: R_CORE3GTg",
		"coordinates": {"x":"690","y":"325"}
	},
	{
		"node":"845",
		"title":"Node 845",
		"description":"Variation: 0<br>Gene: 1<br>Gene (inferred): 1<br><br>Compartment: Cytosol<br>Reactions: R_ORNDC",
		"coordinates": {"x":"416","y":"419"}
	},
	{
		"node":"846",
		"title":"Node 846",
		"description":"Variation: -2<br>Gene: ?<br>Gene (inferred): 0<br><br>Compartment: EndoplasmicReticulum<br>Reactions: R_AKR1C41, R_AKR1C42, R_HSD3A1r, R_HSD3A2r",
		"coordinates": {"x":"466","y":"564"}
	},
	{
		"node":"847",
		"title":"Node 847",
		"description":"Variation: ?<br>Gene: ?<br>Gene (inferred): ?<br><br>Compartment: Mitochondria<br>Reactions: R_PHETA1m, R_TYRTAm",
		"coordinates": {"x":"63","y":"544"}
	},
	{
		"node":"848",
		"title":"Node 848",
		"description":"Variation: 1<br>Gene: 2<br>Gene (inferred): 2<br><br>Compartment: Mitochondria<br>Reactions: R_ACOAD10m, R_ACOAD1fm, R_ACOAD9m, R_FAOXC11, R_FAOXC140, R_FAOXC150m, R_FAOXC160, R_FAOXC16080m, R_FAOXC161802m, R_FAOXC16180m, R_FAOXC170m, R_FAOXC180, R_FAOXC1811601m, R_FAOXC1811602m, R_FAOXC1811603m, R_FAOXC182806m, R_FAOXC18280m, R_FAOXC183803m, R_FAOXC183806m, R_FAOXC18480m, R_FAOXC200180m, R_FAOXC2031836m, R_FAOXC204, R_FAOXC204184m, R_FAOXC2051843m, R_FAOXC2242046m, R_FAOXC2251836m, R_FAOXC2252053m, R_FAOXC226, R_FAOXC226205m, R_FAOXC80, R_PPCOAOm",
		"coordinates": {"x":"94","y":"573"}
	},
	{
		"node":"849",
		"title":"Node 849",
		"description":"Variation: ?<br>Gene: ?<br>Gene (inferred): ?<br><br>Compartment: Extraorganism<br>Reactions: R_GTHPe",
		"coordinates": {"x":"692","y":"137"}
	},
	{
		"node":"850",
		"title":"Node 850",
		"description":"Variation: -3<br>Gene: 1<br>Gene (inferred): 1<br><br>Compartment: Cytosol<br>Reactions: R_GHMT2r, R_GHMT3",
		"coordinates": {"x":"448","y":"174"}
	},
	{
		"node":"851",
		"title":"Node 851",
		"description":"Variation: 2<br>Gene: 5<br>Gene (inferred): 5<br><br>Compartment: Cytosol<br>Reactions: R_ADPT",
		"coordinates": {"x":"238","y":"261"}
	},
	{
		"node":"852",
		"title":"Node 852",
		"description":"Variation: 0<br>Gene: 3<br>Gene (inferred): 3<br><br>Compartment: Lysosome<br>Reactions: R_NAGA2ly, R_NAGAly",
		"coordinates": {"x":"709","y":"452"}
	},
	{
		"node":"853",
		"title":"Node 853",
		"description":"Variation: 0<br>Gene: 1<br>Gene (inferred): 1<br><br>Compartment: Cytosol<br>Reactions: R_SMS",
		"coordinates": {"x":"276","y":"238"}
	},
	{
		"node":"854",
		"title":"Node 854",
		"description":"Variation: 0<br>Gene: 1<br>Gene (inferred): 1<br><br>Compartment: Cytosol<br>Reactions: R_TMDPK",
		"coordinates": {"x":"364","y":"379"}
	},
	{
		"node":"855",
		"title":"Node 855",
		"description":"Variation: 0<br>Gene: 1<br>Gene (inferred): 1<br><br>Compartment: GolgiApparatus<br>Reactions: R_UDPGLCtg",
		"coordinates": {"x":"657","y":"321"}
	},
	{
		"node":"856",
		"title":"Node 856",
		"description":"Variation: 0<br>Gene: 3<br>Gene (inferred): 3<br><br>Compartment: Nucleus<br>Reactions: R_CHAT, R_CHATn",
		"coordinates": {"x":"198","y":"182"}
	},
	{
		"node":"857",
		"title":"Node 857",
		"description":"Variation: 0<br>Gene: 1<br>Gene (inferred): 1<br><br>Compartment: Cytosol<br>Reactions: R_LGTHL",
		"coordinates": {"x":"320","y":"202"}
	},
	{
		"node":"858",
		"title":"Node 858",
		"description":"Variation: ?<br>Gene: 4<br>Gene (inferred): 4.0<br><br>Compartment: GolgiApparatus<br>Reactions: R_UDPGLCtg, R_UDPXYLtg",
		"coordinates": {"x":"648","y":"368"}
	},
	{
		"node":"859",
		"title":"Node 859",
		"description":"Variation: 0<br>Gene: 1<br>Gene (inferred): 1<br><br>Compartment: Mitochondria<br>Reactions: R_NTD1m, R_NTD2m, R_NTD5m",
		"coordinates": {"x":"98","y":"468"}
	},
	{
		"node":"860",
		"title":"Node 860",
		"description":"Variation: 0<br>Gene: 2<br>Gene (inferred): 2<br><br>Compartment: Multiple<br>Reactions: R_AMACR2p, R_AMACR2r, R_AMACRp, R_AMACRr",
		"coordinates": {"x":"375","y":"663"}
	},
	{
		"node":"861",
		"title":"Node 861",
		"description":"Variation: 0<br>Gene: 1<br>Gene (inferred): 1<br><br>Compartment: Cytosol<br>Reactions: R_AGDC",
		"coordinates": {"x":"307","y":"134"}
	},
	{
		"node":"862",
		"title":"Node 862",
		"description":"Variation: -1<br>Gene: ?<br>Gene (inferred): 0<br><br>Compartment: Multiple<br>Reactions: R_PCFLOPm, R_PEFLIP, R_PEFLIPm, R_PSFLIP, R_PSFLIPm",
		"coordinates": {"x":"320","y":"223"}
	},
	{
		"node":"863",
		"title":"Node 863",
		"description":"Variation: 0<br>Gene: 2<br>Gene (inferred): 2<br><br>Compartment: Cytosol<br>Reactions: R_NNDPR",
		"coordinates": {"x":"393","y":"448"}
	},
	{
		"node":"864",
		"title":"Node 864",
		"description":"Variation: 0<br>Gene: 1<br>Gene (inferred): 1<br><br>Compartment: Cytosol<br>Reactions: R_4NPHSULT, R_DOPASULT",
		"coordinates": {"x":"536","y":"416"}
	},
	{
		"node":"865",
		"title":"Node 865",
		"description":"Variation: ?<br>Gene: ?<br>Gene (inferred): ?<br><br>Compartment: Cytosol<br>Reactions: R_4NPHSULT, R_DOPASULT, R_NRPPHRSULT, R_TYMSULT",
		"coordinates": {"x":"547","y":"394"}
	},
	{
		"node":"866",
		"title":"Node 866",
		"description":"Variation: 0<br>Gene: 1<br>Gene (inferred): 1<br><br>Compartment: Nucleus<br>Reactions: R_NDPK1, R_NDPK10, R_NDPK10n, R_NDPK1n, R_NDPK2, R_NDPK2n, R_NDPK3, R_NDPK3n, R_NDPK4, R_NDPK4n, R_NDPK5, R_NDPK5n, R_NDPK6, R_NDPK6n, R_NDPK7, R_NDPK7n, R_NDPK8, R_NDPK8n, R_NDPK9, R_NDPK9n",
		"coordinates": {"x":"239","y":"163"}
	},
	{
		"node":"867",
		"title":"Node 867",
		"description":"Variation: 0<br>Gene: 1<br>Gene (inferred): 1<br><br>Compartment: EndoplasmicReticulum<br>Reactions: R_DOLPMT1_Ler, R_DOLPMT1_Uer",
		"coordinates": {"x":"528","y":"683"}
	},
	{
		"node":"868",
		"title":"Node 868",
		"description":"Variation: 0<br>Gene: 1<br>Gene (inferred): 1<br><br>Compartment: Cytosol<br>Reactions: R_DASCBR",
		"coordinates": {"x":"499","y":"379"}
	},
	{
		"node":"869",
		"title":"Node 869",
		"description":"Variation: 0<br>Gene: 1<br>Gene (inferred): 1<br><br>Compartment: Extraorganism<br>Reactions: R_CLFORtex2, R_CLHCO3tex2, R_CLOHtex2, R_CLOXAtex2, R_SO4CLtex2, R_SO4OXAtex2",
		"coordinates": {"x":"601","y":"102"}
	},
	{
		"node":"870",
		"title":"Node 870",
		"description":"Variation: 0<br>Gene: 3<br>Gene (inferred): 3<br><br>Compartment: GolgiApparatus<br>Reactions: R_B3GALT41g, R_B3GALT42g, R_B3GALT43g, R_B3GALT44g",
		"coordinates": {"x":"773","y":"378"}
	},
	{
		"node":"871",
		"title":"Node 871",
		"description":"Variation: 0<br>Gene: 2<br>Gene (inferred): 2<br><br>Compartment: Cytosol<br>Reactions: R_PI45P5P",
		"coordinates": {"x":"323","y":"135"}
	},
	{
		"node":"872",
		"title":"Node 872",
		"description":"Variation: 0<br>Gene: 7<br>Gene (inferred): 7<br><br>Compartment: EndoplasmicReticulum<br>Reactions: R_P45021A1r, R_P45021A2r",
		"coordinates": {"x":"500","y":"716"}
	},
	{
		"node":"873",
		"title":"Node 873",
		"description":"Variation: 0<br>Gene: 1<br>Gene (inferred): 1<br><br>Compartment: Mitochondria<br>Reactions: R_ADSL1, R_ADSL2, R_ATPtm",
		"coordinates": {"x":"217","y":"360"}
	},
	{
		"node":"874",
		"title":"Node 874",
		"description":"Variation: 1<br>Gene: 12<br>Gene (inferred): 12<br><br>Compartment: Cytosol<br>Reactions: R_HYPOE, R_PDXPP, R_PYDXPP",
		"coordinates": {"x":"356","y":"134"}
	},
	{
		"node":"875",
		"title":"Node 875",
		"description":"Variation: 0<br>Gene: 2<br>Gene (inferred): 2<br><br>Compartment: Cytosol<br>Reactions: R_SRTNMTX",
		"coordinates": {"x":"521","y":"410"}
	},
	{
		"node":"876",
		"title":"Node 876",
		"description":"Variation: 0<br>Gene: 1<br>Gene (inferred): 1<br><br>Compartment: Mitochondria<br>Reactions: R_PSDm_hs",
		"coordinates": {"x":"88","y":"541"}
	},
	{
		"node":"877",
		"title":"Node 877",
		"description":"Variation: 0<br>Gene: 5<br>Gene (inferred): 5<br><br>Compartment: Cytosol<br>Reactions: R_HKYNH, R_KYN, R_LFORKYNHYD",
		"coordinates": {"x":"508","y":"278"}
	},
	{
		"node":"878",
		"title":"Node 878",
		"description":"Variation: 0<br>Gene: 1<br>Gene (inferred): 1<br><br>Compartment: EndoplasmicReticulum<br>Reactions: R_HSD11B1r",
		"coordinates": {"x":"502","y":"686"}
	},
	{
		"node":"879",
		"title":"Node 879",
		"description":"Variation: 0<br>Gene: 4<br>Gene (inferred): 4<br><br>Compartment: Cytosol<br>Reactions: R_ACODA",
		"coordinates": {"x":"363","y":"93"}
	},
	{
		"node":"880",
		"title":"Node 880",
		"description":"Variation: 0<br>Gene: 1<br>Gene (inferred): 1<br><br>Compartment: Cytosol<br>Reactions: R_BDG2HCGHD",
		"coordinates": {"x":"499","y":"259"}
	},
	{
		"node":"881",
		"title":"Node 881",
		"description":"Variation: 0<br>Gene: 4<br>Gene (inferred): 4<br><br>Compartment: Cytosol<br>Reactions: R_PRO1x, R_PROD2",
		"coordinates": {"x":"505","y":"404"}
	},
	]
}
