# Supplementary material for: Gene Duplication and Phenotypic Changes in the Evolution of Mammalian Metabolic Networks
Source: PLoS One. 2014 Jan 28;9(1):e87115. doi: 10.1371/journal.pone.0087115 (PMC3904969; doi:10.1371/journal.pone.0087115)
Supplement: Dataset S2 — Interactive map of the CNAs for each species (HTML files). For every node of the mammalian phylogeny, an enzyme orthology network in provided with isoenzyme groups, CNAs and reaction lists. (GZ) [file pone.0087115.s003.gz › data/mouse/5.json]

{
	"title": "5 inferred from Mus musculus (Selvarasu et al. 2010)",
	"species": "5",
	"network": "Mus musculus (Selvarasu et al. 2010)",
	"generator": "Bekaert M & Conant CG",
	"items": [
	{
		"node":"0",
		"title":"Node 0",
		"description":"Variation: 0<br>Gene: 1<br>Gene (inferred): 1<br><br>Compartment: Mitochondria<br>Reactions: DLAT, PDHA1a",
		"coordinates": {"x":"415","y":"661"}
	},
	{
		"node":"1",
		"title":"Node 1",
		"description":"Variation: 0<br>Gene: 1<br>Gene (inferred): 1<br><br>Compartment: Cytosol<br>Reactions: TH",
		"coordinates": {"x":"119","y":"438"}
	},
	{
		"node":"2",
		"title":"Node 2",
		"description":"Variation: 0<br>Gene: 1<br>Gene (inferred): 1<br><br>Compartment: Cytosol<br>Reactions: GMPR1, GMPR2",
		"coordinates": {"x":"255","y":"513"}
	},
	{
		"node":"3",
		"title":"Node 3",
		"description":"Variation: 0<br>Gene: 3<br>Gene (inferred): 3<br><br>Compartment: Cytosol<br>Reactions: DAGK1, DGKZ",
		"coordinates": {"x":"697","y":"373"}
	},
	{
		"node":"4",
		"title":"Node 4",
		"description":"Variation: 0<br>Gene: 2<br>Gene (inferred): 2<br><br>Compartment: Mitochondria<br>Reactions: CKMT1",
		"coordinates": {"x":"369","y":"625"}
	},
	{
		"node":"5",
		"title":"Node 5",
		"description":"Variation: 0<br>Gene: 1<br>Gene (inferred): 1<br><br>Compartment: Mitochondria<br>Reactions: ADPNa, BCKDHA7, BCKDHA8, DBT2, DBT3, PC2, PC3",
		"coordinates": {"x":"404","y":"646"}
	},
	{
		"node":"6",
		"title":"Node 6",
		"description":"Variation: 0<br>Gene: 1<br>Gene (inferred): 1<br><br>Compartment: Multiple<br>Reactions: TJ6, atp6IP1",
		"coordinates": {"x":"496","y":"455"}
	},
	{
		"node":"7",
		"title":"Node 7",
		"description":"Variation: 0<br>Gene: 1<br>Gene (inferred): 1<br><br>Compartment: Cytosol<br>Reactions: HK11, HK12, HK13, HK14, HK2",
		"coordinates": {"x":"584","y":"272"}
	},
	{
		"node":"8",
		"title":"Node 8",
		"description":"Variation: 0<br>Gene: 2<br>Gene (inferred): 2<br><br>Compartment: Cytosol<br>Reactions: DNMT1",
		"coordinates": {"x":"219","y":"40"}
	},
	{
		"node":"9",
		"title":"Node 9",
		"description":"Variation: 0<br>Gene: 3<br>Gene (inferred): 3<br><br>Compartment: Mitochondria<br>Reactions: CAR4, CAR5A",
		"coordinates": {"x":"353","y":"578"}
	},
	{
		"node":"10",
		"title":"Node 10",
		"description":"Variation: 0<br>Gene: 1<br>Gene (inferred): 1<br><br>Compartment: Cytosol<br>Reactions: DBH",
		"coordinates": {"x":"178","y":"290"}
	},
	{
		"node":"11",
		"title":"Node 11",
		"description":"Variation: 0<br>Gene: 1<br>Gene (inferred): 1<br><br>Compartment: Cytosol<br>Reactions: FTCD",
		"coordinates": {"x":"519","y":"462"}
	},
	{
		"node":"12",
		"title":"Node 12",
		"description":"Variation: 0<br>Gene: 1<br>Gene (inferred): 1<br><br>Compartment: Cytosol<br>Reactions: AGPAT",
		"coordinates": {"x":"544","y":"607"}
	},
	{
		"node":"13",
		"title":"Node 13",
		"description":"Variation: 0<br>Gene: 1<br>Gene (inferred): 1<br><br>Compartment: Cytosol<br>Reactions: HARS",
		"coordinates": {"x":"652","y":"498"}
	},
	{
		"node":"14",
		"title":"Node 14",
		"description":"Variation: 0<br>Gene: 1<br>Gene (inferred): 1<br><br>Compartment: Cytosol<br>Reactions: AHR1a, AHR1b, AHR1c, AKR1A4b, FGRP, FGRPa, FGRPb, SGL3, SGL4",
		"coordinates": {"x":"180","y":"487"}
	},
	{
		"node":"15",
		"title":"Node 15",
		"description":"Variation: 0<br>Gene: 2<br>Gene (inferred): 2<br><br>Compartment: Cytosol<br>Reactions: COASYa, COASYb",
		"coordinates": {"x":"617","y":"498"}
	},
	{
		"node":"16",
		"title":"Node 16",
		"description":"Variation: 0<br>Gene: 1<br>Gene (inferred): 1<br><br>Compartment: Cytosol<br>Reactions: UGP2",
		"coordinates": {"x":"724","y":"392"}
	},
	{
		"node":"17",
		"title":"Node 17",
		"description":"Variation: 0<br>Gene: 1<br>Gene (inferred): 1<br><br>Compartment: Cytosol<br>Reactions: BLVRAa, BLVRAb",
		"coordinates": {"x":"198","y":"503"}
	},
	{
		"node":"18",
		"title":"Node 18",
		"description":"Variation: 0<br>Gene: 2<br>Gene (inferred): 2<br><br>Compartment: Mitochondria<br>Reactions: NDUFA1, NDUFB1",
		"coordinates": {"x":"226","y":"599"}
	},
	{
		"node":"19",
		"title":"Node 19",
		"description":"Variation: 0<br>Gene: 2<br>Gene (inferred): 2<br><br>Compartment: Cytosol<br>Reactions: UCK11, UCK12, UCK13, UCK14, UCK15, UCK16, UCK17, UCK18, UCK19",
		"coordinates": {"x":"594","y":"293"}
	},
	{
		"node":"20",
		"title":"Node 20",
		"description":"Variation: 0<br>Gene: 1<br>Gene (inferred): 1<br><br>Compartment: Cytosol<br>Reactions: IMPDH1",
		"coordinates": {"x":"306","y":"515"}
	},
	{
		"node":"21",
		"title":"Node 21",
		"description":"Variation: 0<br>Gene: 1<br>Gene (inferred): 1<br><br>Compartment: Cytosol<br>Reactions: CP",
		"coordinates": {"x":"185","y":"345"}
	},
	{
		"node":"22",
		"title":"Node 22",
		"description":"Variation: 0<br>Gene: 1<br>Gene (inferred): 1<br><br>Compartment: Mitochondria<br>Reactions: FFAM10, GCDH",
		"coordinates": {"x":"311","y":"582"}
	},
	{
		"node":"23",
		"title":"Node 23",
		"description":"Variation: 0<br>Gene: 1<br>Gene (inferred): 1<br><br>Compartment: Cytosol<br>Reactions: GYS1",
		"coordinates": {"x":"591","y":"162"}
	},
	{
		"node":"24",
		"title":"Node 24",
		"description":"Variation: 0<br>Gene: 4<br>Gene (inferred): 4<br><br>Compartment: Cytosol<br>Reactions: ENO1a",
		"coordinates": {"x":"407","y":"102"}
	},
	{
		"node":"25",
		"title":"Node 25",
		"description":"Variation: 0<br>Gene: 2<br>Gene (inferred): 2<br><br>Compartment: Cytosol<br>Reactions: GPX5",
		"coordinates": {"x":"83","y":"393"}
	},
	{
		"node":"26",
		"title":"Node 26",
		"description":"Variation: 0<br>Gene: 1<br>Gene (inferred): 1<br><br>Compartment: Cytosol<br>Reactions: TYR1, TYR2, TYR3, TYR4, TYR5, TYR6, TYR7",
		"coordinates": {"x":"294","y":"364"}
	},
	{
		"node":"27",
		"title":"Node 27",
		"description":"Variation: 0<br>Gene: 3<br>Gene (inferred): 3<br><br>Compartment: Cytosol<br>Reactions: PLOD1",
		"coordinates": {"x":"268","y":"388"}
	},
	{
		"node":"28",
		"title":"Node 28",
		"description":"Variation: 0<br>Gene: 3<br>Gene (inferred): 3<br><br>Compartment: Cytosol<br>Reactions: ADCY, ADCY6",
		"coordinates": {"x":"711","y":"432"}
	},
	{
		"node":"29",
		"title":"Node 29",
		"description":"Variation: 0<br>Gene: 2<br>Gene (inferred): 2<br><br>Compartment: Cytosol<br>Reactions: PCYT1A",
		"coordinates": {"x":"765","y":"460"}
	},
	{
		"node":"30",
		"title":"Node 30",
		"description":"Variation: -1<br>Gene: 1<br>Gene (inferred): 1<br><br>Compartment: Mitochondria<br>Reactions: MTHFD2b, MTHFD2c",
		"coordinates": {"x":"315","y":"601"}
	},
	{
		"node":"31",
		"title":"Node 31",
		"description":"Variation: 0<br>Gene: 1<br>Gene (inferred): 1<br><br>Compartment: Cytosol<br>Reactions: AMPD3",
		"coordinates": {"x":"626","y":"539"}
	},
	{
		"node":"32",
		"title":"Node 32",
		"description":"Variation: 0<br>Gene: 1<br>Gene (inferred): 1<br><br>Compartment: Cytosol<br>Reactions: TYRP1",
		"coordinates": {"x":"127","y":"400"}
	},
	{
		"node":"33",
		"title":"Node 33",
		"description":"Variation: 0<br>Gene: 2<br>Gene (inferred): 2<br><br>Compartment: Cytosol<br>Reactions: INP, INPa",
		"coordinates": {"x":"475","y":"224"}
	},
	{
		"node":"34",
		"title":"Node 34",
		"description":"Variation: 0<br>Gene: 1<br>Gene (inferred): 1<br><br>Compartment: Cytosol<br>Reactions: CGT1, GGTPa, GGTPb",
		"coordinates": {"x":"301","y":"327"}
	},
	{
		"node":"35",
		"title":"Node 35",
		"description":"Variation: 0<br>Gene: 1<br>Gene (inferred): 1<br><br>Compartment: Mitochondria<br>Reactions: GCAT",
		"coordinates": {"x":"392","y":"671"}
	},
	{
		"node":"36",
		"title":"Node 36",
		"description":"Variation: 0<br>Gene: 1<br>Gene (inferred): 1<br><br>Compartment: Cytosol<br>Reactions: SRM, SRMa",
		"coordinates": {"x":"63","y":"262"}
	},
	{
		"node":"37",
		"title":"Node 37",
		"description":"Variation: 0<br>Gene: 1<br>Gene (inferred): 1<br><br>Compartment: Cytosol<br>Reactions: CHOL2",
		"coordinates": {"x":"537","y":"325"}
	},
	{
		"node":"38",
		"title":"Node 38",
		"description":"Variation: 0<br>Gene: 1<br>Gene (inferred): 1<br><br>Compartment: Cytosol<br>Reactions: POLA11, POLA12, POLA13, POLA14",
		"coordinates": {"x":"730","y":"450"}
	},
	{
		"node":"39",
		"title":"Node 39",
		"description":"Variation: 0<br>Gene: 1<br>Gene (inferred): 1<br><br>Compartment: Cytosol<br>Reactions: CYP27B1",
		"coordinates": {"x":"157","y":"431"}
	},
	{
		"node":"40",
		"title":"Node 40",
		"description":"Variation: 0<br>Gene: 1<br>Gene (inferred): 1<br><br>Compartment: Cytosol<br>Reactions: GALGT11, GALGT12, GALGT13",
		"coordinates": {"x":"627","y":"139"}
	},
	{
		"node":"41",
		"title":"Node 41",
		"description":"Variation: 0<br>Gene: 1<br>Gene (inferred): 1<br><br>Compartment: Cytosol<br>Reactions: TPH",
		"coordinates": {"x":"90","y":"433"}
	},
	{
		"node":"42",
		"title":"Node 42",
		"description":"Variation: 0<br>Gene: 1<br>Gene (inferred): 1<br><br>Compartment: Cytosol<br>Reactions: CHK, CHKL, CHOK, VARS2",
		"coordinates": {"x":"694","y":"485"}
	},
	{
		"node":"43",
		"title":"Node 43",
		"description":"Variation: 0<br>Gene: 1<br>Gene (inferred): 1<br><br>Compartment: Cytosol<br>Reactions: NEU1",
		"coordinates": {"x":"516","y":"505"}
	},
	{
		"node":"44",
		"title":"Node 44",
		"description":"Variation: 0<br>Gene: 1<br>Gene (inferred): 1<br><br>Compartment: Mitochondria<br>Reactions: CPT2, FFAM08",
		"coordinates": {"x":"456","y":"673"}
	},
	{
		"node":"45",
		"title":"Node 45",
		"description":"Variation: 0<br>Gene: 2<br>Gene (inferred): 2<br><br>Compartment: Cytosol<br>Reactions: PRDX5b",
		"coordinates": {"x":"140","y":"282"}
	},
	{
		"node":"46",
		"title":"Node 46",
		"description":"Variation: 1<br>Gene: 9<br>Gene (inferred): 9<br><br>Compartment: Cytosol<br>Reactions: FPGS",
		"coordinates": {"x":"560","y":"343"}
	},
	{
		"node":"47",
		"title":"Node 47",
		"description":"Variation: 0<br>Gene: 1<br>Gene (inferred): 1<br><br>Compartment: Cytosol<br>Reactions: FVT1",
		"coordinates": {"x":"179","y":"586"}
	},
	{
		"node":"48",
		"title":"Node 48",
		"description":"Variation: 0<br>Gene: 1<br>Gene (inferred): 1<br><br>Compartment: Cytosol<br>Reactions: ADH1a, ADH1c, ADH2a, ADH3a, ADH7a, ADH7c, ADH7g, ADH7h, ADH7i, ADH7k, AHD2c, AHD2d, AHD2e, AOX1a",
		"coordinates": {"x":"210","y":"462"}
	},
	{
		"node":"49",
		"title":"Node 49",
		"description":"Variation: 0<br>Gene: 1<br>Gene (inferred): 1<br><br>Compartment: Mitochondria<br>Reactions: ACOAATa, FFAM13, FFAM15, FFAM17, FFAM24, FFAM29, FFE01, FFE05, FFE07, FFE09, FFE16, FFE21, FFEM01, FFEM05, FFEM07, FFEM09, FFEM16, FFEM21",
		"coordinates": {"x":"388","y":"596"}
	},
	{
		"node":"50",
		"title":"Node 50",
		"description":"Variation: 0<br>Gene: 1<br>Gene (inferred): 1<br><br>Compartment: Cytosol<br>Reactions: CARS",
		"coordinates": {"x":"664","y":"441"}
	},
	{
		"node":"51",
		"title":"Node 51",
		"description":"Variation: 0<br>Gene: 2<br>Gene (inferred): 2<br><br>Compartment: Cytosol<br>Reactions: ADSS1",
		"coordinates": {"x":"519","y":"276"}
	},
	{
		"node":"52",
		"title":"Node 52",
		"description":"Variation: 0<br>Gene: 1<br>Gene (inferred): 1<br><br>Compartment: Cytosol<br>Reactions: ODC",
		"coordinates": {"x":"348","y":"483"}
	},
	{
		"node":"53",
		"title":"Node 53",
		"description":"Variation: 0<br>Gene: 4<br>Gene (inferred): 4<br><br>Compartment: Cytosol<br>Reactions: ASPCT, CADa, CADb, CADc",
		"coordinates": {"x":"392","y":"372"}
	},
	{
		"node":"54",
		"title":"Node 54",
		"description":"Variation: 0<br>Gene: 1<br>Gene (inferred): 1<br><br>Compartment: Cytosol<br>Reactions: PTEN",
		"coordinates": {"x":"666","y":"320"}
	},
	{
		"node":"55",
		"title":"Node 55",
		"description":"Variation: -1<br>Gene: 1<br>Gene (inferred): 1<br><br>Compartment: Cytosol<br>Reactions: BAT8, BAT8a, BAT8b",
		"coordinates": {"x":"220","y":"62"}
	},
	{
		"node":"56",
		"title":"Node 56",
		"description":"Variation: 0<br>Gene: 1<br>Gene (inferred): 1<br><br>Compartment: Cytosol<br>Reactions: HEXB, SIAT5",
		"coordinates": {"x":"688","y":"393"}
	},
	{
		"node":"57",
		"title":"Node 57",
		"description":"Variation: 0<br>Gene: 1<br>Gene (inferred): 1<br><br>Compartment: Mitochondria<br>Reactions: COX4A",
		"coordinates": {"x":"377","y":"668"}
	},
	{
		"node":"58",
		"title":"Node 58",
		"description":"Variation: 0<br>Gene: 1<br>Gene (inferred): 1<br><br>Compartment: Cytosol<br>Reactions: ADH3c, ADH3d, ADH3e, ADH3f, ADH3g, ADH3h, ADH3i, ADH3j, ADH3k, ADH3l, ADH3m, ADH3n, ADH3o",
		"coordinates": {"x":"178","y":"459"}
	},
	{
		"node":"59",
		"title":"Node 59",
		"description":"Variation: 0<br>Gene: 1<br>Gene (inferred): 1<br><br>Compartment: Mitochondria<br>Reactions: FFEM02",
		"coordinates": {"x":"412","y":"728"}
	},
	{
		"node":"60",
		"title":"Node 60",
		"description":"Variation: 0<br>Gene: 1<br>Gene (inferred): 1<br><br>Compartment: Cytosol<br>Reactions: DHPR1, DHPR2",
		"coordinates": {"x":"181","y":"553"}
	},
	{
		"node":"61",
		"title":"Node 61",
		"description":"Variation: 0<br>Gene: 1<br>Gene (inferred): 1<br><br>Compartment: Cytosol<br>Reactions: AMDHD",
		"coordinates": {"x":"183","y":"320"}
	},
	{
		"node":"62",
		"title":"Node 62",
		"description":"Variation: 0<br>Gene: 2<br>Gene (inferred): 2<br><br>Compartment: Cytosol<br>Reactions: CHDHa, CHDHb",
		"coordinates": {"x":"185","y":"415"}
	},
	{
		"node":"63",
		"title":"Node 63",
		"description":"Variation: 0<br>Gene: 7<br>Gene (inferred): 7<br><br>Compartment: Cytosol<br>Reactions: CMAHa, CMAHb",
		"coordinates": {"x":"246","y":"363"}
	},
	{
		"node":"64",
		"title":"Node 64",
		"description":"Variation: 0<br>Gene: 1<br>Gene (inferred): 1<br><br>Compartment: Cytosol<br>Reactions: PLCB3",
		"coordinates": {"x":"795","y":"366"}
	},
	{
		"node":"65",
		"title":"Node 65",
		"description":"Variation: 0<br>Gene: 1<br>Gene (inferred): 1<br><br>Compartment: Cytosol<br>Reactions: aldO1a",
		"coordinates": {"x":"421","y":"145"}
	},
	{
		"node":"66",
		"title":"Node 66",
		"description":"Variation: 0<br>Gene: 1<br>Gene (inferred): 1<br><br>Compartment: Cytosol<br>Reactions: PSO, PSOa",
		"coordinates": {"x":"134","y":"452"}
	},
	{
		"node":"67",
		"title":"Node 67",
		"description":"Variation: 0<br>Gene: 1<br>Gene (inferred): 1<br><br>Compartment: Cytosol<br>Reactions: ADAa, ADAb",
		"coordinates": {"x":"401","y":"227"}
	},
	{
		"node":"68",
		"title":"Node 68",
		"description":"Variation: 0<br>Gene: 1<br>Gene (inferred): 1<br><br>Compartment: Mitochondria<br>Reactions: ASC1",
		"coordinates": {"x":"383","y":"740"}
	},
	{
		"node":"69",
		"title":"Node 69",
		"description":"Variation: 0<br>Gene: 1<br>Gene (inferred): 1<br><br>Compartment: Cytosol<br>Reactions: AFMIDa, AFMIDb, AFMIDc",
		"coordinates": {"x":"210","y":"247"}
	},
	{
		"node":"70",
		"title":"Node 70",
		"description":"Variation: 0<br>Gene: 1<br>Gene (inferred): 1<br><br>Compartment: Cytosol<br>Reactions: CYB5R",
		"coordinates": {"x":"219","y":"545"}
	},
	{
		"node":"71",
		"title":"Node 71",
		"description":"Variation: 0<br>Gene: 1<br>Gene (inferred): 1<br><br>Compartment: Cytosol<br>Reactions: PNPO1, PNPO2, PNPO3, PNPO4",
		"coordinates": {"x":"247","y":"323"}
	},
	{
		"node":"72",
		"title":"Node 72",
		"description":"Variation: 0<br>Gene: 1<br>Gene (inferred): 1<br><br>Compartment: Cytosol<br>Reactions: FFAM04, FFAM05, FFAM06",
		"coordinates": {"x":"597","y":"525"}
	},
	{
		"node":"73",
		"title":"Node 73",
		"description":"Variation: 0<br>Gene: 1<br>Gene (inferred): 1<br><br>Compartment: Cytosol<br>Reactions: PANK, PANK3a, PANK3b",
		"coordinates": {"x":"680","y":"359"}
	},
	{
		"node":"74",
		"title":"Node 74",
		"description":"Variation: 0<br>Gene: 1<br>Gene (inferred): 1<br><br>Compartment: Cytosol<br>Reactions: P4HA2",
		"coordinates": {"x":"326","y":"521"}
	},
	{
		"node":"75",
		"title":"Node 75",
		"description":"Variation: 0<br>Gene: 1<br>Gene (inferred): 1<br><br>Compartment: Cytosol<br>Reactions: ADH3b, ADH3c, ADH3d, ADH3e, ADH3f, ADH3g, ADH3h, ADH3i, ADH3j, ADH3k, ADH3l, ADH3m, ADH3n, ADH3o",
		"coordinates": {"x":"196","y":"441"}
	},
	{
		"node":"76",
		"title":"Node 76",
		"description":"Variation: 0<br>Gene: 1<br>Gene (inferred): 1<br><br>Compartment: Cytosol<br>Reactions: SGL9",
		"coordinates": {"x":"416","y":"124"}
	},
	{
		"node":"77",
		"title":"Node 77",
		"description":"Variation: 0<br>Gene: 2<br>Gene (inferred): 2<br><br>Compartment: Cytosol<br>Reactions: ARG1",
		"coordinates": {"x":"495","y":"345"}
	},
	{
		"node":"78",
		"title":"Node 78",
		"description":"Variation: 0<br>Gene: 3<br>Gene (inferred): 3<br><br>Compartment: Cytosol<br>Reactions: HAL",
		"coordinates": {"x":"349","y":"345"}
	},
	{
		"node":"79",
		"title":"Node 79",
		"description":"Variation: 0<br>Gene: 2<br>Gene (inferred): 2<br><br>Compartment: Cytosol<br>Reactions: PAHa, PAHb",
		"coordinates": {"x":"174","y":"389"}
	},
	{
		"node":"80",
		"title":"Node 80",
		"description":"Variation: 0<br>Gene: 1<br>Gene (inferred): 1<br><br>Compartment: Mitochondria<br>Reactions: HPG20, HPG21",
		"coordinates": {"x":"457","y":"583"}
	},
	{
		"node":"81",
		"title":"Node 81",
		"description":"Variation: 0<br>Gene: 1<br>Gene (inferred): 1<br><br>Compartment: Cytosol<br>Reactions: DBT1",
		"coordinates": {"x":"605","y":"169"}
	},
	{
		"node":"82",
		"title":"Node 82",
		"description":"Variation: 0<br>Gene: 1<br>Gene (inferred): 1<br><br>Compartment: Cytosol<br>Reactions: DDC1, DDC2, DDC3, DDC4, DDC5, PHECL",
		"coordinates": {"x":"315","y":"446"}
	},
	{
		"node":"83",
		"title":"Node 83",
		"description":"Variation: 0<br>Gene: 1<br>Gene (inferred): 1<br><br>Compartment: Cytosol<br>Reactions: PFK1a, PFK1b, PFK1c, PFKP, PFKlmp",
		"coordinates": {"x":"614","y":"283"}
	},
	{
		"node":"84",
		"title":"Node 84",
		"description":"Variation: 0<br>Gene: 1<br>Gene (inferred): 1<br><br>Compartment: Cytosol<br>Reactions: GFPT1",
		"coordinates": {"x":"464","y":"456"}
	},
	{
		"node":"85",
		"title":"Node 85",
		"description":"Variation: 0<br>Gene: 2<br>Gene (inferred): 2<br><br>Compartment: Cytosol<br>Reactions: UPP",
		"coordinates": {"x":"453","y":"233"}
	},
	{
		"node":"86",
		"title":"Node 86",
		"description":"Variation: 0<br>Gene: 1<br>Gene (inferred): 1<br><br>Compartment: Mitochondria<br>Reactions: OGDH1, OGDH2, OGDH3, OGDH4, OGDH5",
		"coordinates": {"x":"350","y":"606"}
	},
	{
		"node":"87",
		"title":"Node 87",
		"description":"Variation: 0<br>Gene: 4<br>Gene (inferred): 4<br><br>Compartment: Cytosol<br>Reactions: PNPT1a, PNPT1b",
		"coordinates": {"x":"530","y":"227"}
	},
	{
		"node":"88",
		"title":"Node 88",
		"description":"Variation: 0<br>Gene: 2<br>Gene (inferred): 2<br><br>Compartment: Cytosol<br>Reactions: ACACBa",
		"coordinates": {"x":"565","y":"372"}
	},
	{
		"node":"89",
		"title":"Node 89",
		"description":"Variation: 0<br>Gene: 2<br>Gene (inferred): 2<br><br>Compartment: Cytosol<br>Reactions: SHMT1",
		"coordinates": {"x":"381","y":"433"}
	},
	{
		"node":"90",
		"title":"Node 90",
		"description":"Variation: 0<br>Gene: 20<br>Gene (inferred): 20<br><br>Compartment: Cytosol<br>Reactions: PBEF1",
		"coordinates": {"x":"672","y":"548"}
	},
	{
		"node":"91",
		"title":"Node 91",
		"description":"Variation: 0<br>Gene: 1<br>Gene (inferred): 1<br><br>Compartment: Cytosol<br>Reactions: AKT1b, PIK3CA, PIK3CG",
		"coordinates": {"x":"686","y":"319"}
	},
	{
		"node":"92",
		"title":"Node 92",
		"description":"Variation: 0<br>Gene: 1<br>Gene (inferred): 1<br><br>Compartment: Cytosol<br>Reactions: NT51, NT511, NT512, NT513, NT514, NT52, NT53, NT54, NT55, NT56, NT57, NT58, NT59",
		"coordinates": {"x":"449","y":"301"}
	},
	{
		"node":"93",
		"title":"Node 93",
		"description":"Variation: 0<br>Gene: 1<br>Gene (inferred): 1<br><br>Compartment: Cytosol<br>Reactions: ALLC",
		"coordinates": {"x":"384","y":"397"}
	},
	{
		"node":"94",
		"title":"Node 94",
		"description":"Variation: 0<br>Gene: 2<br>Gene (inferred): 2<br><br>Compartment: Cytosol<br>Reactions: RRM1, RRM1a, RRM2a, RRM2b",
		"coordinates": {"x":"427","y":"272"}
	},
	{
		"node":"95",
		"title":"Node 95",
		"description":"Variation: 0<br>Gene: 1<br>Gene (inferred): 1<br><br>Compartment: Mitochondria<br>Reactions: DLD1, DLD2, DLD3",
		"coordinates": {"x":"231","y":"566"}
	},
	{
		"node":"96",
		"title":"Node 96",
		"description":"Variation: 0<br>Gene: 1<br>Gene (inferred): 1<br><br>Compartment: Cytosol<br>Reactions: TPO1, TPO2, TPO3, TPO4",
		"coordinates": {"x":"203","y":"298"}
	},
	{
		"node":"97",
		"title":"Node 97",
		"description":"Variation: 0<br>Gene: 1<br>Gene (inferred): 1<br><br>Compartment: Cytosol<br>Reactions: GLK",
		"coordinates": {"x":"660","y":"358"}
	},
	{
		"node":"98",
		"title":"Node 98",
		"description":"Variation: 0<br>Gene: 1<br>Gene (inferred): 1<br><br>Compartment: Cytosol<br>Reactions: ASPA, ASPAa",
		"coordinates": {"x":"283","y":"288"}
	},
	{
		"node":"99",
		"title":"Node 99",
		"description":"Variation: 0<br>Gene: 1<br>Gene (inferred): 1<br><br>Compartment: Cytosol<br>Reactions: AANAT",
		"coordinates": {"x":"483","y":"625"}
	},
	{
		"node":"100",
		"title":"Node 100",
		"description":"Variation: 0<br>Gene: 1<br>Gene (inferred): 1<br><br>Compartment: Cytosol<br>Reactions: NOS11, NOS12, NOS13",
		"coordinates": {"x":"206","y":"399"}
	},
	{
		"node":"101",
		"title":"Node 101",
		"description":"Variation: 0<br>Gene: 1<br>Gene (inferred): 1<br><br>Compartment: Mitochondria<br>Reactions: PLD, PLD1, PLD1a",
		"coordinates": {"x":"331","y":"680"}
	},
	{
		"node":"102",
		"title":"Node 102",
		"description":"Variation: 0<br>Gene: 1<br>Gene (inferred): 1<br><br>Compartment: Cytosol<br>Reactions: PFAS",
		"coordinates": {"x":"569","y":"426"}
	},
	{
		"node":"103",
		"title":"Node 103",
		"description":"Variation: 0<br>Gene: 1<br>Gene (inferred): 1<br><br>Compartment: Cytosol<br>Reactions: ACLY",
		"coordinates": {"x":"474","y":"645"}
	},
	{
		"node":"104",
		"title":"Node 104",
		"description":"Variation: 0<br>Gene: 3<br>Gene (inferred): 3<br><br>Compartment: Cytosol<br>Reactions: GSTZ1",
		"coordinates": {"x":"857","y":"499"}
	},
	{
		"node":"105",
		"title":"Node 105",
		"description":"Variation: 0<br>Gene: 1<br>Gene (inferred): 1<br><br>Compartment: Mitochondria<br>Reactions: FTHFL, MTHFD1, MTHFD2a",
		"coordinates": {"x":"431","y":"506"}
	},
	{
		"node":"106",
		"title":"Node 106",
		"description":"Variation: 0<br>Gene: 1<br>Gene (inferred): 1<br><br>Compartment: Cytosol<br>Reactions: ENTPD5",
		"coordinates": {"x":"509","y":"248"}
	},
	{
		"node":"107",
		"title":"Node 107",
		"description":"Variation: 0<br>Gene: 1<br>Gene (inferred): 1<br><br>Compartment: Cytosol<br>Reactions: MMSDH",
		"coordinates": {"x":"340","y":"511"}
	},
	{
		"node":"108",
		"title":"Node 108",
		"description":"Variation: 0<br>Gene: 1<br>Gene (inferred): 1<br><br>Compartment: Cytosol<br>Reactions: WARS",
		"coordinates": {"x":"644","y":"518"}
	},
	{
		"node":"109",
		"title":"Node 109",
		"description":"Variation: 0<br>Gene: 2<br>Gene (inferred): 2<br><br>Compartment: Cytosol<br>Reactions: FDFT1a, FDFT1b, FDFT1c",
		"coordinates": {"x":"344","y":"535"}
	},
	{
		"node":"110",
		"title":"Node 110",
		"description":"Variation: 0<br>Gene: 1<br>Gene (inferred): 1<br><br>Compartment: Cytosol<br>Reactions: MTR",
		"coordinates": {"x":"290","y":"345"}
	},
	{
		"node":"111",
		"title":"Node 111",
		"description":"Variation: 0<br>Gene: 1<br>Gene (inferred): 1<br><br>Compartment: Cytosol<br>Reactions: FBP2",
		"coordinates": {"x":"470","y":"186"}
	},
	{
		"node":"112",
		"title":"Node 112",
		"description":"Variation: 0<br>Gene: 2<br>Gene (inferred): 2<br><br>Compartment: Cytosol<br>Reactions: MGCH",
		"coordinates": {"x":"494","y":"660"}
	},
	{
		"node":"113",
		"title":"Node 113",
		"description":"Variation: 0<br>Gene: 2<br>Gene (inferred): 2<br><br>Compartment: Cytosol<br>Reactions: SPTLC1",
		"coordinates": {"x":"461","y":"606"}
	},
	{
		"node":"114",
		"title":"Node 114",
		"description":"Variation: 0<br>Gene: 1<br>Gene (inferred): 1<br><br>Compartment: Mitochondria<br>Reactions: MCCC1, MCCC1a",
		"coordinates": {"x":"451","y":"501"}
	},
	{
		"node":"115",
		"title":"Node 115",
		"description":"Variation: 0<br>Gene: 2<br>Gene (inferred): 2<br><br>Compartment: Cytosol<br>Reactions: FUT42, HEXA1, HEXA2",
		"coordinates": {"x":"606","y":"79"}
	},
	{
		"node":"116",
		"title":"Node 116",
		"description":"Variation: 0<br>Gene: 1<br>Gene (inferred): 1<br><br>Compartment: Cytosol<br>Reactions: HMGCR",
		"coordinates": {"x":"327","y":"493"}
	},
	{
		"node":"117",
		"title":"Node 117",
		"description":"Variation: 0<br>Gene: 1<br>Gene (inferred): 1<br><br>Compartment: Cytosol<br>Reactions: DHFR1, DHFR2, DHFR3, DHFR4, DHFR5, DHFR6",
		"coordinates": {"x":"236","y":"522"}
	},
	{
		"node":"118",
		"title":"Node 118",
		"description":"Variation: 0<br>Gene: 1<br>Gene (inferred): 1<br><br>Compartment: Mitochondria<br>Reactions: FFB47, FFBM01, FFBM02, FFBM03, FFBM04, FFBM05, FFBM06, FFBM07, FFBM08",
		"coordinates": {"x":"419","y":"681"}
	},
	{
		"node":"119",
		"title":"Node 119",
		"description":"Variation: 0<br>Gene: 1<br>Gene (inferred): 1<br><br>Compartment: Mitochondria<br>Reactions: GDHa, GDHb",
		"coordinates": {"x":"309","y":"621"}
	},
	{
		"node":"120",
		"title":"Node 120",
		"description":"Variation: 0<br>Gene: 3<br>Gene (inferred): 3<br><br>Compartment: Cytosol<br>Reactions: PNP1, PNP10, PNP2, PNP3, PNP4, PNP5, PNP6, PNP7, PNP8, PNP9",
		"coordinates": {"x":"385","y":"329"}
	},
	{
		"node":"121",
		"title":"Node 121",
		"description":"Variation: 0<br>Gene: 1<br>Gene (inferred): 1<br><br>Compartment: Mitochondria<br>Reactions: TDH",
		"coordinates": {"x":"208","y":"605"}
	},
	{
		"node":"122",
		"title":"Node 122",
		"description":"Variation: 0<br>Gene: 1<br>Gene (inferred): 1<br><br>Compartment: Cytosol<br>Reactions: TKT, TKTa",
		"coordinates": {"x":"523","y":"141"}
	},
	{
		"node":"123",
		"title":"Node 123",
		"description":"Variation: 0<br>Gene: 1<br>Gene (inferred): 1<br><br>Compartment: Mitochondria<br>Reactions: SUCLA2a, SUCLA2b, SUCLA2c, SUCLG1, SUCLG2",
		"coordinates": {"x":"459","y":"530"}
	},
	{
		"node":"124",
		"title":"Node 124",
		"description":"Variation: 0<br>Gene: 2<br>Gene (inferred): 2<br><br>Compartment: Cytosol<br>Reactions: RRM1, RRM1a, RRM2b",
		"coordinates": {"x":"623","y":"261"}
	},
	{
		"node":"125",
		"title":"Node 125",
		"description":"Variation: 0<br>Gene: 1<br>Gene (inferred): 1<br><br>Compartment: Cytosol<br>Reactions: DPYS1, DPYS2",
		"coordinates": {"x":"166","y":"268"}
	},
	{
		"node":"126",
		"title":"Node 126",
		"description":"Variation: 0<br>Gene: 1<br>Gene (inferred): 1<br><br>Compartment: Cytosol<br>Reactions: SQLE",
		"coordinates": {"x":"144","y":"477"}
	},
	{
		"node":"127",
		"title":"Node 127",
		"description":"Variation: 0<br>Gene: 1<br>Gene (inferred): 1<br><br>Compartment: Cytosol<br>Reactions: ADSLa, ADSLb",
		"coordinates": {"x":"705","y":"543"}
	},
	{
		"node":"128",
		"title":"Node 128",
		"description":"Variation: 0<br>Gene: 1<br>Gene (inferred): 1<br><br>Compartment: Cytosol<br>Reactions: PMM2",
		"coordinates": {"x":"545","y":"101"}
	},
	{
		"node":"129",
		"title":"Node 129",
		"description":"Variation: 0<br>Gene: 2<br>Gene (inferred): 2<br><br>Compartment: Cytosol<br>Reactions: SGL5",
		"coordinates": {"x":"539","y":"623"}
	},
	{
		"node":"130",
		"title":"Node 130",
		"description":"Variation: 0<br>Gene: 2<br>Gene (inferred): 2<br><br>Compartment: Cytosol<br>Reactions: OPLAH",
		"coordinates": {"x":"472","y":"358"}
	},
	{
		"node":"131",
		"title":"Node 131",
		"description":"Variation: 0<br>Gene: 3<br>Gene (inferred): 3<br><br>Compartment: Cytosol<br>Reactions: TSTA3",
		"coordinates": {"x":"194","y":"521"}
	},
	{
		"node":"132",
		"title":"Node 132",
		"description":"Variation: 0<br>Gene: 2<br>Gene (inferred): 2<br><br>Compartment: Cytosol<br>Reactions: ECFG1",
		"coordinates": {"x":"481","y":"248"}
	},
	{
		"node":"133",
		"title":"Node 133",
		"description":"Variation: 0<br>Gene: 1<br>Gene (inferred): 1<br><br>Compartment: Cytosol<br>Reactions: GBE1",
		"coordinates": {"x":"503","y":"202"}
	},
	{
		"node":"134",
		"title":"Node 134",
		"description":"Variation: 0<br>Gene: 1<br>Gene (inferred): 1<br><br>Compartment: Mitochondria<br>Reactions: CPO",
		"coordinates": {"x":"418","y":"579"}
	},
	{
		"node":"135",
		"title":"Node 135",
		"description":"Variation: 0<br>Gene: 1<br>Gene (inferred): 1<br><br>Compartment: Cytosol<br>Reactions: UMPS, UMPSa",
		"coordinates": {"x":"648","y":"569"}
	},
	{
		"node":"136",
		"title":"Node 136",
		"description":"Variation: 0<br>Gene: 3<br>Gene (inferred): 3<br><br>Compartment: Mitochondria<br>Reactions: EHHADH1, EHHADH2, EHHADH3, EHHADH4, EHHADH5, EHHADH6, EHHADH7, FFAM09, FFAM11, FFAM18, FFAM19, FFAM20, FFAM21, FFAM22, FFAM23, FFAM25, FFAM26, FFAM27, FFAM28, FFAM30, FFAM31, FFE17, FFE19, FFE22, FFEM17, FFEM19, FFEM22, HADHSC1, HADHSC2, HADHSC3, HADHSC4, HSD17B10",
		"coordinates": {"x":"290","y":"534"}
	},
	{
		"node":"137",
		"title":"Node 137",
		"description":"Variation: 0<br>Gene: 1<br>Gene (inferred): 1<br><br>Compartment: Cytosol<br>Reactions: GARTa, GARTb, GARc",
		"coordinates": {"x":"541","y":"422"}
	},
	{
		"node":"138",
		"title":"Node 138",
		"description":"Variation: 0<br>Gene: 1<br>Gene (inferred): 1<br><br>Compartment: Cytosol<br>Reactions: GDC1",
		"coordinates": {"x":"239","y":"501"}
	},
	{
		"node":"139",
		"title":"Node 139",
		"description":"Variation: 0<br>Gene: 1<br>Gene (inferred): 1<br><br>Compartment: Cytosol<br>Reactions: SOAT1",
		"coordinates": {"x":"513","y":"618"}
	},
	{
		"node":"140",
		"title":"Node 140",
		"description":"Variation: 0<br>Gene: 1<br>Gene (inferred): 1<br><br>Compartment: Mitochondria<br>Reactions: ACY1, NAORNAH",
		"coordinates": {"x":"312","y":"532"}
	},
	{
		"node":"141",
		"title":"Node 141",
		"description":"Variation: 0<br>Gene: 1<br>Gene (inferred): 1<br><br>Compartment: Cytosol<br>Reactions: ACHE",
		"coordinates": {"x":"401","y":"424"}
	},
	{
		"node":"142",
		"title":"Node 142",
		"description":"Variation: 0<br>Gene: 2<br>Gene (inferred): 2<br><br>Compartment: Mitochondria<br>Reactions: PE, PISC",
		"coordinates": {"x":"330","y":"609"}
	},
	{
		"node":"143",
		"title":"Node 143",
		"description":"Variation: 0<br>Gene: 2<br>Gene (inferred): 2<br><br>Compartment: Cytosol<br>Reactions: TPI",
		"coordinates": {"x":"383","y":"155"}
	},
	{
		"node":"144",
		"title":"Node 144",
		"description":"Variation: 0<br>Gene: 1<br>Gene (inferred): 1<br><br>Compartment: Mitochondria<br>Reactions: FFAM02, FFAM34, FFAM35",
		"coordinates": {"x":"422","y":"637"}
	},
	{
		"node":"145",
		"title":"Node 145",
		"description":"Variation: 0<br>Gene: 1<br>Gene (inferred): 1<br><br>Compartment: Mitochondria<br>Reactions: MUT, MUTa",
		"coordinates": {"x":"380","y":"648"}
	},
	{
		"node":"146",
		"title":"Node 146",
		"description":"Variation: 0<br>Gene: 2<br>Gene (inferred): 2<br><br>Compartment: Cytosol<br>Reactions: SULT1C1a",
		"coordinates": {"x":"358","y":"131"}
	},
	{
		"node":"147",
		"title":"Node 147",
		"description":"Variation: 0<br>Gene: 1<br>Gene (inferred): 1<br><br>Compartment: Cytosol<br>Reactions: CBSa, CBSb, HDC",
		"coordinates": {"x":"255","y":"289"}
	},
	{
		"node":"148",
		"title":"Node 148",
		"description":"Variation: 0<br>Gene: 1<br>Gene (inferred): 1<br><br>Compartment: Cytosol<br>Reactions: XDH1, XDH2, XDH3, XDH4",
		"coordinates": {"x":"221","y":"377"}
	},
	{
		"node":"149",
		"title":"Node 149",
		"description":"Variation: 0<br>Gene: 1<br>Gene (inferred): 1<br><br>Compartment: Mitochondria<br>Reactions: FFAM09, FFAM19, FFAM21, FFAM23, FFAM25, FFAM27, FFAM30, FFE17, FFE19, FFE22, FFEM17, FFEM19, FFEM22, HADHSC1, HADHSC2, HADHSC3, HADHSC4, HSD17B10",
		"coordinates": {"x":"285","y":"560"}
	},
	{
		"node":"150",
		"title":"Node 150",
		"description":"Variation: 0<br>Gene: 1<br>Gene (inferred): 1<br><br>Compartment: Cytosol<br>Reactions: IMPA2",
		"coordinates": {"x":"495","y":"224"}
	},
	{
		"node":"151",
		"title":"Node 151",
		"description":"Variation: 0<br>Gene: 1<br>Gene (inferred): 1<br><br>Compartment: Mitochondria<br>Reactions: MOD2",
		"coordinates": {"x":"305","y":"655"}
	},
	{
		"node":"152",
		"title":"Node 152",
		"description":"Variation: 0<br>Gene: 1<br>Gene (inferred): 1<br><br>Compartment: Cytosol<br>Reactions: NARS",
		"coordinates": {"x":"683","y":"461"}
	},
	{
		"node":"153",
		"title":"Node 153",
		"description":"Variation: 0<br>Gene: 2<br>Gene (inferred): 2<br><br>Compartment: Cytosol<br>Reactions: PSA, PSAT1",
		"coordinates": {"x":"517","y":"486"}
	},
	{
		"node":"154",
		"title":"Node 154",
		"description":"Variation: 0<br>Gene: 2<br>Gene (inferred): 2<br><br>Compartment: Mitochondria<br>Reactions: RI5Pa, RI5Pb",
		"coordinates": {"x":"486","y":"537"}
	},
	{
		"node":"155",
		"title":"Node 155",
		"description":"Variation: 0<br>Gene: 1<br>Gene (inferred): 1<br><br>Compartment: Cytosol<br>Reactions: LIPC",
		"coordinates": {"x":"888","y":"331"}
	},
	{
		"node":"156",
		"title":"Node 156",
		"description":"Variation: 0<br>Gene: 1<br>Gene (inferred): 1<br><br>Compartment: Cytosol<br>Reactions: GLDC",
		"coordinates": {"x":"344","y":"442"}
	},
	{
		"node":"157",
		"title":"Node 157",
		"description":"Variation: 0<br>Gene: 4<br>Gene (inferred): 4<br><br>Compartment: Cytosol<br>Reactions: CHK, CHKL",
		"coordinates": {"x":"597","y":"424"}
	},
	{
		"node":"158",
		"title":"Node 158",
		"description":"Variation: 0<br>Gene: 1<br>Gene (inferred): 1<br><br>Compartment: Mitochondria<br>Reactions: PCX",
		"coordinates": {"x":"348","y":"650"}
	},
	{
		"node":"159",
		"title":"Node 159",
		"description":"Variation: 0<br>Gene: 1<br>Gene (inferred): 1<br><br>Compartment: Cytosol<br>Reactions: MINPP1",
		"coordinates": {"x":"307","y":"248"}
	},
	{
		"node":"160",
		"title":"Node 160",
		"description":"Variation: 0<br>Gene: 2<br>Gene (inferred): 2<br><br>Compartment: Cytosol<br>Reactions: PAPSS2",
		"coordinates": {"x":"575","y":"303"}
	},
	{
		"node":"161",
		"title":"Node 161",
		"description":"Variation: 0<br>Gene: 1<br>Gene (inferred): 1<br><br>Compartment: Cytosol<br>Reactions: GPAT1",
		"coordinates": {"x":"635","y":"553"}
	},
	{
		"node":"162",
		"title":"Node 162",
		"description":"Variation: 0<br>Gene: 1<br>Gene (inferred): 1<br><br>Compartment: Mitochondria<br>Reactions: GGSDa, GGSDb, GGSDc, PYCS2",
		"coordinates": {"x":"383","y":"519"}
	},
	{
		"node":"163",
		"title":"Node 163",
		"description":"Variation: 0<br>Gene: 2<br>Gene (inferred): 2<br><br>Compartment: Cytosol<br>Reactions: AOC3a, AOC3d, MAOB1, MAOB10, MAOB11, MAOB2, MAOB3, MAOB4, MAOB5, MAOB6, MAOB7, MAOB8, MAOB9",
		"coordinates": {"x":"195","y":"365"}
	},
	{
		"node":"164",
		"title":"Node 164",
		"description":"Variation: 0<br>Gene: 1<br>Gene (inferred): 1<br><br>Compartment: Cytosol<br>Reactions: PC1",
		"coordinates": {"x":"752","y":"491"}
	},
	{
		"node":"165",
		"title":"Node 165",
		"description":"Variation: 0<br>Gene: 1<br>Gene (inferred): 1<br><br>Compartment: Mitochondria<br>Reactions: P5CRa, P5CRb",
		"coordinates": {"x":"212","y":"580"}
	},
	{
		"node":"166",
		"title":"Node 166",
		"description":"Variation: 0<br>Gene: 1<br>Gene (inferred): 1<br><br>Compartment: Cytosol<br>Reactions: FFB01, FFB02, FFB03, FFB04, FFB05, FFB06, FFB07, FFB08, FFB09, FFB10, FFB11, FFB12, FFB13, FFB14, FFB15, FFB16, FFB17, FFB18, FFB19, FFB20, FFB21, FFB22, FFB23, FFB24, FFB25, FFB26, FFB27, FFB28, FFB29, FFB30, FFB31, FFB32, FFB33, FFB34, FFB35, FFB36, FFB37, FFB47, FFB50, FFB51, FFB52",
		"coordinates": {"x":"303","y":"494"}
	},
	{
		"node":"167",
		"title":"Node 167",
		"description":"Variation: 0<br>Gene: 1<br>Gene (inferred): 1<br><br>Compartment: Mitochondria<br>Reactions: CYS1, CYS2, GOT11, GOT12, GOT13, GOT14, GOT15, GOT17, GOT24, POAT",
		"coordinates": {"x":"371","y":"571"}
	},
	{
		"node":"168",
		"title":"Node 168",
		"description":"Variation: 0<br>Gene: 3<br>Gene (inferred): 3<br><br>Compartment: Cytosol<br>Reactions: ALAS1, ALAVS, ALAVSa",
		"coordinates": {"x":"450","y":"622"}
	},
	{
		"node":"169",
		"title":"Node 169",
		"description":"Variation: 0<br>Gene: 2<br>Gene (inferred): 2<br><br>Compartment: Cytosol<br>Reactions: SAT",
		"coordinates": {"x":"511","y":"652"}
	},
	{
		"node":"170",
		"title":"Node 170",
		"description":"Variation: 0<br>Gene: 2<br>Gene (inferred): 2<br><br>Compartment: Mitochondria<br>Reactions: SHMT1a, SHMT2",
		"coordinates": {"x":"429","y":"559"}
	},
	{
		"node":"171",
		"title":"Node 171",
		"description":"Variation: 0<br>Gene: 1<br>Gene (inferred): 1<br><br>Compartment: Cytosol<br>Reactions: GCN5L22, NEU2, SGL2",
		"coordinates": {"x":"544","y":"525"}
	},
	{
		"node":"172",
		"title":"Node 172",
		"description":"Variation: 0<br>Gene: 1<br>Gene (inferred): 1<br><br>Compartment: Mitochondria<br>Reactions: FFEM10, FFEM11, FFEM12, FFEM13, FFEM14, FFEM15, FFEM18, FFEM20, FFEM23",
		"coordinates": {"x":"291","y":"632"}
	},
	{
		"node":"173",
		"title":"Node 173",
		"description":"Variation: 0<br>Gene: 1<br>Gene (inferred): 1<br><br>Compartment: Cytosol<br>Reactions: PSS2",
		"coordinates": {"x":"400","y":"313"}
	},
	{
		"node":"174",
		"title":"Node 174",
		"description":"Variation: 0<br>Gene: 1<br>Gene (inferred): 1<br><br>Compartment: Cytosol<br>Reactions: ASL",
		"coordinates": {"x":"765","y":"480"}
	},
	{
		"node":"175",
		"title":"Node 175",
		"description":"Variation: 0<br>Gene: 1<br>Gene (inferred): 1<br><br>Compartment: Cytosol<br>Reactions: GUSBa, GUSBb",
		"coordinates": {"x":"217","y":"346"}
	},
	{
		"node":"176",
		"title":"Node 176",
		"description":"Variation: 0<br>Gene: 1<br>Gene (inferred): 1<br><br>Compartment: Cytosol<br>Reactions: CLYBL",
		"coordinates": {"x":"416","y":"413"}
	},
	{
		"node":"177",
		"title":"Node 177",
		"description":"Variation: 0<br>Gene: 1<br>Gene (inferred): 1<br><br>Compartment: Cytosol<br>Reactions: GAA, GAAa, GAAb, GAAc",
		"coordinates": {"x":"239","y":"242"}
	},
	{
		"node":"178",
		"title":"Node 178",
		"description":"Variation: 0<br>Gene: 2<br>Gene (inferred): 2<br><br>Compartment: Cytosol<br>Reactions: HPRT1, HPRT2, HPRT3, HPRT4",
		"coordinates": {"x":"620","y":"518"}
	},
	{
		"node":"179",
		"title":"Node 179",
		"description":"Variation: 0<br>Gene: 1<br>Gene (inferred): 1<br><br>Compartment: Cytosol<br>Reactions: RPPK",
		"coordinates": {"x":"634","y":"385"}
	},
	{
		"node":"180",
		"title":"Node 180",
		"description":"Variation: 0<br>Gene: 1<br>Gene (inferred): 1<br><br>Compartment: Cytosol<br>Reactions: FFE10, FFE11, FFE12, FFE13, FFE14, FFE15, FFE18, FFE20, FFE23",
		"coordinates": {"x":"260","y":"436"}
	},
	{
		"node":"181",
		"title":"Node 181",
		"description":"Variation: 0<br>Gene: 1<br>Gene (inferred): 1<br><br>Compartment: Cytosol<br>Reactions: AI197390b, TYMS",
		"coordinates": {"x":"538","y":"391"}
	},
	{
		"node":"182",
		"title":"Node 182",
		"description":"Variation: 0<br>Gene: 4<br>Gene (inferred): 4<br><br>Compartment: Cytosol<br>Reactions: NUDT5a, NUDT5b, NUDT5c, NUDT5d",
		"coordinates": {"x":"476","y":"325"}
	},
	{
		"node":"183",
		"title":"Node 183",
		"description":"Variation: 0<br>Gene: 1<br>Gene (inferred): 1<br><br>Compartment: Cytosol<br>Reactions: HK11, HK12, HK13, HK2",
		"coordinates": {"x":"564","y":"283"}
	},
	{
		"node":"184",
		"title":"Node 184",
		"description":"Variation: 0<br>Gene: 1<br>Gene (inferred): 1<br><br>Compartment: Cytosol<br>Reactions: IDH1a, IDH1b",
		"coordinates": {"x":"257","y":"555"}
	},
	{
		"node":"185",
		"title":"Node 185",
		"description":"Variation: 0<br>Gene: 1<br>Gene (inferred): 1<br><br>Compartment: Mitochondria<br>Reactions: CPS1a, CPS1b",
		"coordinates": {"x":"400","y":"503"}
	},
	{
		"node":"186",
		"title":"Node 186",
		"description":"Variation: 0<br>Gene: 2<br>Gene (inferred): 2<br><br>Compartment: Cytosol<br>Reactions: FFAM03, FFAM12, FFAM14, FFAM16, FFAM32, FFAM33",
		"coordinates": {"x":"357","y":"506"}
	},
	{
		"node":"187",
		"title":"Node 187",
		"description":"Variation: 0<br>Gene: 1<br>Gene (inferred): 1<br><br>Compartment: Cytosol<br>Reactions: RPE",
		"coordinates": {"x":"404","y":"147"}
	},
	{
		"node":"188",
		"title":"Node 188",
		"description":"Variation: 0<br>Gene: 1<br>Gene (inferred): 1<br><br>Compartment: Cytosol<br>Reactions: INPP1a, INPP1b",
		"coordinates": {"x":"455","y":"207"}
	},
	{
		"node":"189",
		"title":"Node 189",
		"description":"Variation: 0<br>Gene: 1<br>Gene (inferred): 1<br><br>Compartment: Cytosol<br>Reactions: GLNASE",
		"coordinates": {"x":"440","y":"469"}
	},
	{
		"node":"190",
		"title":"Node 190",
		"description":"Variation: 0<br>Gene: 3<br>Gene (inferred): 3<br><br>Compartment: Cytosol<br>Reactions: PURH, PURHa",
		"coordinates": {"x":"561","y":"462"}
	},
	{
		"node":"191",
		"title":"Node 191",
		"description":"Variation: 0<br>Gene: 1<br>Gene (inferred): 1<br><br>Compartment: Cytosol<br>Reactions: FARSLB",
		"coordinates": {"x":"643","y":"453"}
	},
	{
		"node":"192",
		"title":"Node 192",
		"description":"Variation: 0<br>Gene: 1<br>Gene (inferred): 1<br><br>Compartment: Cytosol<br>Reactions: AKP2, ALP5",
		"coordinates": {"x":"431","y":"213"}
	},
	{
		"node":"193",
		"title":"Node 193",
		"description":"Variation: 0<br>Gene: 1<br>Gene (inferred): 1<br><br>Compartment: Mitochondria<br>Reactions: AGXTa, AGXTb",
		"coordinates": {"x":"367","y":"534"}
	},
	{
		"node":"194",
		"title":"Node 194",
		"description":"Variation: 0<br>Gene: 1<br>Gene (inferred): 1<br><br>Compartment: Cytosol<br>Reactions: TMK, TMKa",
		"coordinates": {"x":"639","y":"290"}
	},
	{
		"node":"195",
		"title":"Node 195",
		"description":"Variation: 0<br>Gene: 1<br>Gene (inferred): 1<br><br>Compartment: Cytosol<br>Reactions: ACMSC",
		"coordinates": {"x":"365","y":"486"}
	},
	{
		"node":"196",
		"title":"Node 196",
		"description":"Variation: 0<br>Gene: 1<br>Gene (inferred): 1<br><br>Compartment: Cytosol<br>Reactions: ANTRNA, DARSa, DARSb",
		"coordinates": {"x":"625","y":"431"}
	},
	{
		"node":"197",
		"title":"Node 197",
		"description":"Variation: 0<br>Gene: 6<br>Gene (inferred): 6<br><br>Compartment: Cytosol<br>Reactions: CHIT1",
		"coordinates": {"x":"250","y":"195"}
	},
	{
		"node":"198",
		"title":"Node 198",
		"description":"Variation: 0<br>Gene: 1<br>Gene (inferred): 1<br><br>Compartment: Cytosol<br>Reactions: GLNS",
		"coordinates": {"x":"488","y":"393"}
	},
	{
		"node":"199",
		"title":"Node 199",
		"description":"Variation: 0<br>Gene: 1<br>Gene (inferred): 1<br><br>Compartment: Mitochondria<br>Reactions: FHb, Fha",
		"coordinates": {"x":"521","y":"707"}
	},
	{
		"node":"200",
		"title":"Node 200",
		"description":"Variation: 0<br>Gene: 1<br>Gene (inferred): 1<br><br>Compartment: Cytosol<br>Reactions: UCK21, UCK22, UCK23, UCK24, UCK25, UCK26, UCK27, UCK28, UCK29",
		"coordinates": {"x":"602","y":"312"}
	},
	{
		"node":"201",
		"title":"Node 201",
		"description":"Variation: 0<br>Gene: 8<br>Gene (inferred): 8<br><br>Compartment: Cytosol<br>Reactions: NME21, NME22, NME23, NME24, NME25, NME26, NME27, NME28, NME29, NME7b, NME7c, NMEa",
		"coordinates": {"x":"613","y":"335"}
	},
	{
		"node":"202",
		"title":"Node 202",
		"description":"Variation: 0<br>Gene: 1<br>Gene (inferred): 1<br><br>Compartment: Cytosol<br>Reactions: EPRS",
		"coordinates": {"x":"606","y":"476"}
	},
	{
		"node":"203",
		"title":"Node 203",
		"description":"Variation: 0<br>Gene: 1<br>Gene (inferred): 1<br><br>Compartment: Cytosol<br>Reactions: BPNT1, HPG22",
		"coordinates": {"x":"394","y":"255"}
	},
	{
		"node":"204",
		"title":"Node 204",
		"description":"Variation: 0<br>Gene: 1<br>Gene (inferred): 1<br><br>Compartment: Cytosol<br>Reactions: UAP1",
		"coordinates": {"x":"733","y":"478"}
	},
	{
		"node":"205",
		"title":"Node 205",
		"description":"Variation: 0<br>Gene: 1<br>Gene (inferred): 1<br><br>Compartment: Cytosol<br>Reactions: ADH1a, ADH1c, ADH2a, ADH3a, ADH7a, ADH7c, ADH7g, ADH7h, ADH7i, ADH7j, ADH7k, AHD2c, AHD2d, AHD2e, AOX1a",
		"coordinates": {"x":"229","y":"480"}
	},
	{
		"node":"206",
		"title":"Node 206",
		"description":"Variation: 0<br>Gene: 4<br>Gene (inferred): 4<br><br>Compartment: Cytosol<br>Reactions: GAD1, GAD2",
		"coordinates": {"x":"535","y":"479"}
	},
	{
		"node":"207",
		"title":"Node 207",
		"description":"Variation: 0<br>Gene: 1<br>Gene (inferred): 1<br><br>Compartment: Cytosol<br>Reactions: GLYA",
		"coordinates": {"x":"558","y":"494"}
	},
	{
		"node":"208",
		"title":"Node 208",
		"description":"Variation: 0<br>Gene: 1<br>Gene (inferred): 1<br><br>Compartment: Cytosol<br>Reactions: CELa, CELb, LIPC",
		"coordinates": {"x":"570","y":"619"}
	},
	{
		"node":"209",
		"title":"Node 209",
		"description":"Variation: 0<br>Gene: 1<br>Gene (inferred): 1<br><br>Compartment: Mitochondria<br>Reactions: CRAT, CRATa",
		"coordinates": {"x":"438","y":"662"}
	},
	{
		"node":"210",
		"title":"Node 210",
		"description":"Variation: 0<br>Gene: 1<br>Gene (inferred): 1<br><br>Compartment: Cytosol<br>Reactions: KYNUa, KYNUb, KYNUc",
		"coordinates": {"x":"225","y":"272"}
	},
	{
		"node":"211",
		"title":"Node 211",
		"description":"Variation: 0<br>Gene: 1<br>Gene (inferred): 1<br><br>Compartment: Cytosol<br>Reactions: HNMT",
		"coordinates": {"x":"216","y":"99"}
	},
	{
		"node":"212",
		"title":"Node 212",
		"description":"Variation: 0<br>Gene: 2<br>Gene (inferred): 2<br><br>Compartment: Cytosol<br>Reactions: CAS1, CAT",
		"coordinates": {"x":"134","y":"318"}
	},
	{
		"node":"213",
		"title":"Node 213",
		"description":"Variation: 0<br>Gene: 2<br>Gene (inferred): 2<br><br>Compartment: Cytosol<br>Reactions: DUTP",
		"coordinates": {"x":"760","y":"433"}
	},
	{
		"node":"214",
		"title":"Node 214",
		"description":"Variation: 0<br>Gene: 1<br>Gene (inferred): 1<br><br>Compartment: Cytosol<br>Reactions: GRHPR, HAO1",
		"coordinates": {"x":"136","y":"512"}
	},
	{
		"node":"215",
		"title":"Node 215",
		"description":"Variation: 0<br>Gene: 1<br>Gene (inferred): 1<br><br>Compartment: Cytosol<br>Reactions: ITPKA",
		"coordinates": {"x":"655","y":"303"}
	},
	{
		"node":"216",
		"title":"Node 216",
		"description":"Variation: 0<br>Gene: 1<br>Gene (inferred): 1<br><br>Compartment: Mitochondria<br>Reactions: IDH3G",
		"coordinates": {"x":"272","y":"641"}
	},
	{
		"node":"217",
		"title":"Node 217",
		"description":"Variation: 0<br>Gene: 1<br>Gene (inferred): 1<br><br>Compartment: Cytosol<br>Reactions: ACAS1a, ACAS1b, ACAS1c, ACAS1d",
		"coordinates": {"x":"562","y":"550"}
	},
	{
		"node":"218",
		"title":"Node 218",
		"description":"Variation: 0<br>Gene: 1<br>Gene (inferred): 1<br><br>Compartment: Cytosol<br>Reactions: IMPA1, IMPA1a",
		"coordinates": {"x":"479","y":"205"}
	},
	{
		"node":"219",
		"title":"Node 219",
		"description":"Variation: 0<br>Gene: 1<br>Gene (inferred): 1<br><br>Compartment: Cytosol<br>Reactions: GSS",
		"coordinates": {"x":"520","y":"341"}
	},
	{
		"node":"220",
		"title":"Node 220",
		"description":"Variation: 0<br>Gene: 1<br>Gene (inferred): 1<br><br>Compartment: Cytosol<br>Reactions: AKT1b, PIK3CA",
		"coordinates": {"x":"660","y":"339"}
	},
	{
		"node":"221",
		"title":"Node 221",
		"description":"Variation: 0<br>Gene: 1<br>Gene (inferred): 1<br><br>Compartment: Cytosol<br>Reactions: GMPS",
		"coordinates": {"x":"574","y":"481"}
	},
	{
		"node":"222",
		"title":"Node 222",
		"description":"Variation: 0<br>Gene: 1<br>Gene (inferred): 1<br><br>Compartment: Cytosol<br>Reactions: AHCY",
		"coordinates": {"x":"278","y":"76"}
	},
	{
		"node":"223",
		"title":"Node 223",
		"description":"Variation: 0<br>Gene: 6<br>Gene (inferred): 6<br><br>Compartment: Cytosol<br>Reactions: CHOL1",
		"coordinates": {"x":"661","y":"397"}
	},
	{
		"node":"224",
		"title":"Node 224",
		"description":"Variation: 0<br>Gene: 2<br>Gene (inferred): 2<br><br>Compartment: Mitochondria<br>Reactions: FFAM09, FFAM19, FFAM21, FFAM23, FFAM25, FFAM27, FFAM30, FFE17, FFE19, FFE22, FFEM17, FFEM19, FFEM22, HADHSC1, HADHSC2, HADHSC3, HADHSC4, HADHSC5, HSD17B10",
		"coordinates": {"x":"269","y":"572"}
	},
	{
		"node":"225",
		"title":"Node 225",
		"description":"Variation: 0<br>Gene: 1<br>Gene (inferred): 1<br><br>Compartment: Cytosol<br>Reactions: PAPSS1",
		"coordinates": {"x":"677","y":"496"}
	},
	{
		"node":"226",
		"title":"Node 226",
		"description":"Variation: 0<br>Gene: 1<br>Gene (inferred): 1<br><br>Compartment: Cytosol<br>Reactions: THRTRNA",
		"coordinates": {"x":"706","y":"464"}
	},
	{
		"node":"227",
		"title":"Node 227",
		"description":"Variation: 0<br>Gene: 3<br>Gene (inferred): 3<br><br>Compartment: Cytosol<br>Reactions: ADH1, ADH1b, ADH5a, SGL10, SGL7",
		"coordinates": {"x":"158","y":"497"}
	},
	{
		"node":"228",
		"title":"Node 228",
		"description":"Variation: 0<br>Gene: 1<br>Gene (inferred): 1<br><br>Compartment: Cytosol<br>Reactions: CTHa, CTHb, CTHc",
		"coordinates": {"x":"275","y":"316"}
	},
	{
		"node":"229",
		"title":"Node 229",
		"description":"Variation: 0<br>Gene: 1<br>Gene (inferred): 1<br><br>Compartment: Cytosol<br>Reactions: CYP7A1",
		"coordinates": {"x":"164","y":"569"}
	},
	{
		"node":"230",
		"title":"Node 230",
		"description":"Variation: 0<br>Gene: 1<br>Gene (inferred): 1<br><br>Compartment: Cytosol<br>Reactions: COQ3",
		"coordinates": {"x":"305","y":"126"}
	},
	{
		"node":"231",
		"title":"Node 231",
		"description":"Variation: 0<br>Gene: 1<br>Gene (inferred): 1<br><br>Compartment: Cytosol<br>Reactions: NANSa",
		"coordinates": {"x":"335","y":"238"}
	},
	{
		"node":"232",
		"title":"Node 232",
		"description":"Variation: 0<br>Gene: 1<br>Gene (inferred): 1<br><br>Compartment: Cytosol<br>Reactions: DGAT1",
		"coordinates": {"x":"620","y":"179"}
	},
	{
		"node":"233",
		"title":"Node 233",
		"description":"Variation: 0<br>Gene: 1<br>Gene (inferred): 1<br><br>Compartment: Cytosol<br>Reactions: ACO1a, ACO1b, ACO1c",
		"coordinates": {"x":"197","y":"272"}
	},
	{
		"node":"234",
		"title":"Node 234",
		"description":"Variation: 0<br>Gene: 2<br>Gene (inferred): 2<br><br>Compartment: Cytosol<br>Reactions: GGTBa",
		"coordinates": {"x":"572","y":"152"}
	},
	{
		"node":"235",
		"title":"Node 235",
		"description":"Variation: 0<br>Gene: 3<br>Gene (inferred): 3<br><br>Compartment: Cytosol<br>Reactions: NUDT2a, NUDT2b",
		"coordinates": {"x":"651","y":"254"}
	},
	{
		"node":"236",
		"title":"Node 236",
		"description":"Variation: 0<br>Gene: 1<br>Gene (inferred): 1<br><br>Compartment: Mitochondria<br>Reactions: AK1a, AK1b, AK2a, AK2b, AK3L1, AK4, AK5a, AK5b, AK5c, AKL3La, AKL3Lb",
		"coordinates": {"x":"488","y":"486"}
	},
	{
		"node":"237",
		"title":"Node 237",
		"description":"Variation: 0<br>Gene: 1<br>Gene (inferred): 1<br><br>Compartment: Cytosol<br>Reactions: CTPS, CTPSa",
		"coordinates": {"x":"515","y":"392"}
	},
	{
		"node":"238",
		"title":"Node 238",
		"description":"Variation: 0<br>Gene: 2<br>Gene (inferred): 2<br><br>Compartment: Cytosol<br>Reactions: PPCSa, PPCSb",
		"coordinates": {"x":"591","y":"360"}
	},
	{
		"node":"239",
		"title":"Node 239",
		"description":"Variation: 0<br>Gene: 1<br>Gene (inferred): 1<br><br>Compartment: Cytosol<br>Reactions: GALE",
		"coordinates": {"x":"573","y":"175"}
	},
	{
		"node":"240",
		"title":"Node 240",
		"description":"Variation: 0<br>Gene: 1<br>Gene (inferred): 1<br><br>Compartment: Mitochondria<br>Reactions: HMGCLa, HMGCLb",
		"coordinates": {"x":"476","y":"701"}
	},
	{
		"node":"241",
		"title":"Node 241",
		"description":"Variation: 0<br>Gene: 1<br>Gene (inferred): 1<br><br>Compartment: Cytosol<br>Reactions: UROD, URODa",
		"coordinates": {"x":"207","y":"420"}
	},
	{
		"node":"242",
		"title":"Node 242",
		"description":"Variation: 0<br>Gene: 1<br>Gene (inferred): 1<br><br>Compartment: Cytosol<br>Reactions: AKR1A4a, AKR1A4c, AKR1A4d",
		"coordinates": {"x":"198","y":"539"}
	},
	{
		"node":"243",
		"title":"Node 243",
		"description":"Variation: 0<br>Gene: 1<br>Gene (inferred): 1<br><br>Compartment: Cytosol<br>Reactions: UCKa, UCKb, UCKc",
		"coordinates": {"x":"626","y":"311"}
	},
	{
		"node":"244",
		"title":"Node 244",
		"description":"Variation: 0<br>Gene: 1<br>Gene (inferred): 1<br><br>Compartment: Cytosol<br>Reactions: ADH4a, ADH4b, ADH4c, ADH4d, ADH4e, ADH4f, ADH4g, ADH4h, ADH4i, ADH4j",
		"coordinates": {"x":"257","y":"464"}
	},
	{
		"node":"245",
		"title":"Node 245",
		"description":"Variation: 0<br>Gene: 1<br>Gene (inferred): 1<br><br>Compartment: Cytosol<br>Reactions: ADC",
		"coordinates": {"x":"395","y":"409"}
	},
	{
		"node":"246",
		"title":"Node 246",
		"description":"Variation: 0<br>Gene: 1<br>Gene (inferred): 1<br><br>Compartment: Mitochondria<br>Reactions: AK1a, AK1b, AK2a, AK2b, AK4, AK5a, AK5b, AK5c",
		"coordinates": {"x":"483","y":"515"}
	},
	{
		"node":"247",
		"title":"Node 247",
		"description":"Variation: 0<br>Gene: 1<br>Gene (inferred): 1<br><br>Compartment: Cytosol<br>Reactions: YARS",
		"coordinates": {"x":"616","y":"451"}
	},
	{
		"node":"248",
		"title":"Node 248",
		"description":"Variation: 0<br>Gene: 1<br>Gene (inferred): 1<br><br>Compartment: Mitochondria<br>Reactions: FFE03, FFE04, FFE06, FFE08, FFE24, FFE25, FFEM03, FFEM04, FFEM06, FFEM08, FFEM24, FFEM25",
		"coordinates": {"x":"306","y":"561"}
	},
	{
		"node":"249",
		"title":"Node 249",
		"description":"Variation: 0<br>Gene: 1<br>Gene (inferred): 1<br><br>Compartment: Cytosol<br>Reactions: PGD",
		"coordinates": {"x":"239","y":"544"}
	},
	{
		"node":"250",
		"title":"Node 250",
		"description":"Variation: 0<br>Gene: 1<br>Gene (inferred): 1<br><br>Compartment: Cytosol<br>Reactions: PGLS",
		"coordinates": {"x":"290","y":"392"}
	},
	{
		"node":"251",
		"title":"Node 251",
		"description":"Variation: 0<br>Gene: 1<br>Gene (inferred): 1<br><br>Compartment: Cytosol<br>Reactions: NMNAT2",
		"coordinates": {"x":"536","y":"500"}
	},
	{
		"node":"252",
		"title":"Node 252",
		"description":"Variation: 0<br>Gene: 1<br>Gene (inferred): 1<br><br>Compartment: Cytosol<br>Reactions: MTHFR",
		"coordinates": {"x":"177","y":"533"}
	},
	{
		"node":"253",
		"title":"Node 253",
		"description":"Variation: 0<br>Gene: 1<br>Gene (inferred): 1<br><br>Compartment: Cytosol<br>Reactions: NADK",
		"coordinates": {"x":"457","y":"430"}
	},
	{
		"node":"254",
		"title":"Node 254",
		"description":"Variation: 0<br>Gene: 3<br>Gene (inferred): 3<br><br>Compartment: Cytosol<br>Reactions: BST1",
		"coordinates": {"x":"144","y":"385"}
	},
	{
		"node":"255",
		"title":"Node 255",
		"description":"Variation: 0<br>Gene: 1<br>Gene (inferred): 1<br><br>Compartment: Cytosol<br>Reactions: CD38",
		"coordinates": {"x":"201","y":"484"}
	},
	{
		"node":"256",
		"title":"Node 256",
		"description":"Variation: 0<br>Gene: 1<br>Gene (inferred): 1<br><br>Compartment: Cytosol<br>Reactions: RBKS, RBKS1",
		"coordinates": {"x":"620","y":"361"}
	},
	{
		"node":"257",
		"title":"Node 257",
		"description":"Variation: 0<br>Gene: 5<br>Gene (inferred): 5<br><br>Compartment: Cytosol<br>Reactions: PGM2a, PGM2b",
		"coordinates": {"x":"499","y":"140"}
	},
	{
		"node":"258",
		"title":"Node 258",
		"description":"Variation: 0<br>Gene: 1<br>Gene (inferred): 1<br><br>Compartment: Cytosol<br>Reactions: UGDH",
		"coordinates": {"x":"257","y":"491"}
	},
	{
		"node":"259",
		"title":"Node 259",
		"description":"Variation: 0<br>Gene: 1<br>Gene (inferred): 1<br><br>Compartment: Cytosol<br>Reactions: GNPI",
		"coordinates": {"x":"393","y":"283"}
	},
	{
		"node":"260",
		"title":"Node 260",
		"description":"Variation: 0<br>Gene: 1<br>Gene (inferred): 1<br><br>Compartment: Cytosol<br>Reactions: PRPS2",
		"coordinates": {"x":"621","y":"573"}
	},
	{
		"node":"261",
		"title":"Node 261",
		"description":"Variation: 0<br>Gene: 1<br>Gene (inferred): 1<br><br>Compartment: Cytosol<br>Reactions: PAICS, PAICSa",
		"coordinates": {"x":"513","y":"367"}
	},
	{
		"node":"262",
		"title":"Node 262",
		"description":"Variation: 0<br>Gene: 1<br>Gene (inferred): 1<br><br>Compartment: Cytosol<br>Reactions: STE",
		"coordinates": {"x":"395","y":"78"}
	},
	{
		"node":"263",
		"title":"Node 263",
		"description":"Variation: 0<br>Gene: 1<br>Gene (inferred): 1<br><br>Compartment: Cytosol<br>Reactions: CDS1",
		"coordinates": {"x":"724","y":"522"}
	},
	{
		"node":"264",
		"title":"Node 264",
		"description":"Variation: 0<br>Gene: 1<br>Gene (inferred): 1<br><br>Compartment: Cytosol<br>Reactions: DCKa, DCKb",
		"coordinates": {"x":"608","y":"384"}
	},
	{
		"node":"265",
		"title":"Node 265",
		"description":"Variation: 0<br>Gene: 1<br>Gene (inferred): 1<br><br>Compartment: Cytosol<br>Reactions: PSP",
		"coordinates": {"x":"460","y":"263"}
	},
	{
		"node":"266",
		"title":"Node 266",
		"description":"Variation: 0<br>Gene: 1<br>Gene (inferred): 1<br><br>Compartment: Mitochondria<br>Reactions: ADH2b, ADH3p, ADH5, ADH7b, ADH7d, ADH7e, ADH7f, ADHa, ADHb, AHD5c, AHD5d",
		"coordinates": {"x":"319","y":"644"}
	},
	{
		"node":"267",
		"title":"Node 267",
		"description":"Variation: 0<br>Gene: 2<br>Gene (inferred): 2<br><br>Compartment: Cytosol<br>Reactions: AACS",
		"coordinates": {"x":"597","y":"553"}
	},
	{
		"node":"268",
		"title":"Node 268",
		"description":"Variation: 0<br>Gene: 4<br>Gene (inferred): 4<br><br>Compartment: Cytosol<br>Reactions: PLA2G1B",
		"coordinates": {"x":"84","y":"515"}
	},
	{
		"node":"269",
		"title":"Node 269",
		"description":"Variation: 0<br>Gene: 1<br>Gene (inferred): 1<br><br>Compartment: Cytosol<br>Reactions: ACAD1, ACADSa, ACADSb, ACADSc, ACADSd",
		"coordinates": {"x":"244","y":"412"}
	},
	{
		"node":"270",
		"title":"Node 270",
		"description":"Variation: 0<br>Gene: 1<br>Gene (inferred): 1<br><br>Compartment: Cytosol<br>Reactions: MMAB, MMABa",
		"coordinates": {"x":"438","y":"346"}
	},
	{
		"node":"271",
		"title":"Node 271",
		"description":"Variation: 0<br>Gene: 1<br>Gene (inferred): 1<br><br>Compartment: Cytosol<br>Reactions: SDSa, SDSb",
		"coordinates": {"x":"278","y":"253"}
	},
	{
		"node":"272",
		"title":"Node 272",
		"description":"Variation: 0<br>Gene: 2<br>Gene (inferred): 2<br><br>Compartment: Mitochondria<br>Reactions: AASSa, AASSb",
		"coordinates": {"x":"287","y":"655"}
	},
	{
		"node":"273",
		"title":"Node 273",
		"description":"Variation: 0<br>Gene: 2<br>Gene (inferred): 2<br><br>Compartment: Cytosol<br>Reactions: ASNS",
		"coordinates": {"x":"585","y":"456"}
	},
	{
		"node":"274",
		"title":"Node 274",
		"description":"Variation: 0<br>Gene: 1<br>Gene (inferred): 1<br><br>Compartment: Cytosol<br>Reactions: GLYTRNA",
		"coordinates": {"x":"595","y":"498"}
	},
	{
		"node":"275",
		"title":"Node 275",
		"description":"Variation: 0<br>Gene: 1<br>Gene (inferred): 1<br><br>Compartment: Cytosol<br>Reactions: AOC3a, AOC3b, AOC3c, AOC3d, AOC3e, AOC3f, AOC3g",
		"coordinates": {"x":"165","y":"360"}
	},
	{
		"node":"276",
		"title":"Node 276",
		"description":"Variation: 0<br>Gene: 1<br>Gene (inferred): 1<br><br>Compartment: Cytosol<br>Reactions: LDH1, LDH3a, LDH3b",
		"coordinates": {"x":"295","y":"440"}
	},
	{
		"node":"277",
		"title":"Node 277",
		"description":"Variation: 0<br>Gene: 1<br>Gene (inferred): 1<br><br>Compartment: Cytosol<br>Reactions: BCAT1a, BCAT1b, BCAT1c, BCAT1d, BCAT1e",
		"coordinates": {"x":"509","y":"560"}
	},
	{
		"node":"278",
		"title":"Node 278",
		"description":"Variation: 0<br>Gene: 1<br>Gene (inferred): 1<br><br>Compartment: Cytosol<br>Reactions: CMASa, CMASb",
		"coordinates": {"x":"694","y":"517"}
	},
	{
		"node":"279",
		"title":"Node 279",
		"description":"Variation: 0<br>Gene: 1<br>Gene (inferred): 1<br><br>Compartment: Cytosol<br>Reactions: SIAT8A",
		"coordinates": {"x":"706","y":"221"}
	},
	{
		"node":"280",
		"title":"Node 280",
		"description":"Variation: 0<br>Gene: 1<br>Gene (inferred): 1<br><br>Compartment: Mitochondria<br>Reactions: IDH2, IDH2m",
		"coordinates": {"x":"248","y":"584"}
	},
	{
		"node":"281",
		"title":"Node 281",
		"description":"Variation: 0<br>Gene: 2<br>Gene (inferred): 2<br><br>Compartment: Cytosol<br>Reactions: FAH",
		"coordinates": {"x":"697","y":"639"}
	},
	{
		"node":"282",
		"title":"Node 282",
		"description":"Variation: 0<br>Gene: 1<br>Gene (inferred): 1<br><br>Compartment: Cytosol<br>Reactions: QPRT",
		"coordinates": {"x":"598","y":"582"}
	},
	{
		"node":"283",
		"title":"Node 283",
		"description":"Variation: 0<br>Gene: 2<br>Gene (inferred): 2<br><br>Compartment: Cytosol<br>Reactions: PINS",
		"coordinates": {"x":"714","y":"248"}
	},
	{
		"node":"284",
		"title":"Node 284",
		"description":"Variation: 0<br>Gene: 1<br>Gene (inferred): 1<br><br>Compartment: Cytosol<br>Reactions: SULT1A1",
		"coordinates": {"x":"393","y":"121"}
	},
	{
		"node":"285",
		"title":"Node 285",
		"description":"Variation: 0<br>Gene: 1<br>Gene (inferred): 1<br><br>Compartment: Mitochondria<br>Reactions: OAT1, OAT2, OAT3, OAT4",
		"coordinates": {"x":"395","y":"564"}
	},
	{
		"node":"286",
		"title":"Node 286",
		"description":"Variation: -1<br>Gene: 1<br>Gene (inferred): 1<br><br>Compartment: Cytosol<br>Reactions: UROS",
		"coordinates": {"x":"93","y":"226"}
	},
	{
		"node":"287",
		"title":"Node 287",
		"description":"Variation: 0<br>Gene: 1<br>Gene (inferred): 1<br><br>Compartment: Cytosol<br>Reactions: NADS",
		"coordinates": {"x":"512","y":"523"}
	},
	{
		"node":"288",
		"title":"Node 288",
		"description":"Variation: 0<br>Gene: 1<br>Gene (inferred): 1<br><br>Compartment: Cytosol<br>Reactions: CHOL5, EBP, EBPa",
		"coordinates": {"x":"198","y":"80"}
	},
	{
		"node":"289",
		"title":"Node 289",
		"description":"Variation: 0<br>Gene: 1<br>Gene (inferred): 1<br><br>Compartment: Mitochondria<br>Reactions: OTC",
		"coordinates": {"x":"300","y":"726"}
	},
	{
		"node":"290",
		"title":"Node 290",
		"description":"Variation: 0<br>Gene: 1<br>Gene (inferred): 1<br><br>Compartment: Cytosol<br>Reactions: PGK1",
		"coordinates": {"x":"619","y":"405"}
	},
	{
		"node":"291",
		"title":"Node 291",
		"description":"Variation: 0<br>Gene: 1<br>Gene (inferred): 1<br><br>Compartment: Cytosol<br>Reactions: FFAM04, FFAM05, FFAM06, FFAM07, FFAM36, FFAM37, FFAM38, FFAM39",
		"coordinates": {"x":"569","y":"514"}
	},
	{
		"node":"292",
		"title":"Node 292",
		"description":"Variation: 0<br>Gene: 1<br>Gene (inferred): 1<br><br>Compartment: Mitochondria<br>Reactions: PDHA1a, PDHA1b, PDHA1c, PDHA1d, PDHA1e",
		"coordinates": {"x":"342","y":"630"}
	},
	{
		"node":"293",
		"title":"Node 293",
		"description":"Variation: 0<br>Gene: 1<br>Gene (inferred): 1<br><br>Compartment: Mitochondria<br>Reactions: HCCS",
		"coordinates": {"x":"376","y":"822"}
	},
	{
		"node":"294",
		"title":"Node 294",
		"description":"Variation: ?<br>Gene: ?<br>Gene (inferred): ?<br><br>Compartment: Cytosol<br>Reactions: RENBP",
		"coordinates": {"x":"447","y":"111"}
	},
	{
		"node":"295",
		"title":"Node 295",
		"description":"Variation: 0<br>Gene: 1<br>Gene (inferred): 1<br><br>Compartment: Cytosol<br>Reactions: GPD2",
		"coordinates": {"x":"159","y":"521"}
	},
	{
		"node":"296",
		"title":"Node 296",
		"description":"Variation: 0<br>Gene: 1<br>Gene (inferred): 1<br><br>Compartment: Cytosol<br>Reactions: INDO1, INDO2, INDO3, TDO2",
		"coordinates": {"x":"114","y":"389"}
	},
	{
		"node":"297",
		"title":"Node 297",
		"description":"Variation: 0<br>Gene: 1<br>Gene (inferred): 1<br><br>Compartment: Mitochondria<br>Reactions: GSRa, GSRb, GSRc",
		"coordinates": {"x":"191","y":"570"}
	},
	{
		"node":"298",
		"title":"Node 298",
		"description":"Variation: 1<br>Gene: 2<br>Gene (inferred): 2<br><br>Compartment: Cytosol<br>Reactions: ASAH1",
		"coordinates": {"x":"885","y":"151"}
	},
	{
		"node":"299",
		"title":"Node 299",
		"description":"Variation: 0<br>Gene: 1<br>Gene (inferred): 1<br><br>Compartment: Mitochondria<br>Reactions: GOT21, GOT22, GOT23, GOT24, GOT25, POAT",
		"coordinates": {"x":"413","y":"548"}
	},
	{
		"node":"300",
		"title":"Node 300",
		"description":"Variation: -1<br>Gene: 1<br>Gene (inferred): 1<br><br>Compartment: Cytosol<br>Reactions: ALAAT, GPT2",
		"coordinates": {"x":"418","y":"455"}
	},
	{
		"node":"301",
		"title":"Node 301",
		"description":"Variation: 0<br>Gene: 1<br>Gene (inferred): 1<br><br>Compartment: Mitochondria<br>Reactions: DHODH1, DHODH2",
		"coordinates": {"x":"203","y":"556"}
	},
	{
		"node":"302",
		"title":"Node 302",
		"description":"Variation: 0<br>Gene: 1<br>Gene (inferred): 1<br><br>Compartment: Cytosol<br>Reactions: SMPD3",
		"coordinates": {"x":"927","y":"141"}
	},
	{
		"node":"303",
		"title":"Node 303",
		"description":"Variation: 0<br>Gene: 1<br>Gene (inferred): 1<br><br>Compartment: Cytosol<br>Reactions: KARS",
		"coordinates": {"x":"700","y":"413"}
	},
	{
		"node":"304",
		"title":"Node 304",
		"description":"Variation: 0<br>Gene: 1<br>Gene (inferred): 1<br><br>Compartment: Cytosol<br>Reactions: AARS",
		"coordinates": {"x":"662","y":"476"}
	},
	{
		"node":"305",
		"title":"Node 305",
		"description":"Variation: 0<br>Gene: 1<br>Gene (inferred): 1<br><br>Compartment: Cytosol<br>Reactions: SC5D",
		"coordinates": {"x":"104","y":"413"}
	},
	{
		"node":"306",
		"title":"Node 306",
		"description":"Variation: 0<br>Gene: 1<br>Gene (inferred): 1<br><br>Compartment: Cytosol<br>Reactions: DBT4",
		"coordinates": {"x":"434","y":"123"}
	},
	{
		"node":"307",
		"title":"Node 307",
		"description":"Variation: 0<br>Gene: 1<br>Gene (inferred): 1<br><br>Compartment: Cytosol<br>Reactions: HMBS",
		"coordinates": {"x":"249","y":"220"}
	},
	{
		"node":"308",
		"title":"Node 308",
		"description":"Variation: 0<br>Gene: 1<br>Gene (inferred): 1<br><br>Compartment: Cytosol<br>Reactions: NNMT",
		"coordinates": {"x":"251","y":"114"}
	},
	{
		"node":"309",
		"title":"Node 309",
		"description":"Variation: 0<br>Gene: 14<br>Gene (inferred): 14<br><br>Compartment: Cytosol<br>Reactions: CYP1A1",
		"coordinates": {"x":"134","y":"347"}
	},
	{
		"node":"310",
		"title":"Node 310",
		"description":"Variation: 0<br>Gene: 1<br>Gene (inferred): 1<br><br>Compartment: Cytosol<br>Reactions: GCLM",
		"coordinates": {"x":"552","y":"441"}
	},
	{
		"node":"311",
		"title":"Node 311",
		"description":"Variation: 0<br>Gene: 2<br>Gene (inferred): 2<br><br>Compartment: Cytosol<br>Reactions: MOD1",
		"coordinates": {"x":"233","y":"459"}
	},
	{
		"node":"312",
		"title":"Node 312",
		"description":"Variation: 0<br>Gene: 1<br>Gene (inferred): 1<br><br>Compartment: Cytosol<br>Reactions: PCCB",
		"coordinates": {"x":"485","y":"420"}
	},
	{
		"node":"313",
		"title":"Node 313",
		"description":"Variation: 0<br>Gene: 1<br>Gene (inferred): 1<br><br>Compartment: Cytosol<br>Reactions: HRMT1L14",
		"coordinates": {"x":"221","y":"17"}
	},
	{
		"node":"314",
		"title":"Node 314",
		"description":"Variation: 0<br>Gene: 1<br>Gene (inferred): 1<br><br>Compartment: Cytosol<br>Reactions: GLYS, TAMTR",
		"coordinates": {"x":"277","y":"507"}
	},
	{
		"node":"315",
		"title":"Node 315",
		"description":"Variation: 0<br>Gene: 1<br>Gene (inferred): 1<br><br>Compartment: Cytosol<br>Reactions: ASML3, NT5M1, NT5M2, NT5M6",
		"coordinates": {"x":"324","y":"375"}
	},
	{
		"node":"316",
		"title":"Node 316",
		"description":"Variation: 0<br>Gene: 1<br>Gene (inferred): 1<br><br>Compartment: Cytosol<br>Reactions: ILVBLa, ILVBLb, ILVBLc, PDHA1e",
		"coordinates": {"x":"411","y":"304"}
	},
	{
		"node":"317",
		"title":"Node 317",
		"description":"Variation: 0<br>Gene: 2<br>Gene (inferred): 2<br><br>Compartment: Cytosol<br>Reactions: PDXK1, PDXK2, PDXK3",
		"coordinates": {"x":"574","y":"390"}
	},
	{
		"node":"318",
		"title":"Node 318",
		"description":"Variation: 0<br>Gene: 1<br>Gene (inferred): 1<br><br>Compartment: Cytosol<br>Reactions: CYS4",
		"coordinates": {"x":"116","y":"369"}
	},
	{
		"node":"319",
		"title":"Node 319",
		"description":"Variation: 0<br>Gene: 1<br>Gene (inferred): 1<br><br>Compartment: Cytosol<br>Reactions: CHOL3",
		"coordinates": {"x":"270","y":"275"}
	},
	{
		"node":"320",
		"title":"Node 320",
		"description":"Variation: 0<br>Gene: 1<br>Gene (inferred): 1<br><br>Compartment: Cytosol<br>Reactions: SGL8",
		"coordinates": {"x":"703","y":"334"}
	},
	{
		"node":"321",
		"title":"Node 321",
		"description":"Variation: 0<br>Gene: 1<br>Gene (inferred): 1<br><br>Compartment: Cytosol<br>Reactions: MIF, MIFa",
		"coordinates": {"x":"632","y":"508"}
	},
	{
		"node":"322",
		"title":"Node 322",
		"description":"Variation: 0<br>Gene: 1<br>Gene (inferred): 1<br><br>Compartment: Cytosol<br>Reactions: DPYDa, DPYDb",
		"coordinates": {"x":"177","y":"509"}
	},
	{
		"node":"323",
		"title":"Node 323",
		"description":"Variation: 0<br>Gene: 1<br>Gene (inferred): 1<br><br>Compartment: Cytosol<br>Reactions: DEXGH",
		"coordinates": {"x":"491","y":"74"}
	},
	{
		"node":"324",
		"title":"Node 324",
		"description":"Variation: 0<br>Gene: 1<br>Gene (inferred): 1<br><br>Compartment: Cytosol<br>Reactions: UPB1, UPB1a",
		"coordinates": {"x":"255","y":"264"}
	},
	{
		"node":"325",
		"title":"Node 325",
		"description":"Variation: 0<br>Gene: 3<br>Gene (inferred): 3<br><br>Compartment: Cytosol<br>Reactions: SPRa, SPRb",
		"coordinates": {"x":"141","y":"535"}
	},
	{
		"node":"326",
		"title":"Node 326",
		"description":"Variation: 0<br>Gene: 1<br>Gene (inferred): 1<br><br>Compartment: Cytosol<br>Reactions: UROC1",
		"coordinates": {"x":"637","y":"494"}
	},
	{
		"node":"327",
		"title":"Node 327",
		"description":"Variation: 0<br>Gene: 1<br>Gene (inferred): 1<br><br>Compartment: Cytosol<br>Reactions: CHST13",
		"coordinates": {"x":"384","y":"107"}
	},
	{
		"node":"328",
		"title":"Node 328",
		"description":"Variation: 0<br>Gene: 1<br>Gene (inferred): 1<br><br>Compartment: Cytosol<br>Reactions: SIAT92",
		"coordinates": {"x":"638","y":"342"}
	},
	{
		"node":"329",
		"title":"Node 329",
		"description":"Variation: 0<br>Gene: 1<br>Gene (inferred): 1<br><br>Compartment: Cytosol<br>Reactions: DHCR24a, DHCR24b, DHCR24c",
		"coordinates": {"x":"141","y":"565"}
	},
	{
		"node":"330",
		"title":"Node 330",
		"description":"Variation: 0<br>Gene: 1<br>Gene (inferred): 1<br><br>Compartment: Cytosol<br>Reactions: LARS2",
		"coordinates": {"x":"690","y":"439"}
	},
	{
		"node":"331",
		"title":"Node 331",
		"description":"Variation: 0<br>Gene: 1<br>Gene (inferred): 1<br><br>Compartment: Cytosol<br>Reactions: SPCS2",
		"coordinates": {"x":"166","y":"240"}
	},
	{
		"node":"332",
		"title":"Node 332",
		"description":"Variation: 0<br>Gene: 1<br>Gene (inferred): 1<br><br>Compartment: Mitochondria<br>Reactions: TK1, TK1a, TK2, TK2a",
		"coordinates": {"x":"436","y":"536"}
	},
	{
		"node":"333",
		"title":"Node 333",
		"description":"Variation: 0<br>Gene: 1<br>Gene (inferred): 1<br><br>Compartment: Cytosol<br>Reactions: ADH5c",
		"coordinates": {"x":"224","y":"429"}
	},
	{
		"node":"334",
		"title":"Node 334",
		"description":"Variation: 0<br>Gene: 2<br>Gene (inferred): 2<br><br>Compartment: Cytosol<br>Reactions: GALT",
		"coordinates": {"x":"738","y":"421"}
	},
	{
		"node":"335",
		"title":"Node 335",
		"description":"Variation: 0<br>Gene: 1<br>Gene (inferred): 1<br><br>Compartment: Cytosol<br>Reactions: GPI1a, GPI1b, GPI1c",
		"coordinates": {"x":"509","y":"160"}
	},
	{
		"node":"336",
		"title":"Node 336",
		"description":"Variation: 0<br>Gene: 1<br>Gene (inferred): 1<br><br>Compartment: Cytosol<br>Reactions: ENPP11, ENPP12, ENPP13, ENPP14, ENPP21",
		"coordinates": {"x":"335","y":"275"}
	},
	{
		"node":"337",
		"title":"Node 337",
		"description":"Variation: 0<br>Gene: 1<br>Gene (inferred): 1<br><br>Compartment: Cytosol<br>Reactions: FUT41",
		"coordinates": {"x":"545","y":"210"}
	},
	{
		"node":"338",
		"title":"Node 338",
		"description":"Variation: 0<br>Gene: 2<br>Gene (inferred): 2<br><br>Compartment: Cytosol<br>Reactions: DDHD1",
		"coordinates": {"x":"190","y":"225"}
	},
	{
		"node":"339",
		"title":"Node 339",
		"description":"Variation: 0<br>Gene: 1<br>Gene (inferred): 1<br><br>Compartment: Cytosol<br>Reactions: MAT2A",
		"coordinates": {"x":"548","y":"302"}
	},
	{
		"node":"340",
		"title":"Node 340",
		"description":"Variation: 0<br>Gene: 1<br>Gene (inferred): 1<br><br>Compartment: Cytosol<br>Reactions: IARS",
		"coordinates": {"x":"666","y":"515"}
	},
	{
		"node":"341",
		"title":"Node 341",
		"description":"Variation: 0<br>Gene: 1<br>Gene (inferred): 1<br><br>Compartment: Cytosol<br>Reactions: PNMT",
		"coordinates": {"x":"200","y":"59"}
	},
	{
		"node":"342",
		"title":"Node 342",
		"description":"Variation: 0<br>Gene: 1<br>Gene (inferred): 1<br><br>Compartment: Cytosol<br>Reactions: GMDS",
		"coordinates": {"x":"219","y":"217"}
	},
	{
		"node":"343",
		"title":"Node 343",
		"description":"Variation: 0<br>Gene: 1<br>Gene (inferred): 1<br><br>Compartment: Cytosol<br>Reactions: PIK4CB",
		"coordinates": {"x":"641","y":"363"}
	},
	{
		"node":"344",
		"title":"Node 344",
		"description":"Variation: 1<br>Gene: 2<br>Gene (inferred): 2<br><br>Compartment: Cytosol<br>Reactions: BPGM1, BPGM2, BPGM3",
		"coordinates": {"x":"342","y":"302"}
	},
	{
		"node":"345",
		"title":"Node 345",
		"description":"Variation: 0<br>Gene: 1<br>Gene (inferred): 1<br><br>Compartment: Cytosol<br>Reactions: ANPEPa, ANPEPb",
		"coordinates": {"x":"231","y":"300"}
	},
	{
		"node":"346",
		"title":"Node 346",
		"description":"Variation: 0<br>Gene: 2<br>Gene (inferred): 2<br><br>Compartment: Cytosol<br>Reactions: DCXR",
		"coordinates": {"x":"159","y":"548"}
	},
	{
		"node":"347",
		"title":"Node 347",
		"description":"Variation: 0<br>Gene: 1<br>Gene (inferred): 1<br><br>Compartment: Cytosol<br>Reactions: LAP3",
		"coordinates": {"x":"387","y":"301"}
	},
	{
		"node":"348",
		"title":"Node 348",
		"description":"Variation: 0<br>Gene: 1<br>Gene (inferred): 1<br><br>Compartment: Cytosol<br>Reactions: KMO",
		"coordinates": {"x":"128","y":"490"}
	},
	{
		"node":"349",
		"title":"Node 349",
		"description":"Variation: 0<br>Gene: 1<br>Gene (inferred): 1<br><br>Compartment: Cytosol<br>Reactions: MAOB1, MAOB10, MAOB11, MAOB2, MAOB3, MAOB4, MAOB5, MAOB6, MAOB7, MAOB8, MAOB9",
		"coordinates": {"x":"206","y":"326"}
	},
	{
		"node":"350",
		"title":"Node 350",
		"description":"Variation: 0<br>Gene: 1<br>Gene (inferred): 1<br><br>Compartment: Cytosol<br>Reactions: CCP",
		"coordinates": {"x":"952","y":"189"}
	},
	{
		"node":"351",
		"title":"Node 351",
		"description":"Variation: 0<br>Gene: 1<br>Gene (inferred): 1<br><br>Compartment: Cytosol<br>Reactions: AICDAa, AICDAb",
		"coordinates": {"x":"274","y":"224"}
	},
	{
		"node":"352",
		"title":"Node 352",
		"description":"Variation: 0<br>Gene: 4<br>Gene (inferred): 4<br><br>Compartment: Cytosol<br>Reactions: HIBCHa, HIBCHb",
		"coordinates": {"x":"309","y":"407"}
	},
	{
		"node":"353",
		"title":"Node 353",
		"description":"Variation: 0<br>Gene: 2<br>Gene (inferred): 2<br><br>Compartment: Cytosol<br>Reactions: ENTPD11, ENTPD12, ENTPD13, ENTPD14, ENTPD15, ENTPD16, ENTPD17, ENTPD18, ENTPD19, ENTPD20, ENTPD21, ENTPD22, ENTPD23, ENTPD24, ENTPD25",
		"coordinates": {"x":"506","y":"314"}
	},
	{
		"node":"354",
		"title":"Node 354",
		"description":"Variation: 0<br>Gene: 1<br>Gene (inferred): 1<br><br>Compartment: Cytosol<br>Reactions: BBOX1, BBOX1a",
		"coordinates": {"x":"341","y":"466"}
	},
	{
		"node":"355",
		"title":"Node 355",
		"description":"Variation: 0<br>Gene: 1<br>Gene (inferred): 1<br><br>Compartment: Cytosol<br>Reactions: COQ5",
		"coordinates": {"x":"236","y":"27"}
	},
	{
		"node":"356",
		"title":"Node 356",
		"description":"Variation: 0<br>Gene: 5<br>Gene (inferred): 5<br><br>Compartment: Cytosol<br>Reactions: HK, HK15",
		"coordinates": {"x":"587","y":"330"}
	},
	{
		"node":"357",
		"title":"Node 357",
		"description":"Variation: 0<br>Gene: 3<br>Gene (inferred): 3<br><br>Compartment: Cytosol<br>Reactions: MVK",
		"coordinates": {"x":"675","y":"380"}
	},
	{
		"node":"358",
		"title":"Node 358",
		"description":"Variation: 0<br>Gene: 1<br>Gene (inferred): 1<br><br>Compartment: Cytosol<br>Reactions: DAO11, DAO12, DAO13, DAO14, DAO15, DAO16, DAO17",
		"coordinates": {"x":"283","y":"413"}
	},
	{
		"node":"359",
		"title":"Node 359",
		"description":"Variation: 0<br>Gene: 1<br>Gene (inferred): 1<br><br>Compartment: Cytosol<br>Reactions: DMGDH",
		"coordinates": {"x":"152","y":"409"}
	},
	{
		"node":"360",
		"title":"Node 360",
		"description":"Variation: 0<br>Gene: 2<br>Gene (inferred): 2<br><br>Compartment: Cytosol<br>Reactions: NSDHL1, NSDHL2, NSDHL4, NSDHL5, NSDHL9",
		"coordinates": {"x":"217","y":"506"}
	},
	{
		"node":"361",
		"title":"Node 361",
		"description":"Variation: 0<br>Gene: 2<br>Gene (inferred): 2<br><br>Compartment: Mitochondria<br>Reactions: FMNa, FMNb",
		"coordinates": {"x":"470","y":"561"}
	},
	{
		"node":"362",
		"title":"Node 362",
		"description":"Variation: 0<br>Gene: 1<br>Gene (inferred): 1<br><br>Compartment: Cytosol<br>Reactions: NANS",
		"coordinates": {"x":"363","y":"265"}
	},
	{
		"node":"363",
		"title":"Node 363",
		"description":"Variation: 0<br>Gene: 1<br>Gene (inferred): 1<br><br>Compartment: Mitochondria<br>Reactions: CS",
		"coordinates": {"x":"429","y":"714"}
	},
	{
		"node":"364",
		"title":"Node 364",
		"description":"Variation: 0<br>Gene: 1<br>Gene (inferred): 1<br><br>Compartment: Cytosol<br>Reactions: MARS2",
		"coordinates": {"x":"677","y":"416"}
	},
	{
		"node":"365",
		"title":"Node 365",
		"description":"Variation: 0<br>Gene: 1<br>Gene (inferred): 1<br><br>Compartment: Cytosol<br>Reactions: NAGS",
		"coordinates": {"x":"486","y":"599"}
	},
	{
		"node":"366",
		"title":"Node 366",
		"description":"Variation: 0<br>Gene: 10<br>Gene (inferred): 10<br><br>Compartment: Cytosol<br>Reactions: SUOX",
		"coordinates": {"x":"160","y":"335"}
	},
	{
		"node":"367",
		"title":"Node 367",
		"description":"Variation: 0<br>Gene: 4<br>Gene (inferred): 4<br><br>Compartment: Cytosol<br>Reactions: GYK",
		"coordinates": {"x":"566","y":"321"}
	},
	{
		"node":"368",
		"title":"Node 368",
		"description":"Variation: 0<br>Gene: 1<br>Gene (inferred): 1<br><br>Compartment: Cytosol<br>Reactions: PETPa, PETPb",
		"coordinates": {"x":"307","y":"219"}
	},
	{
		"node":"369",
		"title":"Node 369",
		"description":"Variation: 0<br>Gene: 14<br>Gene (inferred): 14<br><br>Compartment: Mitochondria<br>Reactions: FECH",
		"coordinates": {"x":"386","y":"776"}
	},
	{
		"node":"370",
		"title":"Node 370",
		"description":"Variation: 0<br>Gene: 1<br>Gene (inferred): 1<br><br>Compartment: Cytosol<br>Reactions: PHGDH",
		"coordinates": {"x":"259","y":"533"}
	},
	{
		"node":"371",
		"title":"Node 371",
		"description":"Variation: 0<br>Gene: 1<br>Gene (inferred): 1<br><br>Compartment: Cytosol<br>Reactions: RPIA",
		"coordinates": {"x":"489","y":"154"}
	},
	{
		"node":"372",
		"title":"Node 372",
		"description":"Variation: 0<br>Gene: 1<br>Gene (inferred): 1<br><br>Compartment: Mitochondria<br>Reactions: AASDHa, AASDHb, AASDHc, AASDHd, AASDHe",
		"coordinates": {"x":"385","y":"542"}
	},
	{
		"node":"373",
		"title":"Node 373",
		"description":"Variation: 0<br>Gene: 1<br>Gene (inferred): 1<br><br>Compartment: Cytosol<br>Reactions: MDM2, MGLL, SIAT91",
		"coordinates": {"x":"657","y":"182"}
	},
	{
		"node":"374",
		"title":"Node 374",
		"description":"Variation: 0<br>Gene: 5<br>Gene (inferred): 5<br><br>Compartment: Cytosol<br>Reactions: GGTBc",
		"coordinates": {"x":"702","y":"45"}
	},
	{
		"node":"375",
		"title":"Node 375",
		"description":"Variation: 0<br>Gene: 2<br>Gene (inferred): 2<br><br>Compartment: Cytosol<br>Reactions: NAGAP",
		"coordinates": {"x":"838","y":"356"}
	},
	{
		"node":"376",
		"title":"Node 376",
		"description":"Variation: 0<br>Gene: 1<br>Gene (inferred): 1<br><br>Compartment: Mitochondria<br>Reactions: AADATa, AADATb, AADATc",
		"coordinates": {"x":"407","y":"525"}
	},
	{
		"node":"377",
		"title":"Node 377",
		"description":"Variation: 0<br>Gene: 1<br>Gene (inferred): 1<br><br>Compartment: Cytosol<br>Reactions: GAPD, LOC14433",
		"coordinates": {"x":"289","y":"461"}
	},
	{
		"node":"378",
		"title":"Node 378",
		"description":"Variation: 0<br>Gene: 1<br>Gene (inferred): 1<br><br>Compartment: Cytosol<br>Reactions: ABATa, ABATb",
		"coordinates": {"x":"464","y":"478"}
	},
	{
		"node":"379",
		"title":"Node 379",
		"description":"Variation: 0<br>Gene: 1<br>Gene (inferred): 1<br><br>Compartment: Cytosol<br>Reactions: IDI1",
		"coordinates": {"x":"612","y":"152"}
	},
	{
		"node":"380",
		"title":"Node 380",
		"description":"Variation: 0<br>Gene: 2<br>Gene (inferred): 2<br><br>Compartment: Cytosol<br>Reactions: DHCR7a, DHCR7b",
		"coordinates": {"x":"215","y":"526"}
	},
	{
		"node":"381",
		"title":"Node 381",
		"description":"Variation: 0<br>Gene: 1<br>Gene (inferred): 1<br><br>Compartment: Cytosol<br>Reactions: GDA",
		"coordinates": {"x":"369","y":"306"}
	},
	{
		"node":"382",
		"title":"Node 382",
		"description":"Variation: 0<br>Gene: 1<br>Gene (inferred): 1<br><br>Compartment: Cytosol<br>Reactions: PDE1A",
		"coordinates": {"x":"704","y":"447"}
	},
	{
		"node":"383",
		"title":"Node 383",
		"description":"Variation: 0<br>Gene: 4<br>Gene (inferred): 4<br><br>Compartment: Cytosol<br>Reactions: MTFMT",
		"coordinates": {"x":"513","y":"432"}
	},
	{
		"node":"384",
		"title":"Node 384",
		"description":"Variation: 0<br>Gene: 4<br>Gene (inferred): 4<br><br>Compartment: Cytosol<br>Reactions: AMD1",
		"coordinates": {"x":"189","y":"252"}
	},
	{
		"node":"385",
		"title":"Node 385",
		"description":"Variation: 0<br>Gene: 3<br>Gene (inferred): 3<br><br>Compartment: Mitochondria<br>Reactions: BCKDHA1, BCKDHA2, BCKDHA3, BCKDHA4, BCKDHA5, BCKDHA6",
		"coordinates": {"x":"376","y":"611"}
	},
	{
		"node":"386",
		"title":"Node 386",
		"description":"Variation: 0<br>Gene: 2<br>Gene (inferred): 2<br><br>Compartment: Cytosol<br>Reactions: FHIT",
		"coordinates": {"x":"716","y":"351"}
	},
	{
		"node":"387",
		"title":"Node 387",
		"description":"Variation: 0<br>Gene: 1<br>Gene (inferred): 1<br><br>Compartment: Cytosol<br>Reactions: IPMKa, IPMKb",
		"coordinates": {"x":"680","y":"340"}
	},
	{
		"node":"388",
		"title":"Node 388",
		"description":"Variation: 0<br>Gene: 1<br>Gene (inferred): 1<br><br>Compartment: Cytosol<br>Reactions: AKT1c",
		"coordinates": {"x":"646","y":"322"}
	},
	{
		"node":"389",
		"title":"Node 389",
		"description":"Variation: 0<br>Gene: 1<br>Gene (inferred): 1<br><br>Compartment: Mitochondria<br>Reactions: PPOX",
		"coordinates": {"x":"384","y":"628"}
	},
	{
		"node":"390",
		"title":"Node 390",
		"description":"Variation: 0<br>Gene: 1<br>Gene (inferred): 1<br><br>Compartment: Mitochondria<br>Reactions: ACADMa, ACADMb, ACADMc, ACADMd, FFAM01",
		"coordinates": {"x":"345","y":"555"}
	},
	{
		"node":"391",
		"title":"Node 391",
		"description":"Variation: 0<br>Gene: 4<br>Gene (inferred): 4<br><br>Compartment: Cytosol<br>Reactions: ENO1a, ENO1b",
		"coordinates": {"x":"424","y":"104"}
	},
	{
		"node":"392",
		"title":"Node 392",
		"description":"Variation: 0<br>Gene: 2<br>Gene (inferred): 2<br><br>Compartment: Cytosol<br>Reactions: AOX1b, AOX1c, AOX1d",
		"coordinates": {"x":"158","y":"307"}
	},
	{
		"node":"393",
		"title":"Node 393",
		"description":"Variation: 0<br>Gene: 1<br>Gene (inferred): 1<br><br>Compartment: Mitochondria<br>Reactions: CYTB",
		"coordinates": {"x":"320","y":"695"}
	},
	{
		"node":"394",
		"title":"Node 394",
		"description":"Variation: 0<br>Gene: 1<br>Gene (inferred): 1<br><br>Compartment: Cytosol<br>Reactions: GALGT22, GGTBb",
		"coordinates": {"x":"643","y":"169"}
	},
	{
		"node":"395",
		"title":"Node 395",
		"description":"Variation: 0<br>Gene: 2<br>Gene (inferred): 2<br><br>Compartment: Cytosol<br>Reactions: NT5M3, NT5M4, NT5M5",
		"coordinates": {"x":"309","y":"280"}
	},
	{
		"node":"396",
		"title":"Node 396",
		"description":"Variation: 0<br>Gene: 2<br>Gene (inferred): 2<br><br>Compartment: Cytosol<br>Reactions: SARS1",
		"coordinates": {"x":"647","y":"421"}
	},
	{
		"node":"397",
		"title":"Node 397",
		"description":"Variation: 0<br>Gene: 2<br>Gene (inferred): 2<br><br>Compartment: Cytosol<br>Reactions: PDE7A",
		"coordinates": {"x":"736","y":"501"}
	},
	{
		"node":"398",
		"title":"Node 398",
		"description":"Variation: 0<br>Gene: 1<br>Gene (inferred): 1<br><br>Compartment: Cytosol<br>Reactions: SMS, SRMa",
		"coordinates": {"x":"17","y":"209"}
	},
	{
		"node":"399",
		"title":"Node 399",
		"description":"Variation: 0<br>Gene: 1<br>Gene (inferred): 1<br><br>Compartment: Cytosol<br>Reactions: GGHa, GGHb",
		"coordinates": {"x":"541","y":"362"}
	},
	{
		"node":"400",
		"title":"Node 400",
		"description":"Variation: 0<br>Gene: 2<br>Gene (inferred): 2<br><br>Compartment: Cytosol<br>Reactions: MLYCD",
		"coordinates": {"x":"493","y":"576"}
	},
	{
		"node":"401",
		"title":"Node 401",
		"description":"Variation: 0<br>Gene: 1<br>Gene (inferred): 1<br><br>Compartment: Cytosol<br>Reactions: GSTA1",
		"coordinates": {"x":"84","y":"453"}
	},
	{
		"node":"402",
		"title":"Node 402",
		"description":"Variation: 0<br>Gene: 10<br>Gene (inferred): 10<br><br>Compartment: Cytosol<br>Reactions: AMY1",
		"coordinates": {"x":"559","y":"25"}
	},
	{
		"node":"403",
		"title":"Node 403",
		"description":"Variation: 0<br>Gene: 1<br>Gene (inferred): 1<br><br>Compartment: Cytosol<br>Reactions: BHMT",
		"coordinates": {"x":"403","y":"167"}
	},
	{
		"node":"404",
		"title":"Node 404",
		"description":"Variation: 0<br>Gene: 1<br>Gene (inferred): 1<br><br>Compartment: Cytosol<br>Reactions: ITPAa, ITPAb",
		"coordinates": {"x":"419","y":"323"}
	},
	{
		"node":"405",
		"title":"Node 405",
		"description":"Variation: 0<br>Gene: 5<br>Gene (inferred): 5<br><br>Compartment: Cytosol<br>Reactions: CKB",
		"coordinates": {"x":"655","y":"377"}
	},
	{
		"node":"406",
		"title":"Node 406",
		"description":"Variation: 0<br>Gene: 1<br>Gene (inferred): 1<br><br>Compartment: Mitochondria<br>Reactions: TR3a, TR3b, TXNRD2",
		"coordinates": {"x":"269","y":"594"}
	},
	{
		"node":"407",
		"title":"Node 407",
		"description":"Variation: 0<br>Gene: 1<br>Gene (inferred): 1<br><br>Compartment: Mitochondria<br>Reactions: AAST",
		"coordinates": {"x":"399","y":"631"}
	},
	{
		"node":"408",
		"title":"Node 408",
		"description":"Variation: 0<br>Gene: 1<br>Gene (inferred): 1<br><br>Compartment: Cytosol<br>Reactions: ASS1",
		"coordinates": {"x":"635","y":"478"}
	},
	{
		"node":"409",
		"title":"Node 409",
		"description":"Variation: 0<br>Gene: 1<br>Gene (inferred): 1<br><br>Compartment: Cytosol<br>Reactions: G6PC, G6PCa",
		"coordinates": {"x":"364","y":"223"}
	},
	{
		"node":"410",
		"title":"Node 410",
		"description":"Variation: 0<br>Gene: 2<br>Gene (inferred): 2<br><br>Compartment: Cytosol<br>Reactions: DPM1",
		"coordinates": {"x":"545","y":"193"}
	},
	{
		"node":"411",
		"title":"Node 411",
		"description":"Variation: 0<br>Gene: 1<br>Gene (inferred): 1<br><br>Compartment: Mitochondria<br>Reactions: HMGC1",
		"coordinates": {"x":"294","y":"699"}
	},
	{
		"node":"412",
		"title":"Node 412",
		"description":"Variation: 0<br>Gene: 1<br>Gene (inferred): 1<br><br>Compartment: Cytosol<br>Reactions: TMLHE",
		"coordinates": {"x":"280","y":"484"}
	},
	]
}
